# Supplementary material for: Ancient genomes reveal an extensive kinship network and endogamy in a Three-Kingdoms period society in Korea
Source: Sci Adv. 2026 Apr 8;12(15):eady8614. doi: 10.1126/sciadv.ady8614 (PMC13060608; doi:10.1126/sciadv.ady8614)
Supplement: Supplementary file 2 — Data S1 to S10 [file sciadv.ady8614_data_s1_to_s10.zip]

Archive with 1 entries (1 files):
- ady8614_data_s1_to_s10.xlsx
