# Supplementary material for: Ancient genomes reveal an extensive kinship network and endogamy in a Three-Kingdoms period society in Korea
Source: Sci Adv. 2026 Apr 8;12(15):eady8614. doi: 10.1126/sciadv.ady8614 (PMC13060608; doi:10.1126/sciadv.ady8614)
Supplement: Supplementary file 2 — Data S1 to S10 [file sciadv.ady8614_data_s1_to_s10.zip › ady8614_data_s1_to_s10.xlsx]

## Sheet: S1
Data S1. Summary of Imdang-Joyeong ancient individuals analyzed in this study. We provide the bioarchaeological metadata, sequencing summary, and analysis labels for each library. Endogenous DNA corresponds to the proportion of trimmed reads mapped to the human reference genome. 5' C>T Deamination refers to the proportion of C>T misincorporations of the first position of 5' end of reads. X Chromo…
Archaeological Sample Report Number	Individual ID for analysis	Initial Individual ID	Skeletal element ID	Library ID	ENA Accession	Genetic Duplicate	Site	Tomb	Archaeological ID	Sampling batch	1240K capture sequencing batch	Library UDG treatment	Osteological age	Skeletal element	Endogenous DNA (%)	5’C>T Deamination	1240K capture	Genetic Sex	X chromosome contamination	Schmutzi mtDNA contamination	Contamination Flag	Number of 1240K sequenced reads	1240K capture depth coverage	Number of 1240K sites covered	mtDNA haplogroup (haplogrep 2)	Y haplogroup (ISOGG 2016)	Y haplogroup (ISOGG 2019)	Chamber Status	Ownership of grave	Family number in figure 3	Flag	Sex	ancIBD	1st degree Kinship removal	Remove from F statistics analysis	Genotype label for f-statistics analysis	Genotype label for f-statistics sacrificed and buried comparison	Genotype label for f-statistics on burial site	PCA label
5	IMD001	IMD001	IMD001.C	IMD001.C0101	ERS28578543		Imdang	#2 North Tomb	005; Imdang #2 North Tomb 3	2	2	non-UDG	21 - 35	Tooth	0.105	0.221	O	M	0.0000±0.0000	0.01 (0.00-0.02)		52397947	0.018	12292	M8a3a	NO	NO	main	unknown	Family 5	Low coverage	M	X	Sibling of IMD022	1st degree kinship	X	X	X	Low 1240K coverage
11	IMD003	IMD002	IMD002.A	IMD002.A0101	ERS28578544	Duplicate of IMD003	Imdang	5B1	011; Imdang #5B1-1	1	1	partial-UDG	36 - 50	Petrous Bone	11.432	0.0913	O	F	-	0.01 (0.00-0.02)		59364005	2.283	958963	C4a1a+195			main	unknown	-	Duplicate merged library	F	Merged library used		Duplicate library	X	X	X	X
11	IMD003	IMD002	IMD002.B	IMD002.B0101	ERS28578544	Duplicate of IMD003	Imdang	5B1	011; Imdang #5B1-1	2	2	non-UDG	36 - 50	Petrous Bone	0.374	0.2447	O	F	-	NA		49603398	0.066	45164	-			main	unknown	-	Duplicate merged library	F	Merged library used		Duplicate library	X	X	X	X
12	IMD003	IMD003	IMD003.A	IMD003.A0101	ERS28578545	Duplicate of IMD002	Imdang	5B1	012; Imdang #5B1-2	1	1	partial-UDG	21 - 35	Tooth	33.905	0.1277	O	F	-	0.01 (0.00-0.02)		27876535	1.762	801423	C4a1a+195			main	unknown	-	Duplicate merged library	F	Merged library used		Duplicate library	X	X	X	X
13	IMD004	IMD004	IMD004.A	IMD004.A0101	ERS28578546		Imdang	5B1	013; Imdang #5B1-3	1	1	partial-UDG	15 - 18	Petrous Bone	10.823	0.0899	O	M	0.0040±0.0011	0.01 (0.00-0.02)		48892689	2.505	970748	M10a1a1a	O2a2b1a2a1	O2a2b1a2a1a4a1a	subsidiary	sacrificed	X		M	Included			Imdang_Joyeong	Imdang_Joyeong_Sacrificed	Imdang	Imdang
14	IMD005	IMD005	IMD005.C	IMD005.C0101	ERS28578547		Imdang	5B1	014; Imdang #5B1-4	2	2	non-UDG	21 - 35	Tooth	0.568	0.2972	O	M	-0.0088±0.0203	0.01 (0.00-0.02)		62951254	0.163	105893	D4e2	O	O1b2a1	subsidiary	sacrificed	X		M	X			Imdang_Joyeong	Imdang_Joyeong_Sacrificed	Imdang	Imdang
15	IMD006	IMD006	IMD006.A	IMD006.A0101	ERS28578548		Imdang	5B1	015; Imdang #5B1-5	1	1	partial-UDG	21 - 35	Tooth	2.873	0.104	O	M	0.0105±0.0024	0.02 (0.01-0.03)		51471730	1.641	829517	M10a1b	O1b2a1	O1b2a1a1	subsidiary	sacrificed	X		M	Included			Imdang_Joyeong	Imdang_Joyeong_Sacrificed	Imdang	Imdang
16	IMD007	IMD007	IMD007.A	IMD007.A0101	ERS28578549		Imdang	5B1	016; Imdang #5B1-6	1	1	partial-UDG	36 - 50	Tooth	6.796	0.097	O	F	-	0.01 (0.00-0.02)		54372667	2.311	907536	B5b1a			subsidiary	sacrificed	X		F	Included			Imdang_Joyeong	Imdang_Joyeong_Sacrificed	Imdang	Imdang
21	IMD008	IMD008	IMD008.A	IMD008.A0101	ERS28578550		Imdang	5D1	021; Imdang #5D1-1	1	1	partial-UDG	21 - 35	Petrous Bone	0.251	0.107	O	F	-	0.01 (0.00-0.02)		48074409	0.094	104362	M81			main	owner	X		F	X			Imdang_Joyeong	Imdang_Joyeong_Owner	Imdang	Imdang
24	IMD009	IMD009	IMD009.A	IMD009.A0101	ERS28578551		Imdang	5D2	024; Imdang #5D2-2	1	1	partial-UDG	36 - 50	Petrous Bone	4.011	0.1661	O	M	0.0064±0.0023	0.01 (0.00-0.02)		58207143	1.307	767113	D5a1	O1b2a1	O1b2a1a1	main	unknown	Family 1		M	Included			Imdang_Joyeong	Imdang_Joyeong_status_unknown	Imdang	Imdang
27	IMD010	IMD010	IMD010.A	IMD010.A0101	ERS28578552		Imdang	5D2	027; Imdang #5D2-5	1	1	partial-UDG	adult	Petrous Bone	39.769	0.1446	O	F	-	0.01 (0.00-0.02)		42051240	2.687	962538	A5a5			subsidiary	sacrificed	X		F	Included			Imdang_Joyeong	Imdang_Joyeong_Sacrificed	Imdang	Imdang
34	IMD011	IMD011	IMD011.A	IMD011.A0101	ERS28578553		Imdang	6A	034; Imdang #6A-6	1	1	partial-UDG	4 - 8	Petrous Bone	11.943	0.0776	O	F	-	0.01 (0.00-0.02)		48359907	2.506	936806	M7a1a1a			inside	sacrificed	X		F	Included			Imdang_Joyeong	Imdang_Joyeong_Sacrificed	Imdang	Imdang
43	IMD016	IMD016	IMD016.A	IMD016.A0101	ERS28578558		Imdang	7B	043; Imdang #7B-1	1	1	partial-UDG	8.5 - 13.5	Petrous Bone	28.265	0.0941	O	F	-	0.01 (0.00-0.02)		52306876	1.771	884299	D4b2a			main	unknown	Family 7		F	Included			Imdang_Joyeong	Imdang_Joyeong_status_unknown	Imdang	Imdang
51	IMD018	IMD018	IMD018.A	IMD018.A0101	ERS28578560		Imdang	7D	051; Imdang #7D-1	1	1	partial-UDG	21 - 35	Tooth	0.827	0.1264	O	F	-	0.01 (0.00-0.02)		50684684	0.255	255780	D4e2			main	owner	Family 1		F	X			Imdang_Joyeong	Imdang_Joyeong_Owner	Imdang	Imdang
1	IMD019	IMD019	IMD019.A	IMD019.A0101	ERS28578561		Imdang	#2 South Tomb	001; Imdang #2 South Tomb 1	2	2	non-UDG	31 - 40	Tarsus	2.403	0.2209	O	F	-	0.02 (0.01-0.03)		61379859	0.454	260813	A3			main	unknown	X		F	X			Imdang_Joyeong	Imdang_Joyeong_status_unknown	Imdang	Imdang
2	IMD020	IMD020	IMD020.A	IMD020.A0201	ERS28578562		Imdang	#2 South Tomb	002; Imdang #2 South Tomb 2	2	3	non-UDG	adult	Tarsus	1.682	0.1573	O	F	-	0.99 (0.98-0.99)		81586196	0.31	183571	B4b1a1c			main	unknown	X		F	X			Imdang_Joyeong	Imdang_Joyeong_status_unknown	Imdang	Imdang
3	IMD021	IMD021	IMD021.A	IMD021.A0101	ERS28578563		Imdang	#2 North Tomb	003; Imdang #2 North Tomb 1	2	2	non-UDG	36 - 50	Metatarsus	0.304	0.1131	O	F	-	0.02 (0.01-0.03)		54298253	0.052	51038	D4b2b			main	unknown	X		F	X			Imdang_Joyeong	Imdang_Joyeong_status_unknown	Imdang	Imdang
4	IMD022	IMD022	IMD022.A	IMD022.A0101	ERS28578564		Imdang	#2 North Tomb	004; Imdang #2 North Tomb 2	2	2	non-UDG	21 - 35	Tooth	2.175	0.2392	O	M	0.0453±0.0175	0.01 (0.00-0.02)		57239285	0.312	190828	M8a3a	O1b2a1	O1b2a1a1	main	unknown	Family 5		M	X			Imdang_Joyeong	Imdang_Joyeong_status_unknown	Imdang	Imdang
7	IMD023	IMD023	IMD023.A	IMD023.A0101	ERS28578565		Imdang	#2 North Tomb	007; Imdang #2 North Tomb 5	2	2	non-UDG	30	Tarsus	0.144	0.1065	O	M	0.3667±0.2694	NA	X contam	59596870	0.026	17804	-	O1b2	O1b2a	subsidiary	sacrificed	Family 5	X contaimination, Low coverage	M	X	Father of IMD022	1st degree kinship, Contaminated	X	X	X	Contaminated
10	IMD024	IMD024	IMD024.A	IMD024.A0101	ERS28578566		Imdang	5A	010; Imdang #5A-2	2	2	non-UDG	3	Femur	0.64	0.2051	O	M	0.0993±0.0383	0.98 (0.97-0.99)	X contam	64751011	0.137	88233	U5b2a2b	NO1	O1b2a1a2a	room	sacrificed	X	X contamination	M	X		Contaminated	X	X	X	Contaminated
28	IMD027	IMD027	IMD027.A	IMD027.A0201	ERS28578569		Imdang	5D2	028; Imdang #5D2-6	2	3	non-UDG	4 - 8	Tooth	0.33	0.3711	O	F	-	0.01 (0.00-0.02)		119891957	0.023	16152	M7a1a1			subsidiary	sacrificed	X	Low coverage	F	X			Imdang_Joyeong	Imdang_Joyeong_Sacrificed	Imdang	Low 1240K coverage
29	IMD028	IMD028	IMD028.A	IMD028.A0101	ERS28578570		Imdang	6A	029; Imdang #6A-1	2	2	non-UDG	21 - 35	Tooth	1.418	0.3272	O	M	0.0345±0.0146	0.01 (0.00-0.02)		47178159	0.433	252454	B4c1a1b	O	O1b2a1a2a1	inside	owner	Family 8		M	X			Imdang_Joyeong	Imdang_Joyeong_Owner	Imdang	Imdang
30	IMD029	IMD029	IMD029.A	IMD029.A0101	ERS28578571		Imdang	6A	030; Imdang #6A-2	2	2	non-UDG	21 - 35	Tooth	0.415	0.3259	O	F	-	0.01 (0.00-0.02)		44210308	0.04	27762	D4b2a			inside	sacrificed	Family 7	Low coverage	F	X			Imdang_Joyeong	Imdang_Joyeong_Sacrificed	Imdang	Low 1240K coverage
32	IMD031	IMD031	IMD031.A	IMD031.A0101	ERS28578573		Imdang	6A	032; Imdang #6A-4	2	2	non-UDG	41 - 60	Tooth	0.196	0.3025	O	M	-0.0940±0.1049	0.02 (0.00-0.04)		60960298	0.053	36224	D4b2a2a1	H3	O	inside	sacrificed	Family 1		M	X	Father of IMD003	1st degree kinship	X	X	X	Imdang
35	IMD033	IMD033	IMD033.A	IMD033.A0101	ERS28578575		Imdang	6B1	035; Imdang #6B1-1	2	2	non-UDG	36 - 50	Femur	0.136	0.1473	O	U	0.0645±0.0652	NA	Ambiguous Sex	87010854	0.043	29649	-	-	-	main	owner	X	Low coverage, ambiguous sex	U	X		Contaminated	X	X	X	Contaminated
48	IMD037	IMD037	IMD037.A	IMD037.A0101	ERS28578579		Imdang	7C	048; Imdang #7C-1	2	2	non-UDG	2 - 4	Tooth	0.1	0.329	O	F	-	0.01 (0.00-0.02)		106180141	0.023	16264	D4a			main	unknown	Family 4	Low coverage	F	X			Imdang_Joyeong	Imdang_Joyeong_status_unknown	Imdang	Low 1240K coverage
50	IMD039	IMD039	IMD039.A	IMD039.A0101	ERS28578581		Imdang	7C	050; Imdang #7C-3	2	2	non-UDG	21 - 35	Petrous Bone	1.072	0.2593	O	F	-	NA		94294956	0.436	251852	-			subsidiary	sacrificed	Family 8	No contamination estimate	F	X		no Contamination Estimate	X	X	X	No Contaminate estimate available
52	JOY001	JOY001	JOY001.A	JOY001.A0101	ERS28578589		Joyeong	CI-1	052; Joyeong #CI-1-1	1	1	partial-UDG	31 - 40	Petrous Bone	2.613	0.1543	O	M	0.0021±0.0023	0.01 (0.00-0.02)		46760280	0.889	614278	C4a1a	O1b2a1	O1b2a1a1	main	owner	Family 1		M	Included			Imdang_Joyeong	Imdang_Joyeong_Owner	Joyeong	Joyeong
53	JOY002	JOY002	JOY002.A	JOY002.A0101	ERS28578590		Joyeong	CI-1	053; Joyeong #CI-1-2	1	1	partial-UDG	15 - 18	Petrous Bone	88.8	0.0574	O	M	0.0016±0.0008	0.01 (0.00-0.02)		30279259	2.876	981051	F2f	Q1a1a1	Q1a1a1a	main	sacrificed	Family 12		M	Included			Imdang_Joyeong	Imdang_Joyeong_Sacrificed	Joyeong	Joyeong
54	JOY003	JOY003	JOY003.A	JOY003.A0101	ERS28578591		Joyeong	CI-1	054; Joyeong #CI-1-3	1	1	partial-UDG	4 - 8	Petrous Bone	84.261	0.0499	O	F	-	0.01 (0.00-0.02)		25298776	2.64	950311	D4b2a2			main	sacrificed	Family 4		F	Included	Daughter of JOY004 and JOY005	1st degree kinship	X	X	X	Joyeong
55	JOY004	JOY004	JOY004.A	JOY004.A0101	ERS28578592		Joyeong	CI-1	055; Joyeong #CI-1-4	1	1	partial-UDG	41 - 60	Petrous Bone	43.807	0.1145	O	M	0.0044±0.0016	0.01 (0.00-0.02)		18803504	1.528	792783	G1a3	O1b2a1	O1b2a1a1c	subsidiary	sacrificed	Family 4		M	Included			Imdang_Joyeong	Imdang_Joyeong_Sacrificed	Joyeong	Joyeong
56	JOY005	JOY005	JOY005.A	JOY005.A0101	ERS28578593		Joyeong	CI-1	056; Joyeong #CI-1-5	1	1	partial-UDG	36 - 50	Petrous Bone	33.068	0.1109	O	F	-	0.01 (0.00-0.02)		22540591	1.905	844085	D4b2a2			subsidiary	sacrificed	Family 4		F	Included			Imdang_Joyeong	Imdang_Joyeong_Sacrificed	Joyeong	Joyeong
58	JOY006	JOY006	JOY006.A	JOY006.A0101	ERS28578594	Duplicate of JOY029	Joyeong	CI-2	058; Joyeong #CI-2-2	1	1	partial-UDG	21 - 35	Tooth	7.898	0.1037	O	F	-	0.01 (0.00-0.02)		24250146	1.012	660145	G3a2a			main	sacrificed	-	Duplicate library with different library strategy, conflicting status	F	Included		Duplicate library	X	X	X	X
60	JOY007	JOY007	JOY007.A	JOY007.A0101	ERS28578595		Joyeong	CI-2	060; Joyeong #CI-2-4	1	1	partial-UDG	15 - 18	Petrous Bone	33.293	0.0715	O	M	0.0024±0.0008	0.01 (0.00-0.02)		38894327	2.728	965108	G1a1a4	O2a1c1a5	O2a1b1a1a1a1e1	subsidiary	sacrificed	Family 12		M	Included			Imdang_Joyeong	Imdang_Joyeong_Sacrificed	Joyeong	Joyeong
63	JOY008	JOY008	JOY008.B	JOY008.B0101	ERS28578596	Duplicate of JOY033	Joyeong	CII-1	063; Joyeong #CⅡ-1-2	2	2	non-UDG	16 - 18	Tooth	0.233	0.4642	O	F	-	0.01 (0.00-0.02)		95325229	0.054	37350	D4e2			main	sacrificed	-	Duplicate merged library	F	X		Duplicate library	X	X	X	X
64	JOY009	JOY009	JOY009.A	JOY009.A0101	ERS28578597		Joyeong	CII-1	064; Joyeong #CII-1-3	1	1	partial-UDG	10 - 10	Petrous Bone	0.537	0.115	O	M	0.0062±0.0099	0.01 (0.00-0.02)		47470113	0.273	266722	B4a1b1	O2a2a1	O2a2a1	main	sacrificed	Family 7		M	X			Imdang_Joyeong	Imdang_Joyeong_Sacrificed	Joyeong	Joyeong
66	JOY010	JOY010	JOY010.A	JOY010.A0101	ERS28578598		Joyeong	CII-1	066; Joyeong #CII-1-5	1	1	partial-UDG	36 - 50	Petrous Bone	4	0.1251	O	M	0.0033±0.0014	0.01 (0.00-0.02)		53350309	1.845	852461	D4a	C2b	C2a1b	subsidiary	sacrificed	Family 3		M	Included			Imdang_Joyeong	Imdang_Joyeong_Sacrificed	Joyeong	Joyeong
67	JOY011	JOY011	JOY011.A	JOY011.A0101	ERS28578599		Joyeong	CII-1	067; Joyeong #CII-1-6	1	1	partial-UDG	10 - 10	Petrous Bone	6.211	0.0785	O	F	-	0.01 (0.00-0.02)		21000286	1.051	660047	D5b1c			subsidiary	sacrificed	Family 3		F	Included	Daughter of JOY010	1st degree kinship	X	X	X	Joyeong
68	JOY012	JOY012	JOY012.A	JOY012.A0101	ERS28578600		Joyeong	CII-2	068; Joyeong #CII-2-1	1	1	partial-UDG	30	Petrous Bone	0.67	0.1005	O	M	0.0443±0.0143	0.10 (0.06-0.14)	mt contam	56549278	0.373	346302	D4c	O1b	O1b2a1	main	owner	Family 1	Mitochondria Contamination	M	X		Contaminated	X	X	X	Contaminated
72	JOY013	JOY013	JOY013.A	JOY013.A0101	ERS28578601		Joyeong	CII-2	072; Joyeong #CII-2-5	1	1	partial-UDG	21 - 35	Petrous Bone	2.25	0.0908	O	M	0.0051±0.0017	0.01 (0.00-0.02)		52520302	1.483	782734	Y2	O1b2a1	O1b2a1a1	main	sacrificed	Family 8		M	Included			Imdang_Joyeong	Imdang_Joyeong_Sacrificed	Joyeong	Joyeong
83	JOY015	JOY015	JOY015.A	JOY015.A0101	ERS28578603		Joyeong	EII-2	083; Joyeong #EII-2-1	1	1	partial-UDG	15 - 18	Petrous Bone	37.503	0.0947	O	F	-	0.01 (0.00-0.02)		32401813	2.394	936901	D4c1a			main	sacrificed	Family 6		F	Included			Imdang_Joyeong	Imdang_Joyeong_Sacrificed	Joyeong	Joyeong
84	JOY016	JOY016	JOY016.A	JOY016.A0101	ERS28578604		Joyeong	EII-2	084; Joyeong #EII-2-2	1	1	partial-UDG	7.5 - 12.5	Petrous Bone	29.829	0.09	O	F	-	0.01 (0.00-0.02)		19072705	1.399	746413	N9a4a			main	sacrificed	Family 6		F	Included			Imdang_Joyeong	Imdang_Joyeong_Sacrificed	Joyeong	Joyeong
84	X	JOY016	JOY016.B	JOY016.B0201	ERS28578604	Duplicate of JOY023, removed from analysis	Joyeong	EII-2	084; Joyeong #EⅡ-2-2	2	3	non-UDG	7.5 - 12.5	Petrous Bone	0.1	0.2686	O	F	-	0.98 (0.97-0.99)		157282863	0.042	28120	H107			main	sacrificed	X	Remove	F	X		Remove	X	X	X	X
89	JOY017	JOY017	JOY017.A	JOY017.A0101	ERS28578605		Joyeong	EII-3	089; Joyeong #EII-3-1	1	1	partial-UDG	21 - 35	Tooth	0.834	0.1395	O	M	NA	0.01 (0.00-0.02)		76985686	0.138	147618	D5a2b	O1b1a1a1b	N1	main	unknown	Family 13		M	X			Imdang_Joyeong	Imdang_Joyeong_status_unknown	Joyeong	Joyeong
90	JOY018	JOY018	JOY018.A	JOY018.A0101	ERS28578606		Joyeong	EII-3	090; Joyeong #EII-3-2	1	1	partial-UDG	20	Petrous Bone	19.472	0.097	O	M	0.0046±0.0012	0.01 (0.00-0.02)		38378884	2.61	965974	N9a4a	O1b2a1	O1b2a1a1	main	unknown	Family 6		M	Included	Sibling of JOY016	1st degree kinship	X	X	X	Joyeong
91	JOY019	JOY019	JOY019.A	JOY019.A0101	ERS28578607		Joyeong	EII-3	091; Joyeong #EII-3-3	1	1	partial-UDG	adult	Petrous Bone	0.664	0.1064	O	F	-	0.01 (0.00-0.02)		48184879	0.425	376644	D5a2			subsidiary	sacrificed	Family 6		F	X			Imdang_Joyeong	Imdang_Joyeong_Sacrificed	Joyeong	Joyeong
92	JOY020	JOY020	JOY020.A	JOY020.A0101	ERS28578608		Joyeong	EII-3	092; Joyeong #EII-3-4	1	1	partial-UDG	21 - 35	Petrous Bone	38.808	0.0898	O	M	0.0021±0.0008	0.01 (0.00-0.02)		39708634	2.895	981658	B4a1c1a1	O1b2a2a1	O1b2a1a2a1	subsidiary	sacrificed	X		M	Included			Imdang_Joyeong	Imdang_Joyeong_Sacrificed	Joyeong	Joyeong
96	JOY021	JOY021	JOY021.C	JOY021.C0101	ERS28578609		Joyeong	EII-7	096; Joyeong #EⅡ-7-1	2	2	non-UDG	21 - 40	Tooth	0.45	0.3043	O	M	-0.0370±0.0297	0.02 (0.01-0.03)		62690194	0.076	51038	D4a	F	N1b1	main	owner	Family 13		M	X			Imdang_Joyeong	Imdang_Joyeong_Owner	Joyeong	Joyeong
97	JOY022	JOY022	JOY022.A	JOY022.A0101	ERS28578610		Joyeong	EII-13	097; Joyeong #EII-13-1	1	1	partial-UDG	21 - 35	Petrous Bone	5.013	0.0982	O	M	0.0105±0.0021	0.01 (0.00-0.02)		53033470	1.862	877015	D4a1	O1b2a2	O1b2a1a2a1	inside	owner	X		M	Included			Imdang_Joyeong	Imdang_Joyeong_Owner	Joyeong	Joyeong
100	JOY023	JOY023	JOY023.A	JOY023.A0101	ERS28578611	Duplicate of JOY016.B	Joyeong	EIII-2	100; Joyeong #EIII-2-2	1	1	partial-UDG	21 - 35	Petrous Bone	5.188	0.0887	O	F	-	0.01 (0.00-0.02)		71112119	1.779	869168	B4a2b1			main	sacrificed	Family 5		F	Included			Imdang_Joyeong	Imdang_Joyeong_Sacrificed	Joyeong	Joyeong
102	JOY024	JOY024	JOY024.A	JOY024.A0101	ERS28578612		Joyeong	EIII-2	102; Joyeong #EIII-2-4	1	1	partial-UDG	21 - 35	Petrous Bone	19.205	0.0982	O	F	-	0.01 (0.00-0.02)		39035853	2.942	964378	G2a5			subsidiary	sacrificed	X		F	Included			Imdang_Joyeong	Imdang_Joyeong_Sacrificed	Joyeong	Joyeong
103	JOY025	JOY025	JOY025.A	JOY025.A0101	ERS28578613		Joyeong	EIII-2	103; Joyeong #EIII-2-5	1	1	partial-UDG	21 - 35	Petrous Bone	3.113	0.1166	O	M	0.0059±0.0016	0.01 (0.00-0.02)		57133223	1.849	855314	B4b1a1b	N	N1b1	subsidiary	sacrificed	X		M	Included			Imdang_Joyeong	Imdang_Joyeong_Sacrificed	Joyeong	Joyeong
108	JOY026	JOY026	JOY026.A	JOY026.A0101	ERS28578614	Duplicate of JOY046	Joyeong	EIII-4	108; Joyeong #EIII-4-2	1	1	partial-UDG	31 - 50	Petrous Bone	1.356	0.1149	O	F	-	0.01 (0.00-0.02)		55129309	0.879	597439	D4a			subsidiary	sacrificed	-	Duplicate with different library strategy	F	Included		Duplicate library	X	X	X	X
163	JOY028	JOY028	JOY028.A	JOY028.A0101	ERS28578616		Joyeong	1A-6	163; Joyeong #1A-6-1	1	1	partial-UDG	21 - 35	Petrous Bone	3.063	0.1408	O	F	-	0.01 (0.00-0.02)		59750783	0.866	625751	D4b2b2b			main	owner	Family 10		F	Included			Imdang_Joyeong	Imdang_Joyeong_Owner	Joyeong	Joyeong
57	JOY006	JOY029	JOY029.A	JOY029.A0101	ERS28578617	Duplicate of JOY006	Joyeong	CI-2	057; Joyeong #CI-2-1	2	2	non-UDG	36 - 50	Tooth	4.707	0.3312	O	F	-	0.01 (0.00-0.02)		92839765	1.88	692372	G3a1'2			main	owner	-	Duplicate with different library strategy, conflicting status	F	Included; JOY006 used for downstream analysis		Duplicate library	X	X	X	X
59	JOY030	JOY030	JOY030.A	JOY030.A0101	ERS28578618		Joyeong	CI-2	059; Joyeong #CI-2-3	2	2	non-UDG	21 - 35	Tooth	0.927	0.302	O	F	-	0.01 (0.00-0.02)		88034560	0.33	199479	B4c1a1a			main	sacrificed	X		F	X			Imdang_Joyeong	Imdang_Joyeong_Sacrificed	Joyeong	Joyeong
61	JOY031	JOY031	JOY031.A	JOY031.A0101	ERS28578619		Joyeong	CI-4	061; Joyeong #CI-4-1	2	2	non-UDG	adult	Petrous Bone	0.446	0.3982	O	M	-0.0178±0.0138	0.97 (0.96-0.98)		74495756	0.051	33149	-	CT	CT	inside	owner	X		M	X			Imdang_Joyeong	Imdang_Joyeong_Owner	Joyeong	Joyeong
62	JOY032	JOY032	JOY032.A	JOY032.A0101	ERS28578620		Joyeong	CII-1	062; Joyeong #CⅡ-1-1	2	2	non-UDG	36 - 50	Phalanx Foot	6.794	0.309	O	F	-	0.03 (0.02-0.04)		71852076	0.891	419003	M9a			main	owner	Family 1		F	Included			Imdang_Joyeong	Imdang_Joyeong_Owner	Joyeong	Joyeong
69	JOY008	JOY033	JOY033.A	JOY033.A0101	ERS28578621	Duplicate of JOY008	Joyeong	CII-2	069; Joyeong #CⅡ-2-2	2	2	non-UDG	18 - 20	Petrous Bone	1.133	0.3698	O	F	-	0.98 (0.97-0.99)		87604074	0.266	162311	-			main	sacrificed	-	Duplicate merged library	F	X		Duplicate library	X	X	X	X
70	JOY034	JOY034	JOY034.A	JOY034.A0101	ERS28578622		Joyeong	CII-2	070; Joyeong #CⅡ-2-3	2	2	non-UDG	10 - 10	Tooth	0.096	0.331	O	F	-	0.01 (0.00-0.02)		81352433	0.015	10730	B5a2a1+16129			main	sacrificed	Family 2	Low coverage	F	X			Imdang_Joyeong	Imdang_Joyeong_Sacrificed	Joyeong	Low 1240K coverage
73	JOY035	JOY035	JOY035.A	JOY035.A0201	ERS28578623		Joyeong	CII-2	073; Joyeong #CⅡ-2-6	2	3	non-UDG	21 - 35	Tooth	0.112	0.3992	O	F	-	0.04 (0.03-0.05)		107547583	0.016	11151	B5a2a1+16129			subsidiary	sacrificed	Family 2	Low coverage	F	X	Mother of JOY034	1st degree kinship	X	X	X	Low 1240K coverage
95	JOY042	JOY042	JOY042.A	JOY042.A0101	ERS28578630		Joyeong	EII-6	095; Joyeong #EⅡ-6-1	2	2	non-UDG	21 - 35	Tooth	0.304	0.3178	O	F	-	0.01 (0.00-0.02)		68094818	0.089	59897	N9a3			main	unknown	Family 13		F	X			Imdang_Joyeong	Imdang_Joyeong_status_unknown	Joyeong	Joyeong
101	JOY043	JOY043	JOY043.A	JOY043.A0201	ERS28578631		Joyeong	EIII-2	101; Joyeong #EⅢ-2-3	2	3	non-UDG	6 - 12	Tooth	0.377	0.3798	O	M	0.0000±0.0000	0.01 (0.00-0.02)		133995862	0.106	69440	B4a2b1	O1b2a1	O1b2a1a1	main	sacrificed	X		M	X			Imdang_Joyeong	Imdang_Joyeong_Sacrificed	Joyeong	Joyeong
106	JOY045	JOY045	JOY045.A	JOY045.A0101	ERS28578633		Joyeong	EIII-3	106; Joyeong #EⅢ-3-3	2	2	non-UDG	21 - 35	Petrous Bone	0.179	0.2097	O	M	0.0488±0.0490	NA		79460633	0.077	51417	-	O	O	subsidiary	sacrificed	X		M	X			Imdang_Joyeong	Imdang_Joyeong_Sacrificed	Joyeong	Joyeong
107	JOY026	JOY046	JOY046.A	JOY046.A0101	ERS28578634	Duplicate of JOY026	Joyeong	EIII-4	107; Joyeong #EⅢ-4-1	2	3	non-UDG	36 - 50	Tooth	1.837	0.3379	O	F	-	0.01 (0.00-0.02)		139686138	0.405	227060	D4a			subsidiary	sacrificed	-	Duplicate with different library strategy	F	X		Duplicate library	X	X	X	X
112	JOY049	JOY049	JOY049.A	JOY049.A0101	ERS28578637		Joyeong	EIII-8	112; Joyeong #EⅢ-8-2	2	3	non-UDG	15 - 15	Femur	3.988	0.142	O	F	-	0.01 (0.00-0.02)		157293766	1.756	684294	G2a1+16189+16194			main	sacrificed	Family 12		F	Included			Imdang_Joyeong	Imdang_Joyeong_Sacrificed	Joyeong	Joyeong
122	JOY053	JOY053	JOY053.A	JOY053.A0101	ERS28578641		Joyeong	EIII-26	122; Joyeong #EⅢ-26-1	2	3	non-UDG	21 - 35	Tooth	18.585	0.3713	O	M	0.0100±0.0035	0.02 (0.01-0.03)		162146197	1.962	660028	M9a1a1c1a	C2e1a	C2b1a1a	inside	owner	X		M	Included			Imdang_Joyeong	Imdang_Joyeong_Owner	Joyeong	Joyeong
124	JOY054	JOY054	JOY054.A	JOY054.A0101	ERS28578642		Joyeong	EIII-29	124; Joyeong #EⅢ-29-1	2	3	non-UDG	adult	Femur	0.277	0.3326	O	M	0.0000±0.0000	NA		124508414	0.033	21958	-	O2a1	O2a1	inside	owner	X	Low coverage, no contamination estimate	M	X		no Contamination Estimate	X	X	X	No Contaminate estimate available
126	JOY056	JOY056	JOY056.A	JOY056.A0101	ERS28578644		Joyeong	EIII-31	126; Joyeong #EⅢ-31-1	2	3	non-UDG	adult	Tooth	0.443	0.3225	O	F	-	0.01 (0.00-0.02)		95747755	0.057	38532	A5			?	unknown	X		F	X			Imdang_Joyeong	Imdang_Joyeong_status_unknown	Joyeong	Joyeong
131	JOY059	JOY059	JOY059.A	JOY059.A0101	ERS28578647		Joyeong	EIV-8	131; Joyeong #EⅣ-8-1	2	3	non-UDG	36 - 50	Tooth	0.639	0.4247	O	M	0.0009±0.0350	0.01 (0.00-0.02)		119966053	0.138	88767	M7a1a	O1b	O1b2a1a2a	inside	owner	X		M	X			Imdang_Joyeong	Imdang_Joyeong_Owner	Joyeong	Joyeong
147	JOY067	JOY067	JOY067.A	JOY067.A0101	ERS28578655		Joyeong	EIV-27	147; Joyeong #EⅣ-27-1	2	3	non-UDG	31 - 50	Tooth	0.945	0.3528	O	F	-	0.03 (0.01-0.05)		153519966	0.192	120751	D4b2b			inside	owner	X		F	X			Imdang_Joyeong	Imdang_Joyeong_Owner	Joyeong	Joyeong
155	JOY073	JOY073	JOY073.A	JOY073.A0101	ERS28578661		Joyeong	EIV-39	155; Joyeong #EⅣ-39-1	2	3	non-UDG	36 - 50	Petrous Bone	1.289	0.3811	O	M	0.0504±0.0256	0.05 (0.01-0.09)	mt contam	173302223	0.299	178757	B4a1b	O2a2a1a	O2a2a1a	inside	owner	X	Mitochondria Contamination	M	X		Contaminated	X	X	X	Contaminated
159	JOY076	JOY076	JOY076.A	JOY076.A0101	ERS28578664		Joyeong	1A-2	159; Joyeong #1A-2-1	2	3	non-UDG	3.5 - 6.5	Petrous Bone	1.847	0.31	O	F	-	0.06 (0.03-0.09)	mt contam	119192061	0.431	246075	L3e2b			inside	owner	X	Mitochondria Contamination	F	X		Contaminated	X	X	X	Contaminated
160	JOY077	JOY077	JOY077.A	JOY077.A0101	ERS28578665		Joyeong	1A-3	160; Joyeong #1A-3-1	2	3	non-UDG	21 - 35	Tooth	0.188	0.4082	O	M	-0.0697±0.0754	0.01 (0.00-0.02)		156121182	0.037	24994	G3a	CT	N	inside	owner	Family 10	Low coverage	M	X	Father of JOY028	1st degree kinship	X	X	X	Low 1240K coverage
161	JOY078	JOY078	JOY078.A	JOY078.A0101	ERS28578666		Joyeong	1A-4	161; Joyeong #1A-4-1	2	3	non-UDG	36 - 50	Petrous Bone	1.031	0.3907	O	F	-	0.06 (0.02-0.10)	mt contam	85977460	0.164	102885	N			inside	owner	Family 11	Mitochondria Contamination	F	X		Contaminated	X	X	X	Contaminated
167	JOY083	JOY083	JOY083.A	JOY083.A0101	ERS28578671		Joyeong	1A-10	167; Joyeong #1A-10-1	2	3	non-UDG	21 - 35	Petrous Bone	0.3	0.2792	O	U	0.1000±0.0486	NA	Ambiguous Sex	81653807	0.075	49029	-	-	-	main	owner	Family 11	Ambiguous sex	U	X		Contaminated	X	X	X	Contaminated
168	JOY084	JOY084	JOY084.A	JOY084.A0101	ERS28578672		Joyeong	1A-11	168; Joyeong #1A-11-1	2	3	non-UDG	36 - 50	Petrous Bone	1.22	0.3903	O	F	-	0.98 (0.97-0.99)		85662306	0.164	102973	-			main	owner	Family 11		F	X			Imdang_Joyeong	Imdang_Joyeong_Owner	Joyeong	Joyeong
176	JOY091	JOY091	JOY091.A	JOY091.A0101	ERS28578679		Joyeong	1A-19	176; Joyeong #1A-19-3	2	3	non-UDG	21 - 35	Tooth	0.15	0.3879	O	F	-	0.01 (0.00-0.02)		126311653	0.029	19805	C1a			main	sacrificed	X	Low coverage	F	X			Imdang_Joyeong	Imdang_Joyeong_Sacrificed	Joyeong	Low 1240K coverage
201	JOY106	JOY106	JOY106.A	JOY106.A0101	ERS28578694		Joyeong	1B-39	201; Joyeong #1B-39-1	2	3	non-UDG	21 - 35	Petrous Bone	0.102	0.3717	O	F	-	NA		123596597	0.017	11565	-			main	owner	X	Low coverage, no contamination estimate	F	X		no Contamination Estimate	X	X	X	No Contaminate estimate available
202	JOY107	JOY107	JOY107.A	JOY107.A0101	ERS28578695		Joyeong	1B-40	202; Joyeong #1B-40-1	2	3	non-UDG	31 - 40	Tooth	0.352	0.5109	O	M	NA	NA		60942118	0.01	6636	-	CT	CT	inside	owner	X	Low coverage, no contamination estimate	M	X		no Contamination Estimate	X	X	X	No Contaminate estimate available
228	JOY118	JOY118	JOY118.A	JOY118.A0101	ERS28578706		Joyeong	3B-1	228; Joyeong #3B-1-1	2	3	non-UDG	21 - 35	Tooth	0.105	0.2986	O	F	-	0.03 (0.02-0.04)		132714113	0.016	10486	F2b1			inside	owner	Family 9	Low coverage	F	X	Daughter of JOY119	1st degree kinship	X	X	X	Low 1240K coverage
229	JOY119	JOY119	JOY119.A	JOY119.A0101	ERS28578707	Duplicate of JOY120	Joyeong	3B-2	229; Joyeong #3B-2-1	2	3	non-UDG	41 - 60	Petrous Bone	0.773	0.3268	O	F	-	NA		126521547	0.173	107666	-			inside	unknown	-	Duplicate merged library, No contamination estimate	F	Merged library used		Duplicate library	X	X	X	X
230	JOY119	JOY120	JOY120.A	JOY120.A0101	ERS28578708	Duplicate of JOY119	Joyeong	3B-2	230; Joyeong #3B-2-2	2	3	non-UDG	21 - 35	Tooth	5.208	0.3546	O	F	-	0.01 (0.00-0.02)		155735815	0.906	425403	F2b1			inside	unknown	-	Duplicate merged library	F	Merged library used		Duplicate library	X	X	X	X
231	JOY121	JOY121	JOY121.A	JOY121.A0101	ERS28578709		Joyeong	3B-3	231; Joyeong #3B-3-1	2	3	non-UDG	31 - 40	Petrous Bone	0.095	0.3679	O	F	-	NA		119749918	0.008	5551	-			inside	owner	X	Low coverage, no contamination estimate	F	X		no Contamination Estimate	X	X	X	No Contaminate estimate available
234	JOY123	JOY123	JOY123.A	JOY123.A0101	ERS28578711		Joyeong	3B-8	234; Joyeong #3B-8-1	2	3	non-UDG	41 - 60	Petrous Bone	0.176	0.365	O	M	0.0000±0.0000	NA		128659360	0.024	15801	-	O1b2	O1b2a	main	owner	X	Low coverage, no contamination estimate	M	X		no Contamination Estimate	X	X	X	No Contaminate estimate available
5		IMD001	IMD001.A	IMD001.A0101	ERS28578543		Imdang	#2 North Tomb	005; Imdang #2 North Tomb 3	1		non-UDG	21 - 35	Tooth	0.078	0.0816	X											main	unknown
14		IMD005	IMD005.A	IMD005.A0101	ERS28578547		Imdang	5B1	014; Imdang #5B1-4	1		non-UDG	21 - 35	Tooth	0.018	0.0305	X											subsidiary	sacrificed
36		IMD012	IMD012.A	IMD012.A0101	ERS28578554		Imdang	6B2	036; Imdang #6B2-1	1		non-UDG	21 - 35	Petrous Bone	0.048	0.1393	X											main	unknown
36		IMD012	IMD012.B	IMD012.B0101	ERS28578554		Imdang	6B3	036; Imdang #6B2-1	2		non-UDG	21 - 35	Petrous Bone	0.058	0.0978	X											main	unknown
38		IMD013	IMD013.A	IMD013.A0101	ERS28578555		Imdang	7A	038; Imdang #7A-2	1		non-UDG	8.5 - 13.5	Tooth	0.008	0.0357	X											main	sacrificed
38		IMD013	IMD013.B	IMD013.B0101	ERS28578555		Imdang	7A	038; Imdang #7A-2	2		non-UDG	8.5 - 13.5	Tooth	0.006	0.1333	X											main	sacrificed
40		IMD014	IMD014.A	IMD014.A0101	ERS28578556		Imdang	7A2	040; Imdang #7A2-1	1		non-UDG	adult	Petrous Bone	0.065	0.0156	X											inside	sacrificed
41		IMD015	IMD015.A	IMD015.A0101	ERS28578557		Imdang	7A2	041; Imdang #7A2-2	1		non-UDG	adult	Petrous Bone	0.046	0.0227	X											inside	sacrificed
46		IMD017	IMD017.A	IMD017.A0101	ERS28578559		Imdang	7B	046; Imdang #7B-4	1		non-UDG	2 - 4	Tooth	0.018	0.0435	X											subsidiary	sacrificed
46		IMD017	IMD017.B	IMD017.B0101	ERS28578559		Imdang	7B	046; Imdang #7B-4	2		non-UDG	18 - 25	Tooth	0.006	0.6471	X											subsidiary	sacrificed
17		IMD025	IMD025.A	IMD025.A0101	ERS28578567		Imdang	5B2	017; Imdang #5B2-1	2		non-UDG	21 - 35	Tooth	0.061	0.346	X											main	owner
23		IMD026	IMD026.A	IMD026.A0101	ERS28578568		Imdang	5D2	023; Imdang #5D2-1	2		non-UDG	36 - 50	Tibia	0.026	0.0294	X											main	unknown
31		IMD030	IMD030.A	IMD030.A0101	ERS28578572		Imdang	6A	031; Imdang #6A-3	2		non-UDG	21 - 35	Femur	0.079	0.2582	X											inside	sacrificed
33		IMD032	IMD032.A	IMD032.A0101	ERS28578574		Imdang	6A	033; Imdang #6A-5	2		non-UDG	6 - 12	Tooth	0.061	0.2572	X											inside	sacrificed
37		IMD034	IMD034.A	IMD034.A0101	ERS28578576		Imdang	7A	037; Imdang #7A-1	2		non-UDG	36 - 50	Metatarsus	0.077	0.2494	X											main	owner
44		IMD035	IMD035.A	IMD035.A0101	ERS28578577		Imdang	7B	044; Imdang #7B-2	2		non-UDG	7.5 - 12.5	Tooth	0.055	0.2754	X											main	unknown
47		IMD036	IMD036.A	IMD036.A0101	ERS28578578		Imdang	7B	047; Imdang #7B-5	2		non-UDG	15 - 18	Tooth	0.011	0.2667	X											subsidiary	sacrificed
49		IMD038	IMD038.A	IMD038.A0101	ERS28578580		Imdang	7C	049; Imdang #7C-2	2		non-UDG	2 - 4	Tooth	0.059	0.2203	X											main	unknown
247		IMD040	IMD040.A	IMD040.A0101	ERS28578582		Imdang	1C-3	247; Imdang #1C-3-1	2		non-UDG	21 - 35	Petrous Bone	0.014	0	X											inside	owner
248		IMD041	IMD041.A	IMD041.A0101	ERS28578583		Imdang	1C-4	248; Imdang #1C-4-1	2		non-UDG	21 - 35	Tooth	0.02	0	X											inside	owner
249		IMD042	IMD042.A	IMD042.A0101	ERS28578584		Imdang	1C-5	249; Imdang #1C-5-1	2		non-UDG	41 - 60	Petrous Bone	0.021	0.0893	X											inside	owner
250		IMD043	IMD043.A	IMD043.A0101	ERS28578585		Imdang	1C-7	250; Imdang #1C-7-1	2		non-UDG	adult	Femur	0.006	0	X											main	owner
251		IMD044	IMD044.A	IMD044.A0101	ERS28578586		Imdang	1C-8	251; Imdang #1C-8-1	2		non-UDG	21 - 35	Tooth	0.004	0.1667	X											main	owner
252		IMD045	IMD045.A	IMD045.A0101	ERS28578587		Imdang	1C-9	252; Imdang #1C-9-1	2		non-UDG	9.5 - 14.5	Tooth	0.008	0	X											main	owner
256		IMD046	IMD046.A	IMD046.A0101	ERS28578588		Imdang	1C-20	256; Imdang #1C-20-1	2		non-UDG	adult	Tarsus	0.037	0.1351	X											inside	owner
63		JOY008	JOY008.A	JOY008.A0101	ERS28578596		Joyeong	CII-1	063; Joyeong #CII-1-2	1		non-UDG	16 - 18	Tooth	0.015	0.0413	X											main	sacrificed
74		JOY014	JOY014.A	JOY014.A0101	ERS28578602		Joyeong	CII-2	074; Joyeong #CII-2-7	1		non-UDG	21 - 35	Tooth	0.036	0.0972	X											subsidiary	sacrificed
74		JOY014	JOY014.C	JOY014.C0101	ERS28578602		Joyeong	CII-2	074; Joyeong #CⅡ-2-7	2		non-UDG	21 - 35	Tooth	0.041	0.473	X											subsidiary	sacrificed
96		JOY021	JOY021.A	JOY021.A0101	ERS28578609		Joyeong	EII-7	096; Joyeong #EII-7-1	1		non-UDG	21 - 40	Tooth	0.089	0.1408	X											main	owner
114		JOY027	JOY027.A	JOY027.A0101	ERS28578615		Joyeong	EIII-9	114; Joyeong #EIII-9-1	1		non-UDG	adult	Petrous Bone	0.04	0.1235	X											inside	owner
76		JOY036	JOY036.A	JOY036.A0101	ERS28578624		Joyeong	EI-1	076; Joyeong #EⅠ-1-2	2		non-UDG	21 - 35	Tibia	0.007	0	X											main	sacrificed
78		JOY037	JOY037.A	JOY037.A0101	ERS28578625		Joyeong	EI-2	078; Joyeong #EⅠ-2-1	2		non-UDG	6 - 10	Petrous Bone	0.042	0.2108	X											main	owner
82		JOY038	JOY038.A	JOY038.A0101	ERS28578626		Joyeong	EII-1	082; Joyeong #EⅡ-1-2	2		non-UDG	adult	Femur	0.043	0.3761	X											room	sacrificed
86		JOY039	JOY039.A	JOY039.A0101	ERS28578627		Joyeong	EII-2	086; Joyeong #EⅡ-2-4	2		non-UDG	21 - 35	Femur	0.048	0.1875	X											subsidiary	sacrificed
87		JOY040	JOY040.A	JOY040.A0101	ERS28578628		Joyeong	EII-2	087; Joyeong #EⅡ-2-5	2		non-UDG	adult	Femur	0.013	0.102	X											subsidiary	sacrificed
88		JOY041	JOY041.A	JOY041.A0101	ERS28578629		Joyeong	EII-2	088; Joyeong #EⅡ-2-6	2		non-UDG	adult	Femur	0.038	0	X											subsidiary	sacrificed
105		JOY044	JOY044.A	JOY044.A0101	ERS28578632		Joyeong	EIII-3	105; Joyeong #EⅢ-3-2	2		non-UDG	25	Femur	0.038	0.247	X											main	sacrificed
109		JOY047	JOY047.A	JOY047.A0101	ERS28578635		Joyeong	EIII-5	109; Joyeong #EⅢ-5-1	2		non-UDG	36 - 50	Femur	0.017	0.0769	X											inside	owner
111		JOY048	JOY048.A	JOY048.A0101	ERS28578636		Joyeong	EIII-8	111; Joyeong #EⅢ-8-1	2		non-UDG	3 - 5	Tooth	0.017	0.098	X											main	owner
115		JOY050	JOY050.A	JOY050.A0101	ERS28578638		Joyeong	EIII-12	115; Joyeong #EⅢ-12-1	2		non-UDG	18 - 25	Tooth	0.045	0.0909	X											inside	owner
117		JOY051	JOY051.A	JOY051.A0101	ERS28578639		Joyeong	EIII-18	117; Joyeong #EⅢ-18-1	2		non-UDG	21 - 35	Tooth	0.009	0	X											inside	owner
121		JOY052	JOY052.A	JOY052.A0101	ERS28578640		Joyeong	EIII-25	121; Joyeong #EⅢ-25-1	2		non-UDG	21 - 35	Petrous Bone	0.06	0.3279	X											inside	owner
125		JOY055	JOY055.A	JOY055.A0101	ERS28578643		Joyeong	EIII-30	125; Joyeong #EⅢ-30-1	2		non-UDG	adult	Femur	0.089	0.2985	X											?	unknown
127		JOY057	JOY057.A	JOY057.A0101	ERS28578645		Joyeong	EIV-1	127; Joyeong #EⅣ-1-1	2		non-UDG	36 - 50	Femur	0.029	0.1346	X											main	owner
128		JOY058	JOY058.A	JOY058.A0101	ERS28578646		Joyeong	EIV-2	128; Joyeong #EⅣ-2-1	2		non-UDG	adult	Tarsus	0.011	0.1538	X											inside	owner
132		JOY060	JOY060.A	JOY060.A0101	ERS28578648		Joyeong	EIV-9	132; Joyeong #EⅣ-9-1	2		non-UDG	36 - 50	Petrous Bone	0.101	0.0184	X											inside	owner
135		JOY061	JOY061.A	JOY061.A0101	ERS28578649		Joyeong	EIV-12	135; Joyeong #EⅣ-12-1	2		non-UDG	adult	Tarsus	0.024	0.0357	X											inside	owner
140		JOY062	JOY062.A	JOY062.A0101	ERS28578650		Joyeong	EIV-18	140; Joyeong #EⅣ-18-1	2		non-UDG	adult	Tarsus	0.011	0	X											inside	owner
141		JOY063	JOY063.A	JOY063.A0101	ERS28578651		Joyeong	EIV-19	141; Joyeong #EⅣ-19-1	2		non-UDG	adult	Femur	0.075	0.2727	X											inside	owner
142		JOY064	JOY064.A	JOY064.A0101	ERS28578652		Joyeong	EIV-20	142; Joyeong #EⅣ-20-1	2		non-UDG	36 - 50	Tooth	0.026	0	X											inside	owner
145		JOY065	JOY065.A	JOY065.A0101	ERS28578653		Joyeong	EIV-25	145; Joyeong #EⅣ-25-1	2		non-UDG	30	Femur	0.124	0.0061	X											inside	owner
146		JOY066	JOY066.A	JOY066.A0101	ERS28578654		Joyeong	EIV-26	146; Joyeong #EⅣ-26-1	2		non-UDG	36 - 50	Femur	0.021	0.1379	X											inside	owner
148		JOY068	JOY068.A	JOY068.A0101	ERS28578656		Joyeong	EIV-29	148; Joyeong #EⅣ-29	2		non-UDG	36 - 50	Tooth	0.015	0.1429	X											main	owner
151		JOY069	JOY069.A	JOY069.A0101	ERS28578657		Joyeong	EIV-33	151; Joyeong #EⅣ-33-1	2		non-UDG	21 - 35	Tooth	0.02	0	X											inside	owner
152		JOY070	JOY070.A	JOY070.A0101	ERS28578658		Joyeong	EIV-34	152; Joyeong #EⅣ-34-1	2		non-UDG	36 - 50	Petrous Bone	0.051	0.1509	X											main	owner
153		JOY071	JOY071.A	JOY071.A0101	ERS28578659		Joyeong	EIV-36	153; Joyeong #EⅣ-36-1	2		non-UDG	adult	Femur	0.038	0.0294	X											main	owner
154		JOY072	JOY072.A	JOY072.A0101	ERS28578660		Joyeong	EIV-37	154; Joyeong #EⅣ-37-1	2		non-UDG	21 - 35	Tooth	0.011	0.4375	X											inside	owner
156		JOY074	JOY074.A	JOY074.A0101	ERS28578662		Joyeong	EIV-40	156; Joyeong #EⅣ-40-1	2		non-UDG	41 - 60	Petrous Bone	0.033	0.1111	X											inside	owner
158		JOY075	JOY075.A	JOY075.A0101	ERS28578663		Joyeong	1A-1	158; Joyeong #1A-1-1	2		non-UDG	21 - 40	Petrous Bone	0.072	0.2083	X											main	owner
162		JOY079	JOY079.A	JOY079.A0101	ERS28578667		Joyeong	1A-5	162; Joyeong #1A-5-1	2		non-UDG	41 - 60	Petrous Bone	0.048	0.1471	X											inside	owner
164		JOY080	JOY080.A	JOY080.A0101	ERS28578668		Joyeong	1A-7	164; Joyeong #1A-7-1	2		non-UDG	36 - 50	Petrous Bone	0.074	0.1208	X											inside	owner
165		JOY081	JOY081.A	JOY081.A0101	ERS28578669		Joyeong	1A-8	165; Joyeong #1A-8-1	2		non-UDG	4 - 8	Tooth	0.014	0.0909	X											inside	owner
166		JOY082	JOY082.A	JOY082.A0101	ERS28578670		Joyeong	1A-9	166; Joyeong #1A-9-1	2		non-UDG	36 - 50	Tooth	0.014	0	X											inside	owner
169		JOY085	JOY085.A	JOY085.A0101	ERS28578673		Joyeong	1A-12	169; Joyeong #1A-12-1	2		non-UDG	41 - 70	Petrous Bone	0.06	0.2581	X											inside	owner
170		JOY086	JOY086.A	JOY086.A0101	ERS28578674		Joyeong	1A-14	170; Joyeong #1A-14-1	2		non-UDG	36 - 50	Petrous Bone	0.032	0.0606	X											inside	owner
171		JOY087	JOY087.A	JOY087.A0101	ERS28578675		Joyeong	1A-15	171; Joyeong #1A-15-1	2		non-UDG	21 - 35	Petrous Bone	0.13	0.0102	X											inside	owner
173		JOY088	JOY088.A	JOY088.A0101	ERS28578676		Joyeong	1A-17	173; Joyeong #1A-17-1	2		non-UDG	36 - 50	Tooth	0.019	0.0278	X											inside	owner
174		JOY089	JOY089.A	JOY089.A0101	ERS28578677		Joyeong	1A-19	174; Joyeong #1A-19-1	2		non-UDG	21 - 35	Petrous Bone	0.061	0.052	X											main	owner
175		JOY090	JOY090.A	JOY090.A0101	ERS28578678		Joyeong	1A-19	175; Joyeong #1A-19-2	2		non-UDG	21 - 35	Tooth	0.038	0.4	X											main	sacrificed
179		JOY092	JOY092.A	JOY092.A0101	ERS28578680		Joyeong	1A-22	179; Joyeong #1A-22-1	2		non-UDG	3 - 5	Tooth	0.022	0	X											inside	owner
180		JOY093	JOY093.A	JOY093.A0101	ERS28578681		Joyeong	1A-23	180; Joyeong #1A-23-1	2		non-UDG	21 - 35	Tooth	0.03	0.4571	X											inside	owner
181		JOY094	JOY094.A	JOY094.A0101	ERS28578682		Joyeong	1A-24	181; Joyeong #1A-24-1	2		non-UDG	21 - 35	Tooth	0.012	0	X											inside	owner
182		JOY095	JOY095.A	JOY095.A0101	ERS28578683		Joyeong	1A-25	182; Joyeong #1A-25-1	2		non-UDG	21 - 35	Tooth	0.005	0.1429	X											inside	owner
184		JOY096	JOY096.A	JOY096.A0101	ERS28578684		Joyeong	1A-28	184; Joyeong #1A-28-1	2		non-UDG	adult	Tarsus	0.022	0.1304	X											inside	owner
185		JOY097	JOY097.A	JOY097.A0101	ERS28578685		Joyeong	1A-29	185; Joyeong #1A-29-1	2		non-UDG	36 - 50	Petrous Bone	0.117	0.0169	X											main	owner
186		JOY098	JOY098.A	JOY098.A0101	ERS28578686		Joyeong	1A-30	186; Joyeong #1A-30-1	2		non-UDG	adult	Femur	0.034	0	X											inside	owner
190		JOY099	JOY099.A	JOY099.A0101	ERS28578687		Joyeong	1B-10	190; Joyeong #1B-10-1	2		non-UDG	adult	Petrous Bone	0.064	0.0769	X											inside	owner
192		JOY100	JOY100.A	JOY100.A0101	ERS28578688		Joyeong	1B-27	192; Joyeong #1B-27-1	2		non-UDG	21 - 35	Tooth	0.005	0	X											main	owner
193		JOY101	JOY101.A	JOY101.A0101	ERS28578689		Joyeong	1B-28	193; Joyeong #1B-28-1	2		non-UDG	3 - 5	Tooth	0.027	0	X											inside	owner
194		JOY102	JOY102.A	JOY102.A0101	ERS28578690		Joyeong	1B-30	194; Joyeong #1B-30-1	2		non-UDG	41 - 60	Petrous Bone	0.043	0.0081	X											inside	owner
198		JOY103	JOY103.A	JOY103.A0101	ERS28578691		Joyeong	1B-35	198; Joyeong #1B-35-1	2		non-UDG	36 - 50	Tooth	0.003	0	X											inside	owner
199		JOY104	JOY104.A	JOY104.A0101	ERS28578692		Joyeong	1B-36	199; Joyeong #1B-36-1	2		non-UDG	31 - 40	Petrous Bone	0.07	0.243	X											inside	owner
200		JOY105	JOY105.A	JOY105.A0101	ERS28578693		Joyeong	1B-37	200; Joyeong #1B-37-1	2		non-UDG	36 - 50	Femur	0.034	0	X											main	owner
203		JOY108	JOY108.A	JOY108.A0101	ERS28578696		Joyeong	1B-42	203; Joyeong #1B-42-1	2		non-UDG	36 - 50	Femur	0.022	0.4545	X											main	owner
210		JOY109	JOY109.A	JOY109.A0101	ERS28578697		Joyeong	1B-65	210; Joyeong #1B-65-1	2		non-UDG	6 - 12	Tooth	0.042	0.0357	X											inside	owner
215		JOY110	JOY110.A	JOY110.A0101	ERS28578698		Joyeong	2A-15	215; Joyeong #2A-15-1	2		non-UDG	21 - 35	Tooth	0.024	0.125	X											main	owner
217		JOY111	JOY111.A	JOY111.A0101	ERS28578699		Joyeong	2A-17	217; Joyeong #2A-17-1	2		non-UDG	36 - 50	Tooth	0.043	0.2941	X											inside	owner
218		JOY112	JOY112.A	JOY112.A0101	ERS28578700		Joyeong	2A-21	218; Joyeong #2A-21-1	2		non-UDG	3 - 5	Tooth	0.03	0.2381	X											inside	owner
219		JOY113	JOY113.A	JOY113.A0101	ERS28578701		Joyeong	3A-1	219; Joyeong #3A-1-1	2		non-UDG	41 - 60	Petrous Bone	0.025	0.186	X											inside	owner
220		JOY114	JOY114.A	JOY114.A0101	ERS28578702		Joyeong	3A-4	220; Joyeong #3A-4-1	2		non-UDG	36 - 50	Tooth	0.01	0.1538	X											main	owner
221		JOY115	JOY115.A	JOY115.A0101	ERS28578703		Joyeong	3A-5	221; Joyeong #3A-5-1	2		non-UDG	-	Tooth	0.015	0.2381	X											inside	owner
226		JOY116	JOY116.A	JOY116.A0101	ERS28578704		Joyeong	3A-14	226; Joyeong #3A-14-1	2		non-UDG	21 - 35	Tooth	0.014	0	X											inside	owner
227		JOY117	JOY117.A	JOY117.A0101	ERS28578705		Joyeong	3A-15	227; Joyeong #3A-15-1	2		non-UDG	21 - 35	Tooth	0.011	0.2	X											inside	owner
232		JOY122	JOY122.A	JOY122.A0101	ERS28578710		Joyeong	3B-6	232; Joyeong #3B-6-1	2		non-UDG	31 - 50	Petrous Bone	0.042	0.1389	X											inside	owner
235		JOY124	JOY124.A	JOY124.A0101	ERS28578712		Joyeong	3B-9	235; Joyeong #3B-9-1	2		non-UDG	7.5 - 12.5	Tooth	0.043	0.2222	X											inside	owner
237		JOY125	JOY125.A	JOY125.A0101	ERS28578713		Joyeong	3B-11	237; Joyeong #3B-11-1	2		non-UDG	4 - 8	Tooth	0.014	0.0909	X											inside	owner
241		JOY126	JOY126.A	JOY126.A0101	ERS28578714		Joyeong	3B-15	241; Joyeong #3B-15-1	2		non-UDG	36 - 50	Tooth	0.032	0.1667	X											inside	owner

## Sheet: S2
Data S2. Information on duplicate libraries. We provide information about libraries from the same genetic individual that were merged during our analysis. Libraries with same UDG treatment strategies were merged through merging BAM files, while libraries with different UDG treatments were merged during 1240K SNP genotyping. 1240K Depth Coverage refers to the mean number of reads covering 1240K SN…
Individual ID for analysis	Library ID	Sex	Merged Libraries	1240K Depth Coverage	mtDNA contamination	mtDNA Haplogroup	# 1240K sites	ancIBD analysis	Tomb ID	Tomb Name	Buried Status	Family number in figure 3	Genotype label for f-statistics analysis	Genotype label for f-statistics sacrificed and buried comparison
IMD003	IMD002_003.merged	F	IMD002.A0101, IMD003.A0101	4.31129	0.01 (0.00-0.02)	C4a1a+195	1060866	Included; Only merged partial-UDG libraries	5B1	main	unknown	Family 1	Imdang_Joyeong	Imdang_Joyeong_Owner
JOY006	JOY006_029.merged	F	JOY006.A0101, JOY029.A0101	-			909540	Not merged due to different USER treatment; JOY006 used for downstream analysis	CI-2	main	conflicting (sacrificed)	Family 12	Imdang_Joyeong	Imdang_Joyeong_Sacrificed
?	JOY008_033.merged	F	JOY008.B0101, JOY033.A0101	0.320264	0.01 (0.00-0.02)	D4e2	191988	Not used due to low # of 1240K sites	CII-1	main	buried	X	Imdang_Joyeong	Imdang_Joyeong_Sacrificed
?	JOY026_046.merged	F	JOY026.A0101, JOY046.A0101	-			677641	Not merged due to different USER treatment; JOY046 was removed due to low # of 1240K sites	EIII-4	subsidiary	buried	X	Imdang_Joyeong	Imdang_Joyeong_Sacrificed
JOY119	JOY119_120.merged	F	JOY119.A0101, JOY120.A0101	1.07894	0.01 (0.00-0.02)	F2b1	479419	Included	3B-2	inside	unknown	Family 9	Imdang_Joyeong	Imdang_Joyeong_unknown
	* JOY016.B was not merged with JOY023

## Sheet: S3
Data S3. List of previously published modern and ancient populations used in ths study. We present the number of individuals per population, the publication, and the corresponding sample IDs for each population.
Status	Population	Number of Individuals	Eurasian PCA	East Asian PCA	1240K	Reference	Sample ID
HumanOrigins Modern	Abazin	10	Yes			Jeong et al. (ref 76)
HumanOrigins Modern	Abkhasian	9	Yes			Lazaridis et al. (ref 77)
HumanOrigins Modern	Adygei	31	Yes			Patterson et al. (ref 78), Jeong et al. (ref 76)
HumanOrigins Modern	Albanian	6	Yes			Lazaridis et al. (ref 77)
HumanOrigins Modern	Aleut	7	Yes			Lazaridis et al. (ref 77)
HumanOrigins Modern	Aleut_Tlingit	4	Yes			Lazaridis et al. (ref 77)
HumanOrigins Modern	Altaian	24	Yes			Jeong et al. (ref 76), Lazaridis et al. (ref 77)
HumanOrigins Modern	Altaian_Chelkans	8	Yes			Jeong et al. (ref 76)
HumanOrigins Modern	Ami	10	Yes	Yes		Lazaridis et al. (ref 77)
HumanOrigins Modern	Armenian	10	Yes			Lazaridis et al. (ref 77)
HumanOrigins Modern	Armenian_Hemsheni	8	Yes			Jeong et al. (ref 76)
HumanOrigins Modern	Atayal	9	Yes	Yes		Lazaridis et al. (ref 77)
HumanOrigins Modern	Avar	10	Yes			Jeong et al. (ref 76)
HumanOrigins Modern	Azeri	17	Yes			Jeong et al. (ref 76)
HumanOrigins Modern	Balkar	10	Yes			Lazaridis et al. (ref 77)
HumanOrigins Modern	Bashkir	53	Yes			Jeong et al. (ref 76)
HumanOrigins Modern	Basque	29	Yes			Patterson et al. (ref 78), Lazaridis et al. (ref 77)
HumanOrigins Modern	Belarusian	10	Yes			Lazaridis et al. (ref 77)
HumanOrigins Modern	Besermyan	6	Yes			Jeong et al. (ref 76)
HumanOrigins Modern	Borneo	9	Yes	Yes		Qin and Stoneking (ref 79)
HumanOrigins Modern	Bulgarian	10	Yes			Lazaridis et al. (ref 77)
HumanOrigins Modern	Buryat	37	Yes			Jeong et al. (ref 76)
HumanOrigins Modern	Cambodian	8	Yes	Yes		Patterson et al. (ref 78)
HumanOrigins Modern	Chechen	9	Yes			Lazaridis et al. (ref 77)
HumanOrigins Modern	Chukchi	20	Yes			Lazaridis et al. (ref 77)
HumanOrigins Modern	Chuvash	16	Yes			Jeong et al. (ref 76), Lazaridis et al. (ref 77)
HumanOrigins Modern	Circassian	9	Yes			Jeong et al. (ref 76)
HumanOrigins Modern	Croatian	10	Yes			Lazaridis et al. (ref 77)
HumanOrigins Modern	Cypriot	8	Yes			Lazaridis et al. (ref 77)
HumanOrigins Modern	Czech	10	Yes			Lazaridis et al. (ref 77)
HumanOrigins Modern	Dai	10	Yes	Yes		Patterson et al. (ref 78)
HumanOrigins Modern	Darginian	8	Yes			Jeong et al. (ref 76)
HumanOrigins Modern	Daur	9	Yes	Yes		Patterson et al. (ref 78)
HumanOrigins Modern	Dolgan	4	Yes			Lazaridis et al. (ref 77)
HumanOrigins Modern	Dungan	13	Yes	Yes		Jeong et al. (ref 76)
HumanOrigins Modern	Enets	3	Yes			Flegontov et al. (ref 80)
HumanOrigins Modern	English	10	Yes			Lazaridis et al. (ref 77)
HumanOrigins Modern	Eskimo_ChaplinSireniki	7	Yes			Lazaridis et al. (ref 77)
HumanOrigins Modern	Eskimo_Naukan	12	Yes			Lazaridis et al. (ref 77)
HumanOrigins Modern	Estonian	10	Yes			Lazaridis et al. (ref 77)
HumanOrigins Modern	Even	9	Yes	Yes		Lazaridis et al. (ref 77)
HumanOrigins Modern	Evenk_FarEast	5	Yes	Yes		Jeong et al. (ref 76)
HumanOrigins Modern	Evenk_Transbaikal	8	Yes	Yes		Jeong et al. (ref 76)
HumanOrigins Modern	Ezid	8	Yes			Jeong et al. (ref 76)
HumanOrigins Modern	Finnish	8	Yes			Lazaridis et al. (ref 77)
HumanOrigins Modern	French	61	Yes			Patterson et al. (ref 78), Lazaridis et al. (ref 77), Lazaridis et al. (ref 74)
HumanOrigins Modern	Gagauz	9	Yes			Jeong et al. (ref 76)
HumanOrigins Modern	Georgian	23	Yes			Jeong et al. (ref 76), Lazaridis et al. (ref 77)
HumanOrigins Modern	German	10	Yes			Lazaridis et al. (ref 77)
HumanOrigins Modern	Greek	20	Yes			Lazaridis et al. (ref 77)
HumanOrigins Modern	Han	43	Yes	Yes		Patterson et al. (ref 78)
HumanOrigins Modern	Hezhen	8	Yes	Yes		Patterson et al. (ref 78)
HumanOrigins Modern	Hungarian	20	Yes			Lazaridis et al. (ref 77)
HumanOrigins Modern	Icelandic	12	Yes			Lazaridis et al. (ref 77)
HumanOrigins Modern	Ingushian	10	Yes			Jeong et al. (ref 76)
HumanOrigins Modern	Irish	24	Yes			Lazaridis et al. (ref 77)
HumanOrigins Modern	Irish_Ulster	6	Yes			Lazaridis et al. (ref 77)
HumanOrigins Modern	Italian_North	20	Yes			Patterson et al. (ref 78)
HumanOrigins Modern	Italian_South	5	Yes			Lazaridis et al. (ref 74), Lazaridis et al. (ref 77)
HumanOrigins Modern	Itelmen	6	Yes			Lazaridis et al. (ref 77)
HumanOrigins Modern	Japanese	29	Yes	Yes		Patterson et al. (ref 78)
HumanOrigins Modern	Jew_Ashkenazi	7	Yes			Lazaridis et al. (ref 77)
HumanOrigins Modern	Jew_Georgian	7	Yes			Lazaridis et al. (ref 77)
HumanOrigins Modern	Kabardinian	10	Yes			Jeong et al. (ref 76)
HumanOrigins Modern	Kaitag	8	Yes			Jeong et al. (ref 76)
HumanOrigins Modern	Kalmyk	10	Yes			Lazaridis et al. (ref 77)
HumanOrigins Modern	Karachai	12	Yes			Jeong et al. (ref 76)
HumanOrigins Modern	Karakalpak	14	Yes			Jeong et al. (ref 76)
HumanOrigins Modern	Karelian	15	Yes			Jeong et al. (ref 76)
HumanOrigins Modern	Kazakh	18	Yes			Jeong et al. (ref 76)
HumanOrigins Modern	Ket	22	Yes			Flegontov et al. (ref 80)
HumanOrigins Modern	Khakass	16	Yes			Jeong et al. (ref 76)
HumanOrigins Modern	Khakass_Kachins	8	Yes			Jeong et al. (ref 76)
HumanOrigins Modern	Khamnegan	10	Yes			Jeong et al. (ref 76)
HumanOrigins Modern	Kinh	8	Yes	Yes		Lazaridis et al. (ref 77)
HumanOrigins Modern	Korean	6	Yes	Yes		Lazaridis et al. (ref 77)
HumanOrigins Modern	Koryak	9	Yes			Lazaridis et al. (ref 77)
HumanOrigins Modern	Kubachinian	6	Yes			Jeong et al. (ref 76)
HumanOrigins Modern	Kumyk	8	Yes			Lazaridis et al. (ref 77)
HumanOrigins Modern	Kurd	8	Yes			Jeong et al. (ref 76)
HumanOrigins Modern	Kyrgyz	9	Yes			Lazaridis et al. (ref 77)
HumanOrigins Modern	Lahu	8	Yes	Yes		Patterson et al. (ref 78)
HumanOrigins Modern	Lak	10	Yes			Jeong et al. (ref 76)
HumanOrigins Modern	Lezgin	9	Yes			Lazaridis et al. (ref 77)
HumanOrigins Modern	Lithuanian	10	Yes			Lazaridis et al. (ref 77)
HumanOrigins Modern	Maltese	8	Yes			Lazaridis et al. (ref 77)
HumanOrigins Modern	Mansi	8	Yes			Lazaridis et al. (ref 77)
HumanOrigins Modern	Miao	10	Yes	Yes		Patterson et al. (ref 78)
HumanOrigins Modern	Moldavian	10	Yes			Jeong et al. (ref 76)
HumanOrigins Modern	Mongol	34	Yes			Jeong et al. (ref 76)
HumanOrigins Modern	Mongola	6	Yes	Yes		Patterson et al. (ref 78)
HumanOrigins Modern	Mordovian	32	Yes			Jeong et al. (ref 76), Lazaridis et al. (ref 77)
HumanOrigins Modern	Nanai	10	Yes	Yes		Jeong et al. (ref 76)
HumanOrigins Modern	Naxi	9	Yes	Yes		Patterson et al. (ref 78)
HumanOrigins Modern	Negidal	3	Yes	Yes		Jeong et al. (ref 76)
HumanOrigins Modern	Nganasan	33	Yes	Yes		Lazaridis et al. (ref 77), Flegontov et al. (ref 80)
HumanOrigins Modern	Nivh	10	Yes	Yes		Jeong et al. (ref 76)
HumanOrigins Modern	Nogai	25	Yes			Jeong et al. (ref 76), Lazaridis et al. (ref 77)
HumanOrigins Modern	Norwegian	11	Yes			Lazaridis et al. (ref 77)
HumanOrigins Modern	Orcadian	13	Yes			Patterson et al. (ref 78)
HumanOrigins Modern	Oroqen	9	Yes	Yes		Patterson et al. (ref 78)
HumanOrigins Modern	Ossetian	16	Yes			Jeong et al. (ref 76), Lazaridis et al. (ref 77)
HumanOrigins Modern	Polish	23	Yes			Lazaridis et al. (ref 77)
HumanOrigins Modern	Romanian	10	Yes			Lazaridis et al. (ref 74)
HumanOrigins Modern	Russian	71	Yes			Patterson et al. (ref 78), Jeong et al. (ref 76)
HumanOrigins Modern	Russian_Archangelsk_Krasnoborsky	6	Yes			Jeong et al. (ref 76)
HumanOrigins Modern	Russian_Archangelsk_Leshukonsky	5	Yes			Jeong et al. (ref 76)
HumanOrigins Modern	Russian_Archangelsk_Pinezhsky	5	Yes			Jeong et al. (ref 76)
HumanOrigins Modern	Saami	3	Yes			Lazaridis et al. (ref 77), Mallick et al. (ref 81)
HumanOrigins Modern	Sardinian	27	Yes			Patterson et al. (ref 78)
HumanOrigins Modern	Scottish	33	Yes			Lazaridis et al. (ref 77)
HumanOrigins Modern	Selkup	25	Yes			Lazaridis et al. (ref 77), Flegontov et al. (ref 80)
HumanOrigins Modern	Semende	10	Yes	Yes		Qin and Stoneking (ref 79)
HumanOrigins Modern	She	10	Yes	Yes		Patterson et al. (ref 78)
HumanOrigins Modern	Sherpa	2	Yes	Yes		Mallick et al. (ref 81)
HumanOrigins Modern	Shetlandic	10	Yes			Lazaridis et al. (ref 77)
HumanOrigins Modern	Shor_Khakassia	6	Yes			Jeong et al. (ref 76)
HumanOrigins Modern	Shor_Mountain	7	Yes			Jeong et al. (ref 76)
HumanOrigins Modern	Sicilian	11	Yes			Lazaridis et al. (ref 77)
HumanOrigins Modern	Sorb	9	Yes			Lazaridis et al. (ref 77)
HumanOrigins Modern	Spanish	53	Yes			Lazaridis et al. (ref 77)
HumanOrigins Modern	Spanish_North	5	Yes			Lazaridis et al. (ref 77)
HumanOrigins Modern	Tabasaran	10	Yes			Jeong et al. (ref 76)
HumanOrigins Modern	Tajik	31	Yes			Jeong et al. (ref 76), Lazaridis et al. (ref 77)
HumanOrigins Modern	Tatar_Kazan	13	Yes			Jeong et al. (ref 76)
HumanOrigins Modern	Tatar_Mishar	10	Yes			Jeong et al. (ref 76)
HumanOrigins Modern	Tatar_Siberian	19	Yes			Jeong et al. (ref 76)
HumanOrigins Modern	Tatar_Siberian_Zabolotniye	5	Yes			Jeong et al. (ref 76)
HumanOrigins Modern	Thai	10	Yes	Yes		Lazaridis et al. (ref 77)
HumanOrigins Modern	Tibetan	2	Yes	Yes		Mallick et al. (ref 81)
HumanOrigins Modern	Todzin	3	Yes			Jeong et al. (ref 76)
HumanOrigins Modern	Tofalar	13	Yes			Lazaridis et al. (ref 77)
HumanOrigins Modern	Tu	10	Yes	Yes		Patterson et al. (ref 78)
HumanOrigins Modern	Tubalar	27	Yes			Jeong et al. (ref 76), Lazaridis et al. (ref 77)
HumanOrigins Modern	Tujia	10	Yes	Yes		Patterson et al. (ref 78)
HumanOrigins Modern	Turkish	50	Yes			Lazaridis et al. (ref 77)
HumanOrigins Modern	Turkish_Balikesir	5	Yes			Lazaridis et al. (ref 77)
HumanOrigins Modern	Turkmen	7	Yes			Lazaridis et al. (ref 77)
HumanOrigins Modern	Tuvinian	20	Yes			Jeong et al. (ref 76), Lazaridis et al. (ref 77)
HumanOrigins Modern	Udmurt	10	Yes			Jeong et al. (ref 76)
HumanOrigins Modern	Ukrainian	21	Yes			Jeong et al. (ref 76), Lazaridis et al. (ref 77)
HumanOrigins Modern	Ulchi	25	Yes	Yes		Lazaridis et al. (ref 77)
HumanOrigins Modern	Uygur	10	Yes			Patterson et al. (ref 78)
HumanOrigins Modern	Uzbek	27	Yes			Jeong et al. (ref 76), Lazaridis et al. (ref 77)
HumanOrigins Modern	Veps	10	Yes			Jeong et al. (ref 76)
HumanOrigins Modern	Xibo	7	Yes	Yes		Patterson et al. (ref 78)
HumanOrigins Modern	Yakut	20	Yes			Patterson et al. (ref 78)
HumanOrigins Modern	Yi	10	Yes	Yes		Patterson et al. (ref 78)
HumanOrigins Modern	Yukagir	19	Yes			Lazaridis et al. (ref 77)
1240K	Abkhasian.DG	2			Yes	Mallick et al. (ref 81)	S_Abkhasian-1.DG,S_Abkhasian-2.DG
1240K	Adygei.DG	2			Yes	Mallick et al. (ref 81)	S_Adygei-1.DG,S_Adygei-2.DG
1240K	Afanasievo	24			Yes	Narasimhan et al. (ref 82)	I6712,I6711,I6713,I6715,I2069,I2071,I3388,I3950,I3954,I1829,I3952,I5269,I5270,I5271,I5272,I5273,I5277,I5278,I5279,I3387,I10565,I10564,I11112,I11752
1240K	Afanasievo.SG	4			Yes	Allentoft et al. (ref 83)	RISE507.508.merge.SG,RISE509.SG,RISE510.SG,RISE511.SG
1240K	Afanasievo_Mongolia	2			Yes	Jeong et al. (ref 84)	SHT001.B0101,SHT002.A0101
1240K	AG2	1			Yes	Raghavan et al. (ref 85)	AfontovaGora2.SG
1240K	AG3	1			Yes	Fu et al. (ref 86)	AfontovaGora3_d
1240K	Aigyrly_150CE	1			Yes	Gnecchi Ruscone et al. (ref 87)	AIG005.A0101
1240K	Aigyrzhal_BA	2			Yes	Narasimhan et al. (ref 82)	I11527,I11526
1240K	Ak_Moustafa_MLBA1	1			Yes	Narasimhan et al. (ref 82)	I3767
1240K	Aktogai_MLBA	5			Yes	Narasimhan et al. (ref 82)	I4264,I4265,I4773,I4774,I10140
1240K	Alai_Nura_300CE	6			Yes	Gnecchi Ruscone et al. (ref 87)	ALN001.A0101,ALN002.A0101,ALN003.A0101,ALN005.A0101,ALN008.A0101,ALN009.A0101
1240K	Alalakh_MLBA	25			Yes	Skourtanioti et al. (ref 88)	ALA001,ALA002,ALA004,ALA008,ALA011,ALA013,ALA014,ALA015,ALA016,ALA017,ALA018,ALA020,ALA023,ALA024,ALA025,ALA026,ALA028,ALA029,ALA030,ALA034,ALA035,ALA037,ALA039,ALA084,ALA095
1240K	Alan	5			Yes	Damgaard et al. (ref 89)	DA146,DA160,DA162,DA164,DA243
1240K	Alan_OL	1			Yes	Damgaard et al. (ref 89)	DA161
1240K	Albanian.DG	1			Yes	Mallick et al. (ref 81)	S_Albanian-1.DG
1240K	Alberstedt_LN	1			Yes	Mathieson et al. (ref 41)	I0118
1240K	Aldy_Bel_IA	2			Yes	Unterlander et al. (ref 90)	I0576,I0577
1240K	Aleut.DG	2			Yes	Mallick et al. (ref 81)	S_Aleut-2.DG,S_Aleut-1.DG
1240K	Aligrama_H	1			Yes	Narasimhan et al. (ref 82)	I8218
1240K	Aligrama_IA	3			Yes	Narasimhan et al. (ref 82)	I8219,I8245,I8246
1240K	ALPc_MN	4			Yes	Mathieson et al. (ref 41)	I1500,I1498,I1506,I1505
1240K	Altai	1			Yes	Pruefer et al. (ref 91)	Altai_published.DG
1240K	Altai_5500BP	2			Yes	Wang et al. (ref 92)	TZB001.A0201,TZB002.A0201
1240K	Altai_6500BP	1			Yes	Wang et al. (ref 92)	NVR001.A0201
1240K	Altai_7500BP	2			Yes	Wang et al. (ref 92)	FRS001.A0201,FRS002.A0201
1240K	Altai_MLBA	6			Yes	Jeong et al. (ref 84)	ULI001.B0101,ULI003.A0101,SBG001.A0201,BER002.A0101,BIL001.A0101,ULZ001.A0101
1240K	Altaian.DG	1			Yes	Mallick et al. (ref 81)	S_Altaian-1.DG
1240K	Ami.DG	2			Yes	Mallick et al. (ref 81)	S_Ami-1.DG,S_Ami-2.DG
1240K	AmurOblast_IA	1			Yes	Kilinc et al. (ref 93)	bla001
1240K	Anatolia_BA	3			Yes	Lazaridis et al. (ref 94)	I2683,I2495,I2499
1240K	Anatolia_ChL	1			Yes	Lazaridis et al. (ref 74)	I1584
1240K	Anatolia_EBA	3			Yes	Damgaard et al. (ref 89)	MA2213,MA2212,MA2210
1240K	Anatolia_IA	2			Yes	Damgaard et al. (ref 89)	MA2198,MA2197
1240K	Anatolia_MLBA	5			Yes	Damgaard et al. (ref 89)	MA2208,MA2206,MA2205,MA2203,MA2200
1240K	Anatolia_N	23			Yes	Mathieson et al. (ref 41)	I1100,I1102,I1099,I1103,I1101,I1097,I0744,I1096,I1098,I0708,I0745,I0746,I0707,I0709,I0725,I0736,I0726,I0723,I0724,I0727,I1580,I1581,I1583
1240K	Anatolia_N.SG	2			Yes	Hofmanova et al. (ref 96)	Bar31.SG,Bar8.SG
1240K	Anatolia_Ottoman	2			Yes	Damgaard et al. (ref 89)	MA2196,MA2195
1240K	An-do	3			Yes	Robbeets et al. (ref 33)	AND004.A0102_merged,AND005.A0102_merged,AND001.A0102
1240K	Andronovo.SG	5			Yes	Allentoft et al. (ref 83), Damgaard et al. (ref 89)	RISE500.SG,RISE503.SG,RISE505.SG,RISE512.SG,DA231
1240K	AR_EN	2			Yes	Ning et al. (ref 97)	WQM4,ZLNR-2
1240K	AR_IA	1			Yes	Ning et al. (ref 97)	ZLNR-1
1240K	AR_Xianbei_IA	3			Yes	Ning et al. (ref 97)	MGS-M6,MGS-M7L,MGS-M7R
1240K	AR13-10K	4			Yes	Mao et al. (ref 98)	NE-1,NE-8,NE-4,NE-3
1240K	AR14K	2			Yes	Mao et al. (ref 98)	NE-5,NE34
1240K	AR19K	1			Yes	Mao et al. (ref 98)	NE56
1240K	AR33K	1			Yes	Mao et al. (ref 98)	NE20
1240K	AR9.2K_o	1			Yes	Mao et al. (ref 98)	NE45
1240K	Arkotkila_IA	1			Yes	Narasimhan et al. (ref 82)	I6557
1240K	Armenia_ChL	5			Yes	Lazaridis et al. (ref 74)	I1634,I1632,I1631,I1409,I1407
1240K	Armenia_EBA	3			Yes	Lazaridis et al. (ref 74)	I1635,I1633,I1658
1240K	Armenia_LBA.SG	5			Yes	Allentoft et al. (ref 83)	RISE396.SG,RISE397.SG,RISE407.SG,RISE408.SG,RISE412.SG
1240K	Armenia_MBA	1			Yes	Lazaridis et al. (ref 74)	I1656
1240K	Armenia_MBA.SG	3			Yes	Allentoft et al. (ref 83)	RISE413.SG,RISE416.SG,RISE423.SG
1240K	Armenian.DG	2			Yes	Mallick et al. (ref 81)	S_Armenian-1.DG,S_Armenian-2.DG
1240K	ARpost9K	9			Yes	Mao et al. (ref 98)	NE-22,NE-16,NE35,NE49,NE39,NE19,NE-2,NE-9,NE29
1240K	Arslantepe_EBA	4			Yes	Skourtanioti et al. (ref 88)	ART001,ART009,ART010,ART011
1240K	Arslantepe_LC	17			Yes	Skourtanioti et al. (ref 88)	ART004,ART005,ART012,ART014,ART015,ART017,ART018,ART019,ART020,ART027,ART022,ART023,ART026,ART032,ART038,ART039,ART042
1240K	ASH_IA1	4			Yes	Feldman et al. (ref 99)	ASH068,ASH066,ASH067,ASH2-3
1240K	ASH_IA2	3			Yes	Feldman et al. (ref 99)	ASH087,ASH135,ASH8
1240K	ASH_LBA	3			Yes	Feldman et al. (ref 99)	ASH33,ASH34,ASH29
1240K	Atayal.DG	1			Yes	Mallick et al. (ref 81)	S_Atayal-1.DG
1240K	Australian.DG	1			Yes	Pruefer et al. (ref 91)	B_Australian-4.DG
1240K	Baalberge_MN	3			Yes	Mathieson et al. (ref 41)	I0807,I0559,I0560
1240K	BaBanQinCen	7			Yes	Wang et al. (ref 100)	CenxunKP05,QinchangKD13,BalongKD07,BalongKD10,BandaKD11,BandaKD15,QinchangKD14
1240K	Baden_LCA	1			Yes	Mathieson et al. (ref 41)	I1497
1240K	Baikal_BA	10			Yes	Yu et al. (ref 101)	KPT001,KPT002,KPT003,STB001,GLZ003,KPT004,ZPL001,ZPL002,KAG002,KPT006
1240K	Baikal_BA_outlier	2			Yes	Yu et al. (ref 101)	GLZ002,GLZ001
1240K	Baikal_EBA	13			Yes	Damgaard et al. (ref 89), Damgaard et al. (ref 95)	DA354,DA358,DA360,DA334,DA335,DA336,DA337,DA338,DA339,DA343,DA353,DA356,DA361
1240K	Baikal_EN	18			Yes	Damgaard et al. (ref 95), Yu et al. (ref 101)	DA340,DA341,DA357,DA359,DA245,DA246,DA247,DA248,DA249,DA250,DA251,DA252,DA253,DA362,KAG001,STB002,IUO001,ANG001
1240K	Balkans_BronzeAge	12			Yes	Mathieson et al. (ref 102)	Bul10,Bul6,Bul8,I2163,I2165,I3313,I2510,I2520,I4331,I4332,I2175,I2176
1240K	Balkans_Chalcolithic	14			Yes	Mathieson et al. (ref 102)	I2427,I2431,I0785,I0781,I4088,I4089,I2509,I2519,I2423,I2424,I2425,I2426,I2430,I5079
1240K	Balkans_Chalcolithic_outlier	1			Yes	Mathieson et al. (ref 102)	I2181
1240K	Balkans_IronAge	1			Yes	Mathieson et al. (ref 102)	I5769
1240K	Balkans_LN.SG	2			Yes	Hofmanova et al. (ref 96)	Klei10.SG,Pal7.SG
1240K	Balkans_N.SG	1			Yes	Hofmanova et al. (ref 96)	Rev5.SG
1240K	Balkans_Neolithic	24			Yes	Mathieson et al. (ref 102)	I0633,I0634,I1131,I1298,I0676,I3433,I3498,I3947,I3948,I4167,I4168,I2532,I2533,I0704,I0706,I2526,I4918,I5071,I5072,I5077,I5078,I2521,I2529,I0698
1240K	Balochi.DG	2			Yes	Mallick et al. (ref 81)	S_Balochi-1.DG,S_Balochi-2.DG
1240K	Ban_Chiang	5			Yes	Lipson et al. (ref 103)	I8970,I8974,I8977,I8978,I4458_new
1240K	Ban_Chiang_all	1			Yes	Lipson et al. (ref 103)	I4458_all_new
1240K	BantuHerero.DG	2			Yes	Mallick et al. (ref 81)	S_BantuHerero-2.DG,S_BantuHerero-1.DG
1240K	BantuKenya.DG	2			Yes	Mallick et al. (ref 81)	S_BantuKenya-1.DG,S_BantuKenya-2.DG
1240K	BantuTswana.DG	2			Yes	Mallick et al. (ref 81)	S_BantuTswana-1.DG,S_BantuTswana-2.DG
1240K	Baojianshan	1			Yes	Wang et al. (ref 100)	Baojianshan5_M1
1240K	Barikot_H	3			Yes	Narasimhan et al. (ref 82)	I6890,I6889,I7714
1240K	Barikot_IA	4			Yes	Narasimhan et al. (ref 82)	I6548,I6545,I6546,I6547
1240K	Barikot_Medieval	1			Yes	Narasimhan et al. (ref 82)	I7715
1240K	Basque.DG	2			Yes	Mallick et al. (ref 81)	S_Basque-2.DG,S_Basque-1.DG
1240K	BattleAxe_Sweden.SG	1			Yes	Allentoft et al. (ref 83)	RISE94.SG
1240K	BedouinB.DG	2			Yes	Mallick et al. (ref 81)	S_BedouinB-1.DG,S_BedouinB-2.DG
1240K	Bell_Beaker_Czech.SG	2			Yes	Allentoft et al. (ref 83)	RISE566.SG,RISE567.SG
1240K	Bell_Beaker_Germany	8			Yes	Mathieson et al. (ref 41)	I1546,I0806,I0805,I0113,I0112,I0111,I0108,I1549
1240K	Bell_Beaker_Germany.SG	5			Yes	Allentoft et al. (ref 83)	RISE559.SG,RISE560.SG,RISE562.SG,RISE563.SG,RISE564.SG
1240K	Belt_Cave_M	1			Yes	Narasimhan et al. (ref 82)	I2312_all_d
1240K	Bengali.DG	2			Yes	Mallick et al. (ref 81)	S_Bengali-1.DG,S_Bengali-2.DG
1240K	BenzigerodeHeimburg_LN	2			Yes	Mathieson et al. (ref 41)	I0171,I0059
1240K	Bergamo.DG	2			Yes	Mallick et al. (ref 81)	S_Bergamo-1.DG,S_Bergamo-2.DG
1240K	Biaka.DG	2			Yes	Mallick et al. (ref 81)	S_Biaka-2.DG,S_Biaka-1.DG
1240K	Bichon.SG	1			Yes	Jones et al. (ref 104)	Bichon.SG
1240K	Bilina_BA	1			Yes	Narasimhan et al. (ref 82)	I7949
1240K	Bilina_N_Baalberge	1			Yes	Narasimhan et al. (ref 82)	I6677
1240K	Bockstein	1			Yes	Fu et al. (ref 86)	Bockstein_d_published
1240K	Boisman_MN	12			Yes	Wang et al. (ref 105)	I1193,I1190,I1196,I1197,I1198,I1206,I3354,I3356,I3355,I1194,I14308,I14819
1240K	Boncuklu.SG	4			Yes	Kilinc et al. (ref 106)	Bon001,Bon002,Bon004,Bon005
1240K	Botai	2			Yes	Jeong et al. (ref 76)	TU45,BKZ002.merged
1240K	Botai_pub	3			Yes	Damgaard et al. (ref 89)	BOT2016,BOT15,BOT14
1240K	Bougainville.DG	2			Yes	Mallick et al. (ref 81)	S_Bougainville-2.DG,S_Bougainville-1.DG
1240K	Brahmin.DG	2			Yes	Mallick et al. (ref 81)	S_Brahmin-1.DG,S_Brahmin-2.DG
1240K	Brahui.DG	2			Yes	Mallick et al. (ref 81)	S_Brahui-2.DG,S_Brahui-1.DG
1240K	Brillenhohle	1			Yes	Fu et al. (ref 86)	Brillenhohle_d_published
1240K	Bu_kk_Culture_Hungary_MN	1			Yes	Mathieson et al. (ref 41)	I1499
1240K	Bulgarian.DG	2			Yes	Mallick et al. (ref 81)	S_Bulgarian-1.DG,S_Bulgarian-2.DG
1240K	Burkhardtshohle	1			Yes	Fu et al. (ref 86)	Burkhardtshohle_d_published
1240K	Burmese.DG	2			Yes	Mallick et al. (ref 81)	S_Burmese-2.DG,S_Burmese-1.DG
1240K	Burusho.DG	2			Yes	Mallick et al. (ref 81)	S_Burusho-1.DG,S_Burusho-2.DG
1240K	Bustan_BA	10			Yes	Narasimhan et al. (ref 82)	I4157,I4156,I4159,I4899,I5604,I5605,I11026,I11027,I11025,I11519
1240K	Bustan_BA_o1	1			Yes	Narasimhan et al. (ref 82)	I11521
1240K	Bustan_BA_o2	1			Yes	Narasimhan et al. (ref 82)	I11520
1240K	Bustan_EN	1			Yes	Narasimhan et al. (ref 82)	I11028
1240K	Butkara_IA	7			Yes	Narasimhan et al. (ref 82)	I6549,I6550,I6551,I12968,I12451,I12450,I13219
1240K	Buyukkaya_EC	1			Yes	Skourtanioti et al. (ref 88)	CBT018
1240K	BZK002	1			Yes	Yu et al. (ref 101)	BZK002
1240K	Cambodian.DG	2			Yes	Mallick et al. (ref 81)	S_Cambodian-2.DG,S_Cambodian-1.DG
1240K	CamlibelTarlasi_LC	9			Yes	Skourtanioti et al. (ref 88)	CBT001,CBT003,CBT004,CBT005,CBT010,CBT011,CBT014,CBT015,CBT016
1240K	Canaanite_Lebanon.SG	5			Yes	Haber et al. (ref 107)	ERS1790729.SG,ERS1790730.SG,ERS1790731.SG,ERS1790732.SG,ERS1790733.SG
1240K	Caucasus_Dolmen_LBA	1			Yes	Wang et al. (ref 108)	I2051
1240K	Caucasus_Eneolithic	3			Yes	Wang et al. (ref 108)	I1722,I2055,I2056
1240K	Caucasus_Kura_Araxes	4			Yes	Wang et al. (ref 108)	ARM001,ARM002_ARM003,VEK006,VEK007_VEK009
1240K	Caucasus_Late_Maykop	6			Yes	Wang et al. (ref 108)	MK5001,MK5004,MK5008,SIJ001,SIJ002,SIJ003
1240K	Caucasus_lowlands_LC	1			Yes	Skourtanioti et al. (ref 88)	ALX002
1240K	Caucasus_lowlands_LN	2			Yes	Skourtanioti et al. (ref 88)	MTT001,POT002
1240K	Caucasus_Maykop	2			Yes	Wang et al. (ref 108)	I1720,OSS001
1240K	Caucasus_Maykop_Novosvobodnaya	4			Yes	Wang et al. (ref 108)	I6266,I6267,I6268,I6272
1240K	Caucasus_MBA_North_Caucasus	2			Yes	Wang et al. (ref 108)	KDC001,KDC002
1240K	centralMongolia_preBA	1			Yes	Jeong et al. (ref 84)	ERM003.A0101
1240K	CentralSteppe_EMBA	2			Yes	Damgaard et al. (ref 89)	Kazakhstan_EBA2,Kazakhstan_EBA1
1240K	Chanchar_LBA	1			Yes	Narasimhan et al. (ref 82)	I11538
1240K	Chanchar2_LBA	1			Yes	Narasimhan et al. (ref 82)	I11537
1240K	Chandman_IA	9			Yes	Jeong et al. (ref 84)	CHN001.C0101,CHN003.A0101,CHN004.A0101,CHN006.A0101,CHN007.A0101,CHN008.A0101,CHN012.A0101,CHN015.A0101,CHN016.A0101
1240K	Chane.DG	1			Yes	Mallick et al. (ref 81)	S_Chane-1.DG
1240K	Chaudardes1	1			Yes	Fu et al. (ref 86)	Chaudardes1_d_published
1240K	Chechen.DG	1			Yes	Mallick et al. (ref 81)	S_Chechen-1.DG
1240K	Chemurchek_northAlai	2			Yes	Jeong et al. (ref 84)	KUR001.B0101,KUM001.B0101
1240K	Chemurchek_southAltai	2			Yes	Jeong et al. (ref 84)	YAG001.B0101,IAG001.B0102
1240K	CHG	2			Yes	Jones et al. (ref 104)	KK1.SG,SATP.SG
1240K	Chilpek_800CE	1			Yes	Gnecchi Ruscone et al. (ref 87)	CHK004.A0101
1240K	China_Wuzhuangguoliang_LN.EC	9			Yes	Wang et al. (ref 105)	18R21262.EC,18R21265.EC,18R21266.EC,S118.EC,S120.EC,S123.EC,S91.EC,S95.EC,S97.EC
1240K	Chipewyan.DG	2			Yes	Mallick et al. (ref 81)	S_Chipewyan-2.DG,S_Chipewyan-1.DG
1240K	Chokhopani.SG	1			Yes	Jeong et al. (ref 109)	C1.SG
1240K	Chuanyun	1			Yes	Yang et al. (ref 110)	L5694
1240K	Chukchi.DG	1			Yes	Mallick et al. (ref 81)	S_Chukchi-1.DG
1240K	Cioclovina1	1			Yes	Fu et al. (ref 86)	Cioclovina1_d_published
1240K	CisBaikal_BA	10			Yes	Kilinc et al. (ref 93)	irk008,irk022,irk025,irk032,irk036,irk068,irk057,Anosovo-1,irk061,irk076
1240K	CisBaikal_EN	2			Yes	Kilinc et al. (ref 93)	Popovskij-1,Cyclodrome-1
1240K	CisBaikal_N	8			Yes	Kilinc et al. (ref 93)	irk017,irk030,irk033,irk040,irk034,irk075,irk071,mak026
1240K	Clovis.SG	1			Yes	Rasmussen et al. (ref 111)	Anzick.SG
1240K	Collegno_north	5			Yes	Amorim et al. (ref 112)	CL146,CL63,CL84,CL93,CL97
1240K	Collegno_others	7			Yes	Amorim et al. (ref 112)	CL102,CL36,CL47,CL49,CL53,CL57,CL94
1240K	Collegno_south	5			Yes	Amorim et al. (ref 112)	CL121,CL23,CL25,CL30,CL38
1240K	Comb_Ceramic_N.SG	2			Yes	Saag et al. (ref 113)	MA974.SG,MA975.SG
1240K	Continenza	1			Yes	Fu et al. (ref 86)	Continenza_d
1240K	Corded_Ware_Czech_EN	5			Yes	Narasimhan et al. (ref 82)	I7207,I7208,I7209,I6695,I6696
1240K	Corded_Ware_Estonia.SG	6			Yes	Saag et al. (ref 113)	MA826.RISE00.SG,MA968.MA976.SG,MA969.SG,MA971.SG,MA973.SG,MA976.SG
1240K	Corded_Ware_Germany	12			Yes	Mathieson et al. (ref 41)	I1542,I1536,I1544,I1538,I1539,I1534,I0106,I1540,I1532,I0049,I0103,I0104
1240K	Corded_Ware_Germany.SG	4			Yes	Allentoft et al. (ref 83)	RISE434.SG,RISE435.SG,RISE436.SG,RISE446.SG
1240K	Corded_Ware_Poland.SG	1			Yes	Allentoft et al. (ref 83)	RISE1.SG
1240K	Corded_Ware_Proto_Unetice_Poland.SG	1			Yes	Allentoft et al. (ref 83)	RISE431.SG
1240K	Cree.DG	2			Yes	Mallick et al. (ref 81)	S_Cree-2.DG,S_Cree-1.DG
1240K	Crete.DG	2			Yes	Mallick et al. (ref 81)	B_Crete-1.DG,B_Crete-2.DG
1240K	Crete_Armenoi	1			Yes	Lazaridis et al. (ref 94)	I9123
1240K	Czech.DG	1			Yes	Mallick et al. (ref 81)	S_Czech-2.DG
1240K	Czech_Early_Slav.SG	2			Yes	Allentoft et al. (ref 83)	RISE568.SG,RISE569.SG
1240K	Dai.DG	5			Yes	Meyer et al. (ref 114), Pruefer et al. (ref 91), Mallick et al. (ref 81)	A_Dai-5.DG,S_Dai-2.DG,B_Dai-4.DG,S_Dai-3.DG,S_Dai-1.DG
1240K	Dajuk-ri	1			Yes	Robbeets et al. (ref 33)	DAJ001.A0102_merged
1240K	Dali_EBA	1			Yes	Narasimhan et al. (ref 82)	I3447
1240K	Dali_MLBA	3			Yes	Narasimhan et al. (ref 82)	I3448,I0507,I1931
1240K	Darra_i_kur_MBA	1			Yes	Narasimhan et al. (ref 82)	Darra.I.Kur_d
1240K	Dashti_Kozy_BA	3			Yes	Narasimhan et al. (ref 82)	I4257,I4258,I4160
1240K	Daur.DG	1			Yes	Mallick et al. (ref 81)	S_Daur-2.DG
1240K	Denisovan	1			Yes	Meyer et al. (ref 114)	Denisova_published.DG
1240K	DevilsCave_N	4			Yes	Sikora et al. (ref 115)	NEO236,NEO238,NEO239,NEO240
1240K	DevilsGate.SG	2			Yes	Siska et al. (ref 116)	DevilsGate2.SG,DevilsGate1.SG
1240K	Dinka.DG	4			Yes	Meyer et al. (ref 114), Pruefer et al. (ref 91), Mallick et al. (ref 81)	A_Dinka-4.DG,S_Dinka-2.DG,S_Dinka-1.DG,B_Dinka-3.DG
1240K	Druze.DG	2			Yes	Mallick et al. (ref 81)	S_Druze-1.DG,S_Druze-2.DG
1240K	Dushan	1			Yes	Wang et al. (ref 100)	Dushan4_1
1240K	Dusun.DG	2			Yes	Mallick et al. (ref 81)	S_Dusun-2.DG,S_Dusun-1.DG
1240K	Dzharkutan1_BA	7			Yes	Narasimhan et al. (ref 82)	I7411,I7412,I4161,I4312,I4313,I4315,I4163
1240K	Dzharkutan2_BA	2			Yes	Narasimhan et al. (ref 82)	I4901,I5608
1240K	Dzungaria_EBA1	3			Yes	Zhang et al. (ref 117)	AYIM22BN,AYIM22BY,SSGM16
1240K	Dzungaria_EBA2	2			Yes	Zhang et al. (ref 117)	G218M5-2,G218M5-3N
1240K	earlyMed_Turk	7			Yes	Jeong et al. (ref 84)	ULI002.B0101,NOM001.B0101,TSB001.A0101,UGU001.A0101,ZAA002.A0101,ZAA004.A0101,ZAA007.A0101
1240K	earlyMed_Uigur	12			Yes	Jeong et al. (ref 84)	OLN002.A0101,ZAA001.A0101,OLN003.B0101,OLN001.A0101,OLN001.B0101,OLN004.A0101,OLN005.A0101,OLN008.A0101,OLN009.A0101,OLN010.A0101,OLN011.A0101,OLN012.A0101
1240K	earlyXiongnu_rest	6			Yes	Jeong et al. (ref 84)	JAG001.A0101,SKT002.A0101,SKT004.A0101,SKT005.A0101,SKT006.A0101,SKT012.A0101
1240K	earlyXiongnu_SKT007	1			Yes	Jeong et al. (ref 84)	SKT007.A0101
1240K	earlyXiongnu_west	6			Yes	Jeong et al. (ref 84)	AST001.A0101,SKT001.A0101,SKT003.A0101,SKT008.A0101,SKT009.A0101,SKT010.A0101
1240K	eastMongolia_preBA	1			Yes	Jeong et al. (ref 84)	SOU001.A0101
1240K	Ebla_EMBA	11			Yes	Skourtanioti et al. (ref 88)	ETM001,ETM004,ETM005,ETM006,ETM010,ETM012,ETM014,ETM016,ETM018,ETM023,ETM026
1240K	EHG	4			Yes	Mathieson et al. (ref 41), Damgaard et al. (ref 95)	I0124,I0211,I0061,Sidelkino_EHG
1240K	Ekven_IA	10			Yes	Sikora et al. (ref 115)	NEO253,NEO241,NEO242,NEO243,NEO246,NEO247,NEO248,NEO249,NEO250,NEO251
1240K	ElMiron	1			Yes	Fu et al. (ref 86)	ElMiron_d
1240K	English.DG	2			Yes	Mallick et al. (ref 81)	S_English-1.DG,S_English-2.DG
1240K	Esan.DG	2			Yes	Mallick et al. (ref 81)	S_Esan-1.DG,S_Esan-2.DG
1240K	Eskimo_Chaplin.DG	1			Yes	Mallick et al. (ref 81)	S_Eskimo_Chaplin-1.DG
1240K	Eskimo_Naukan.DG	2			Yes	Mallick et al. (ref 81)	S_Eskimo_Naukan-2.DG,S_Eskimo_Naukan-1.DG
1240K	Eskimo_Sireniki.DG	2			Yes	Mallick et al. (ref 81)	S_Eskimo_Sireniki-1.DG,S_Eskimo_Sireniki-2.DG
1240K	Esperstedt_MN	1			Yes	Mathieson et al. (ref 41)	I0172
1240K	Estonia_CordedWare	1			Yes	Mittnik et al. (ref 118)	Kunila2
1240K	Estonia_EMN_Narva	2			Yes	Mittnik et al. (ref 118)	Kivisaare3,Veibri4
1240K	Estonia_MN_CCC_1	1			Yes	Mittnik et al. (ref 118)	Tamula1
1240K	Estonia_MN_CCC_2	1			Yes	Mittnik et al. (ref 118)	Tamula3
1240K	Estonian.DG	2			Yes	Mallick et al. (ref 81)	S_Estonian-2.DG,S_Estonian-1.DG
1240K	ESZ002	1			Yes	Gnecchi Ruscone et al. (ref 87)	ESZ002.A0101
1240K	Ethiopia_4500BP	1			Yes	Llorente et al. (ref 119)	mota.SG
1240K	Even.DG	3			Yes	Mallick et al. (ref 81)	S_Even-3.DG,S_Even-1.DG,S_Even-2.DG
1240K	Finnish.DG	3			Yes	Mallick et al. (ref 81)	S_Finnish-3.DG,S_Finnish-1.DG,S_Finnish-2.DG
1240K	Fofonovo_EN	4			Yes	Jeong et al. (ref 84)	FNO001.A0101,FNO003.A0101,FNO006.B0101,FNO007.A0101
1240K	French.DG	4			Yes	Meyer et al. (ref 114), Pruefer et al. (ref 91), Mallick et al. (ref 81)	A_French-4.DG,S_French-1.DG,B_French-3.DG,S_French-2.DG
1240K	Funadomari_3700BP_pub	2			Yes	Kanzawa-Kiriyama et al. (ref 120)	FUN5,FUN23
1240K	Gambian.DG	2			Yes	Mallick et al. (ref 81)	S_Gambian-1.DG,S_Gambian-2.DG
1240K	Gangga_Mongolia_Shiwei	1			Yes	Li et al. (ref 121)	GG3
1240K	GaoHuaHua	7			Yes	Wang et al. (ref 100)	GaofengNL23,HuatuyanNL21,HuatuyanNL02,HuatuyanNL11,HuatuyanNL17,HuatuyanNL19,HuaqiaoNL26
1240K	Geoksyur_EN	21			Yes	Narasimhan et al. (ref 82)	I8503,I8504,I8505,I8510,I8524,I8526,I8527,I8528,I8529,I8530,I8532,I12485,I12483,I12484,I12478,I12487,I12482,I12481,I12480,I12486,I12479
1240K	Geoksyur_EN_o	1			Yes	Narasimhan et al. (ref 82)	I8525
1240K	Georgian.DG	2			Yes	Mallick et al. (ref 81)	S_Georgian-2.DG,S_Georgian-1.DG
1240K	Georgievsky_LBA	1			Yes	Narasimhan et al. (ref 82)	I11541
1240K	Georgievsky2_LBA	1			Yes	Narasimhan et al. (ref 82)	I11540
1240K	Germany_BA.SG	1			Yes	Allentoft et al. (ref 83)	RISE471.SG
1240K	Gimhae	6			Yes	Gelabert et al. (ref 32)	AKG_10204,AKG_10209,AKG_10210,AKG_10218,AKG_3420,AKG_3421
1240K	Gimhae_OL	2			Yes	Gelabert et al. (ref 32)	AKG_10203,AKG_10207
1240K	Glinoe_Scythian	9			Yes	Krzewinska et al. (ref 122)	scy192,scy193,scy197,scy300,scy301,scy304,scy305,scy311,scy332
1240K	Glinoe_Scythian_outlier	1			Yes	Krzewinska et al. (ref 122)	scy303
1240K	GlinoeSad_Cimmerian	2			Yes	Krzewinska et al. (ref 122)	cim357,cim358
1240K	Globular_Amphora	9			Yes	Mathieson et al. (ref 102)	I2405,I2433,I2434,I2440,I2441,I2403,ILK001,ILK002,ILK003
1240K	Gogdara_IA	2			Yes	Narasimhan et al. (ref 82)	I8193,I8194
1240K	GoldenHordeAsian	1			Yes	Damgaard et al. (ref 89)	DA28
1240K	GoldenHordeEuro	1			Yes	Damgaard et al. (ref 89)	DA29
1240K	Gonur1_BA	20			Yes	Narasimhan et al. (ref 82)	I1781,I1782,I1787,I1788,I1790,I1793,I2085,I2087,I2116,I2121,I2125,I2128,I3374,I1784,I6119,I6124,I6217,I10411,I10410,I11042
1240K	Gonur1_BA_o	2			Yes	Narasimhan et al. (ref 82)	I1792,I1783
1240K	Gonur1_BA_o2	2			Yes	Narasimhan et al. (ref 82)	I1789,I2122
1240K	Gonur2_BA	3			Yes	Narasimhan et al. (ref 82)	I2123,I10409,I11041
1240K	Gonur4_BA	1			Yes	Narasimhan et al. (ref 82)	I11039
1240K	GoyetQ116_1	1			Yes	Fu et al. (ref 86)	GoyetQ116-1_published
1240K	GoyetQ-2	1			Yes	Fu et al. (ref 86)	GoyetQ-2_published
1240K	GoyetQ376-19	1			Yes	Fu et al. (ref 86)	GoyetQ376-19_d_published
1240K	GoyetQ53_1	1			Yes	Fu et al. (ref 86)	GoyetQ53-1_d_published
1240K	GoyetQ56_16	1			Yes	Fu et al. (ref 86)	GoyetQ56-16_d_published
1240K	Greek.DG	2			Yes	Mallick et al. (ref 81)	S_Greek-1.DG,S_Greek-2.DG
1240K	Gunsan_burial_coffin	3			Yes	Lee et al. (ref 31)	GUC002.A0101,GUC003.A0101,GUC005.A0101
1240K	Guruldek_LBA	1			Yes	Narasimhan et al. (ref 82)	I11542
1240K	Hajji_Firuz_BA	1			Yes	Narasimhan et al. (ref 82)	I4243
1240K	Hajji_Firuz_C	6			Yes	Narasimhan et al. (ref 82)	I4351,I4349,I4241,I2328,I2323,I2327
1240K	HallstattBylany	2			Yes	Damgaard et al. (ref 89)	DA111,DA112
1240K	Han.DG	4			Yes	Meyer et al. (ref 114), Pruefer et al. (ref 91), Mallick et al. (ref 81)	A_Han-4.DG,S_Han-1.DG,B_Han-3.DG,S_Han-2.DG
1240K	Han_2000BP	2			Yes	Damgaard et al. (ref 89)	DA43,DA45
1240K	Hawaiian.DG	1			Yes	Mallick et al. (ref 81)	S_Hawaiian-1.DG
1240K	Hazara.DG	2			Yes	Mallick et al. (ref 81)	S_Hazara-1.DG,S_Hazara-2.DG
1240K	Hezhen.DG	2			Yes	Mallick et al. (ref 81)	S_Hezhen-1.DG,S_Hezhen-2.DG
1240K	HMMH_MN	1			Yes	Ning et al. (ref 97)	HMF32
1240K	HohleFels49	1			Yes	Fu et al. (ref 86)	HohleFels49_d_published
1240K	HohleFels79	1			Yes	Fu et al. (ref 86)	HohleFels79_d_published
1240K	Href.REF	1			Yes	Genome	Href.REF
1240K	Hun_elite_350CE	2			Yes	Gnecchi Ruscone et al. (ref 87)	KRY001.A0101,HUN001.merged
1240K	Hun_TianShan_1700BP	22			Yes	Damgaard et al. (ref 89)	DA100,DA101,DA104,DA105,DA385,DA52,DA54,DA65,DA66,DA68,DA69,DA70,DA71,DA72,DA73,DA74,DA80,DA81,DA82,DA85,DA96,DA98
1240K	Hungarian.DG	2			Yes	Mallick et al. (ref 81)	S_Hungarian-1.DG,S_Hungarian-2.DG
1240K	Hungarian_Med	1			Yes	Damgaard et al. (ref 89)	DA199
1240K	Hungary_Avar_c1	10			Yes	Gnecchi Ruscone et al. (ref 123)	XXX001.A1801,XXX001.A1802,XXX001.A1803,XXX001.A1811,XXX001.A1816,XXX001.A1818,XXX001.A1819,XXX001.A1821,XXX001.A1822,XXX001.A1823
1240K	Hungary_Avar_c2	7			Yes	Gnecchi Ruscone et al. (ref 123)	XXX001.A1804,XXX001.A1805,XXX001.A1806,XXX001.A1808,XXX001.A1809,XXX001.A1810,XXX001.A1815
1240K	Hungary_Hun	1			Yes	Gnecchi Ruscone et al. (ref 123)	XXX001.A181029
1240K	Hungary_LBA	1			Yes	Mathieson et al. (ref 41)	I1504
1240K	Hungary_Mako_EBA	1			Yes	Mathieson et al. (ref 41)	I1502
1240K	Hungary_MBA.SG	1			Yes	Allentoft et al. (ref 83)	RISE349.SG
1240K	Hungary_Sarmatian	13			Yes	Gnecchi Ruscone et al. (ref 123)	XXX001.A181013,XXX001.A181014,XXX001.A181015,XXX001.A181016,XXX001.A181017,XXX001.A181020,XXX001.A181021,XXX001.A181022,XXX001.A181023,XXX001.A181024,XXX001.A181025,XXX001.A181026,XXX001.A181028
1240K	Iberia_ChL	12			Yes	Mathieson et al. (ref 41)	I1282,I1276,I1284,I1280,I1314,I1277,I1272,I1281,I1300,I1271,I1303,I0581
1240K	Iberia_EN	4			Yes	Mathieson et al. (ref 41)	I0409,I0412,I0410,I0413
1240K	Iberia_MN	4			Yes	Mathieson et al. (ref 41)	I0405,I0407,I0408,I0406
1240K	Iboussieres39	1			Yes	Fu et al. (ref 86)	Iboussieres39_d_published
1240K	Icelandic.DG	2			Yes	Mallick et al. (ref 81)	S_Icelandic-2.DG,S_Icelandic-1.DG
1240K	Igbo.DG	2			Yes	Mallick et al. (ref 81)	S_Igbo-2.DG,S_Igbo-1.DG
1240K	Igorot.DG	2			Yes	Mallick et al. (ref 81)	S_Igorot-2.DG,S_Igorot-1.DG
1240K	Ikawazu_2600BP_pub	1			Yes	Mccoll et al. (ref 124)	IK002
1240K	Ikiztepe_LC	11			Yes	Skourtanioti et al. (ref 88)	IKI002,IKI009,IKI012,IKI016,IKI017,IKI024,IKI030,IKI034,IKI036,IKI037,IKI038
1240K	Iran_ChL	5			Yes	Lazaridis et al. (ref 74)	I1661,I1670,I1662,I1674,I1665
1240K	Iran_Ganj_Dareh_Contemporary	1			Yes	Lazaridis et al. (ref 74)	I1955
1240K	Iran_HotuIIIb	1			Yes	Narasimhan et al. (ref 82)	I1293
1240K	Iran_HotuIIIb_all	1			Yes	Narasimhan et al. (ref 82)	I1293_all
1240K	Iran_LN	1			Yes	Lazaridis et al. (ref 74)	I1671
1240K	Iran_N	8			Yes	Lazaridis et al. (ref 74), Narasimhan et al. (ref 82)	I1290,I1944,I1945,I1947,I1949,I1954,I1951,I7527
1240K	Iranian.DG	2			Yes	Mallick et al. (ref 81)	S_Iranian-1.DG,S_Iranian-2.DG
1240K	Iraqi_Jew.DG	2			Yes	Mallick et al. (ref 81)	S_Iraqi_Jew-2.DG,S_Iraqi_Jew-1.DG
1240K	Iron_Gates_HG	40			Yes	Mathieson et al. (ref 102)	I4081,I4655,I4657,I4871,I4872,I4873,I4874,I4875,I4876,I4877,I4878,I4880,I4881,I4914,I4915,I4916,I4917,I5233,I5234,I5235,I5236,I5237,I5238,I5239,I5240,I5242,I5244,I5771,I5772,I5773,I5401,I5402,I5408,I5409,I5411,I5436,I4582,I4607,I4660,I4870
1240K	Iron_Gates_HG_outlier	1			Yes	Mathieson et al. (ref 102)	I5232
1240K	Irula.DG	2			Yes	Mallick et al. (ref 81)	S_Irula-2.DG,S_Irula-1.DG
1240K	Israel_C	19			Yes	Harney May et al. (ref 125)	I0644,I1154,I1177,I1155,I1181,I1172,I1187,I1171,I1164,I1184,I1179,I1182,I1170,I1168,I1152,I1178,I1165,I1160,I1169
1240K	Itelman.DG	1			Yes	Mallick et al. (ref 81)	S_Itelman-1.DG
1240K	Janghang_6700BP_pub	2			Yes	Robbeets et al. (ref 33)	GDI002,GDI008
1240K	Japanese.DG	3			Yes	Mallick et al. (ref 81)	S_Japanese-2.DG,S_Japanese-1.DG,S_Japanese-3.DG
1240K	Jordan_EBA	3			Yes	Lazaridis et al. (ref 74)	I1705,I1706,I1730
1240K	Jordanian.DG	3			Yes	Mallick et al. (ref 81)	S_Jordanian-2.DG,S_Jordanian-3.DG,S_Jordanian-1.DG
1240K	JpFu_pub	2			Yes	Cooke et al. (ref 126)	JpFu1
1240K	JpHi_pub	2			Yes	Cooke et al. (ref 126)	JpHi01
1240K	JpKa_pub	1			Yes	Cooke et al. (ref 126)	JpKa6904
1240K	JpKo_pub	2			Yes	Cooke et al. (ref 126)	JpK02,JpK013
1240K	JpOd_pub	4			Yes	Cooke et al. (ref 126)	JpOd6,JpOd181,JpOd274,JpOd282
1240K	Ju_hoan_North.DG	5			Yes	Meyer et al. (ref 114), Pruefer et al. (ref 91), Mallick et al. (ref 81)	A_Ju_hoan_North-5.DG,S_Ju_hoan_North-2.DG,B_Ju_hoan_North-4.DG,S_Ju_hoan_North-1.DG,S_Ju_hoan_North-3.DG
1240K	Kairan_MLBA	6			Yes	Narasimhan et al. (ref 82)	I4318,I4776,I4779,I5761,I4568,I4567
1240K	Kairan_MLBA_o	2			Yes	Narasimhan et al. (ref 82)	I4566,I4780
1240K	Kalash.DG	2			Yes	Mallick et al. (ref 81)	S_Kalash-1.DG,S_Kalash-2.DG
1240K	Kanai_MBA	1			Yes	Narasimhan et al. (ref 82)	I6708
1240K	Kangju_1800BP	6			Yes	Damgaard et al. (ref 89)	DA121,DA123,DA125,DA206,DA226,DA229
1240K	Kapu.DG	2			Yes	Mallick et al. (ref 81)	S_Kapu-1.DG,S_Kapu-2.DG
1240K	Karagash_MLBA	2			Yes	Narasimhan et al. (ref 82)	I4262,I4263
1240K	Karakaba_830CE	2			Yes	Gnecchi Ruscone et al. (ref 87)	KKB001.A0101,KKB002.A0101
1240K	Karakhanid_TianShan_1100BP	3			Yes	Damgaard et al. (ref 89)	DA203,DA204,DA205
1240K	Karasuk.SG	7			Yes	Allentoft et al. (ref 83)	RISE493.SG,RISE494.SG,RISE495.SG,RISE496.SG,RISE497.SG,RISE499.SG,RISE502.SG
1240K	Karitiana.DG	4			Yes	Meyer et al. (ref 114), Pruefer et al. (ref 91), Mallick et al. (ref 81)	A_Karitiana-4.DG,B_Karitiana-3.DG,S_Karitiana-1.DG,S_Karitiana-2.DG
1240K	Karluk_TianShan	2			Yes	Damgaard et al. (ref 89)	DA222,DA230
1240K	Karsdorf_LN	1			Yes	Mathieson et al. (ref 41)	I0550
1240K	Kashkarchi_BA	2			Yes	Narasimhan et al. (ref 82)	I4153,I4255
1240K	Kashmiri_Pandit.DG	1			Yes	Mallick et al. (ref 81)	BR_Kashmiri_Pandit-1.DG
1240K	Katelai_IA	30			Yes	Narasimhan et al. (ref 82)	I5396,I5397,I5398,I5399,I12146,I12144,I12147,I12142,I12149,I12143,I12141,I10523,I12470,I12448,I12471,I12463,I12464,I12477,I12472,I12462,I12475,I12465,I12446,I12445,I12460,I12447,I12461,I12454,I12444,I12473
1240K	Katon_Karagay_LBA	1			Yes	Narasimhan et al. (ref 82)	I6709
1240K	Kayalyk_950CE	1			Yes	Gnecchi Ruscone et al. (ref 87)	KLK002.A0101
1240K	Kazakh_His	2			Yes	Damgaard et al. (ref 89)	DA207,DA208
1240K	Kazakh_Mys_MLBA	4			Yes	Narasimhan et al. (ref 82)	I4321,I4322,I4782,I4783
1240K	Kazakhstan_Berel_IA	2			Yes	Unterlander et al. (ref 90)	I0563,I0562
1240K	Kazburun1_Srubnaya	9			Yes	Krzewinska et al. (ref 122)	kzb001,kzb002,kzb003,kzb004,kzb005,kzb006,kzb007,kzb008,kzb009
1240K	Kennewick_WA.SG	1			Yes	Rasmussen et al. (ref 127)	kennewick.SG
1240K	Kenya_500BP	1			Yes	Skoglund et al. (ref 128)	I0595
1240K	Kharia.DG	1			Yes	Mallick et al. (ref 81)	BR_Kharia-1.DG
1240K	Khomani_San.DG	2			Yes	Mallick et al. (ref 81)	S_Khomani_San-1.DG,S_Khomani_San-2.DG
1240K	Khonda_Dora.DG	1			Yes	Mallick et al. (ref 81)	S_Khonda_Dora-1.DG
1240K	Khovsgol	14			Yes	Jeong et al. (ref 129)	ARS001.A0101,ARS002.B0101,ARS003.B0101,ARS005.A0101,ARS006.A0101,ARS007.B0101,ARS008.A0101,ARS012.A0101,ARS013.A0101,ARS014.B0101,ARS016.A0101,ARS018.A0101,ARS024.A0101,ARS025.A0101
1240K	Kimak_Kazakhstan_1350BP	1			Yes	Damgaard et al. (ref 89)	DA87
1240K	Kinh.DG	2			Yes	Mallick et al. (ref 81)	S_Kinh-1.DG,S_Kinh-2.DG
1240K	Kipchak	2			Yes	Damgaard et al. (ref 89)	DA179,DA23
1240K	Kokcha_BA	3			Yes	Narasimhan et al. (ref 82)	I8506,I8507,I12499
1240K	Kolyma_M	1			Yes	Sikora et al. (ref 115)	Kolyma1
1240K	Kongo.DG	1			Yes	Mallick et al. (ref 81)	S_Kongo-2.DG
1240K	Konyr_Tobe_300CE	3			Yes	Gnecchi Ruscone et al. (ref 87)	KNT001.A0101,KNT002.A0101,KNT003.A0101
1240K	Korean.DG	2			Yes	Mallick et al. (ref 81)	S_Korean-1.DG,S_Korean-2.DG
1240K	Korean_Ulsan	88			Yes	Kim et al. (ref 70)	KPGP-00001,KPGP-00002,KPGP-00006,KPGP-00032,KPGP-00033,KPGP-00039,KPGP-00056,KPGP-00086,KPGP-00088,KPGP-00090,KPGP-00117,KPGP-00120,KPGP-00121,KPGP-00122,KPGP-00124,KPGP-00125,KPGP-00127,KPGP-00128,KPGP-00129,KPGP-00131,KPGP-00132,KPGP-00134,KPGP-00136,KPGP-00137,KPGP-00138,KPGP-00139,KPGP-00141,KPGP-00142,KPGP-00144,KPGP-00145,KPGP-00205,KPGP-00216,KPGP-00220,KPGP-00224,KPGP-00227,KPGP-00228,KPG…
1240K	Korgantas_300BCE	4			Yes	Gnecchi Ruscone et al. (ref 87)	BDY001.A0101,BDY002.A0101,BDY003.B0101,KBO001.A0101
1240K	Koros_EN	1			Yes	Mathieson et al. (ref 41)	I1508
1240K	Kostenki12	1			Yes	Fu et al. (ref 86)	Kostenki12
1240K	Kostenki14	1			Yes	Fu et al. (ref 86)	Kostenki14
1240K	Krasnoyarsk_IA	1			Yes	Kilinc et al. (ref 93)	kra001
1240K	Krasnoyarsk_MLBA	16			Yes	Narasimhan et al. (ref 82)	I6718,I6716,I3390,I3395,I3389,I3392,I3394,I3396,I3391,I1821,I1828,I1851,I1852,I1853,I1856,I11214
1240K	Krasnoyarsk_MLBA_o	1			Yes	Narasimhan et al. (ref 82)	I6717
1240K	KremsWA3	1			Yes	Fu et al. (ref 86)	I1577
1240K	Krepost_Neolithic	1			Yes	Mathieson et al. (ref 102)	I0679_d
1240K	Ksirov_H_Kushan	3			Yes	Narasimhan et al. (ref 82)	I12294,I12292,I12293
1240K	Kumsay_EBA	4			Yes	Narasimhan et al. (ref 82)	I11501,I11531,I11732,I11734
1240K	Kurumba.DG	1			Yes	Mallick et al. (ref 81)	BR_Kurumba-1.DG
1240K	Kusunda.DG	2			Yes	Mallick et al. (ref 81)	S_Kusunda-2.DG,S_Kusunda-1.DG
1240K	Kyrgyz.DG	2			Yes	Mallick et al. (ref 81)	S_Kyrgyz-2.DG,S_Kyrgyz-1.DG
1240K	Kyzlbulak_MLBA1	1			Yes	Narasimhan et al. (ref 82)	I4323
1240K	Kyzlbulak_MLBA2	1			Yes	Narasimhan et al. (ref 82)	I4784
1240K	Kyzyl_1350BCE	1			Yes	Gnecchi Ruscone et al. (ref 87)	KZL004.A0101
1240K	LaCen	3			Yes	Wang et al. (ref 100)	CenxunKP13,CenxunKP07,LadaKH01
1240K	Lahu.DG	2			Yes	Mallick et al. (ref 81)	S_Lahu-2.DG,S_Lahu-1.DG
1240K	LateDorset.SG	1			Yes	Raghavan et al. (ref 130)	LateDorset-XIV-H_126.SG
1240K	lateMed_Khitan	3			Yes	Jeong et al. (ref 84)	ULA001.A0101,ZAA003.A0101,ZAA005.A0101
1240K	lateMed_Mongol	61			Yes	Jeong et al. (ref 84)	ARG002.B0101,GAN002.A0101,KRN001.A0101,UGU002.B0101,UGU003.A0101,SHA001.A0101,SHG001.A0102,ARG001.B0101,DAR002.B0101,ERD001.B0101,KHN001.A0101,KHO001.A0101,MRI001.A0101,RAH001.B0101,TSA001.B0101,ULN011.A0101,ZAM001.A0101,ARG003.A0101,BAU001.A0101,BAY001.A0101,BAZ001.A0101,BRG001.D0101,BRG002.B0101,BRG004.A0101,BRG005.B0101,BRL001.B0101,CHD001.B0101,CHN014.A0101,DAS001.A0101,DEE001.A0101,DUU002.A0…
1240K	lateXiongnu	25			Yes	Jeong et al. (ref 84)	SAN001.A0101,UGU004.A0101,SOL001.A0101,DEL001.A0101,ULN004.B0101,BTO001.A0101,CHN010.A0101,DOL001.B0101,EME002.A0101,JAA001.A0101,KHO007.A0101,TAK001.A0101,TEV002.A0101,TUK003.A0101,UGU011.A0101,UVG001.A0101,TEV003.A0101,IMA001.B0101,IMA002.A0101,IMA003.C0101,IMA004.B0101,IMA005.C0101,IMA006.A0101,IMA007.A0101,IMA008.B0101
1240K	lateXiongnu_han	8			Yes	Jeong et al. (ref 84)	ATS001.A0101,BAM001.A0101,BRU001.A0101,KHO006.A0101,SON001.A0101,TUH001.A0101,TUH002.A0101,TUK002.A0101
1240K	lateXiongnu_sarmatian	13			Yes	Jeong et al. (ref 84)	TMI001.B0101,BUR001.A0101,NAI001.A0101,BUR002.B0101,BRL002.A0101,BUR003.A0101,BUR004.A0101,DUU001.B0101,HUD001.A0101,NAI002.A0101,UGU005.A0101,UGU006.A0101,UGU010.A0101
1240K	Latvia_BA	10			Yes	Mittnik et al. (ref 118)	Kivutkalns153,Kivutkalns164,Kivutkalns194,Kivutkalns19,Kivutkalns207,Kivutkalns209,Kivutkalns215,Kivutkalns222,Kivutkalns25,Kivutkalns42
1240K	Latvia_HG	16			Yes	Mathieson et al. (ref 102)	I4432,I4434,I4438,I4439,I4440,I4441,I4550,I4551,I4552,I4553,I4626,I4628,I4595,I4596,I4630,I4632
1240K	Latvia_LN	1			Yes	Mathieson et al. (ref 102)	I4629
1240K	Latvia_MN	5			Yes	Mathieson et al. (ref 102)	I4435,I4436,I4437,I4554,I4627
1240K	Layi	1			Yes	Wang et al. (ref 100)	LayiKD01
1240K	LBK_Austria	8			Yes	Mathieson et al. (ref 102)	I5068,I5069,I5070,I5204,I5205,I5206,I5207,I5208
1240K	LBK_EN	6			Yes	Mathieson et al. (ref 41)	I0797,I0795,I0022,I0026,I0025,I0054
1240K	LBK_Hungary_MN	1			Yes	Mathieson et al. (ref 41)	I1496
1240K	LBKT_MN	1			Yes	Mathieson et al. (ref 41)	I0176
1240K	LchashenMetsamor	2			Yes	Damgaard et al. (ref 89)	DA31,DA35
1240K	Lemande.DG	2			Yes	Mallick et al. (ref 81)	S_Lemande-1.DG,S_Lemande-2.DG
1240K	Lengyel_LN	1			Yes	Mathieson et al. (ref 41)	I1495
1240K	Lepenski_Vir	4			Yes	Mathieson et al. (ref 102)	I4665,I4666,I5405,I5407
1240K	LesCloseaux13	1			Yes	Fu et al. (ref 86)	LesCloseaux13_d_published
1240K	Levant_ChL	1			Yes	Harney May et al. (ref 125)	I1183_d
1240K	Levant_N	12			Yes	Lazaridis et al. (ref 74)	I1679,I1709,I1727,I1710,I1707,I1704,I1699,I0867,I1701,I1414,I1415,I1700
1240K	Lezgin.DG	2			Yes	Mallick et al. (ref 81)	S_Lezgin-2.DG,S_Lezgin-1.DG
1240K	Liangdao	2			Yes	Yang et al. (ref 110)	LD1,LD2
1240K	Lisakovskiy_MLBA_Alakul	2			Yes	Narasimhan et al. (ref 82)	I6788,I6800
1240K	Lithuania_BA	4			Yes	Mittnik et al. (ref 118)	Turlojiske1932,Turlojiske1,Turlojiske3,Turlojiske5
1240K	Lithuania_EMN_Narva	6			Yes	Mittnik et al. (ref 118)	Donkalnis6,Donkalnis7,Kretuonas1,Kretuonas2,Kretuonas4,Spiginas1
1240K	Lithuania_EMN_Narva_o	1			Yes	Mittnik et al. (ref 118)	Donkalnis1
1240K	Lithuania_LBA.SG	1			Yes	Allentoft et al. (ref 83)	RISE598.SG
1240K	Lithuania_LN	3			Yes	Mittnik et al. (ref 118)	Gyvakarai1_10bp,Plinkaigalis241,Plinkaigalis242
1240K	Lithuania_LN_o	1			Yes	Mittnik et al. (ref 118)	Spiginas2
1240K	Lithuania_Mesolithic	2			Yes	Mittnik et al. (ref 118)	Donkalnis4,Spiginas4
1240K	Loebanr_IA	33			Yes	Narasimhan et al. (ref 82)	I5400,I6553,I6555,I6556,I6292,I10000,I10001,I10974,I8998,I8999,I12134,I12137,I12980,I12988,I12982,I12981,I12987,I12983,I12984,I12979,I12456,I12455,I12457,I12458,I12459,I13224,I13222,I13223,I13227,I13226,I13221,I13220,I13228
1240K	Loebanr_IA_o	1			Yes	Narasimhan et al. (ref 82)	I12138
1240K	Longlin	1			Yes	Wang et al. (ref 100)	Longlin_1
1240K	Luhya.DG	2			Yes	Mallick et al. (ref 81)	S_Luhya-2.DG,S_Luhya-1.DG
1240K	Luo.DG	2			Yes	Mallick et al. (ref 81)	S_Luo-2.DG,S_Luo-1.DG
1240K	MA1	1			Yes	Raghavan et al. (ref 85)	MA1.SG
1240K	Madiga.DG	2			Yes	Mallick et al. (ref 81)	S_Madiga-1.DG,S_Madiga-2.DG
1240K	Magadan_BA	2			Yes	Sikora et al. (ref 115)	M0831,M9984
1240K	Maitan_MLBA_Alakul	7			Yes	Narasimhan et al. (ref 82)	I6789,I6790,I6791,I6793,I6794,I6796,I6797
1240K	Maitan_MLBA_Alakul_o	2			Yes	Narasimhan et al. (ref 82)	I6792,I6795
1240K	Makrani.DG	2			Yes	Mallick et al. (ref 81)	S_Makrani-2.DG,S_Makrani-1.DG
1240K	Mala.DG	3			Yes	Mallick et al. (ref 81)	BR_Mala-1.DG,S_Mala-3.DG,S_Mala-2.DG
1240K	Malak_Preslavets	9			Yes	Mathieson et al. (ref 102)	I3879,I1108,I1109,I1113,I1295,I1296,I1297,I2215,I2216
1240K	Malawi_Chencherere_5200BP	2			Yes	Lipson et al. (ref 131)	I4421,I4422
1240K	Malawi_Fingira_2500BP	1			Yes	Lipson et al. (ref 131)	I4426
1240K	Malawi_Fingira_6000BP	2			Yes	Lipson et al. (ref 131)	I4427,I4468
1240K	Malawi_Hora_Holocene	2			Yes	Skoglund et al. (ref 128)	I2966,I2967
1240K	Man_Bac	8			Yes	Lipson et al. (ref 103)	I0626,I0627,I1135,I1137,I1859,I2731,I10973,I2947_new
1240K	Man_Bac_all	5			Yes	Lipson et al. (ref 103)	I0626_all,I0627_all,I1137_all,I1859_all,I2731_all
1240K	Mandenka.DG	4			Yes	Meyer et al. (ref 114), Pruefer et al. (ref 91), Mallick et al. (ref 81)	A_Mandenka-4.DG,S_Mandenka-1.DG,S_Mandenka-2.DG,B_Mandenka-3.DG
1240K	Mansi.DG	2			Yes	Mallick et al. (ref 81)	S_Mansi-2.DG,S_Mansi-1.DG
1240K	Maori.DG	1			Yes	Mallick et al. (ref 81)	S_Maori-1.DG
1240K	Maros.SG	3			Yes	Allentoft et al. (ref 83)	RISE371.SG,RISE373.SG,RISE374.SG
1240K	Masai.DG	2			Yes	Mallick et al. (ref 81)	S_Masai-1.DG,S_Masai-2.DG
1240K	Mayan.DG	2			Yes	Mallick et al. (ref 81)	S_Mayan-1.DG,S_Mayan-2.DG
1240K	Mbuti.DG	5			Yes	Meyer et al. (ref 114), Pruefer et al. (ref 91), Mallick et al. (ref 81)	A_Mbuti-5.DG,S_Mbuti-3.DG,B_Mbuti-4.DG,S_Mbuti-2.DG,S_Mbuti-1.DG
1240K	McColl_SEA_GR1	2			Yes	Mccoll et al. (ref 124)	La368,Ma911
1240K	McColl_SEA_GR2	6			Yes	Mccoll et al. (ref 124)	La364,La727,La898,Ma912,Vt833,Vt880
1240K	McColl_SEA_GR3	5			Yes	Mccoll et al. (ref 124)	Vt777,Vt779,Vt781,Vt796,Vt808
1240K	McColl_SEA_GR31	2			Yes	Mccoll et al. (ref 124)	Th531,Vt719
1240K	McColl_SEA_GR4	4			Yes	Mccoll et al. (ref 124)	Th519,Th521,Th530,Th703
1240K	McColl_SEA_GR41	1			Yes	Mccoll et al. (ref 124)	Vt778
1240K	McColl_SEA_GR5	2			Yes	Mccoll et al. (ref 124)	In661,In662
1240K	McColl_SEA_GR6	3			Yes	Mccoll et al. (ref 124)	Ma554,Ma555,Phl534
1240K	Mebrak.SG	3			Yes	Jeong et al. (ref 109)	M240.SG,M344.SG,M63.SG
1240K	Mende.DG	2			Yes	Mallick et al. (ref 81)	S_Mende-1.DG,S_Mende-2.DG
1240K	Mereke_EBA_Yamnaya	1			Yes	Narasimhan et al. (ref 82)	I11736
1240K	Mereke_MBA	2			Yes	Narasimhan et al. (ref 82)	I11735,I11737
1240K	Mezhovskaya.SG	3			Yes	Allentoft et al. (ref 83)	RISE523.SG,RISE524.SG,RISE525.SG
1240K	Miao.DG	2			Yes	Mallick et al. (ref 81)	S_Miao-2.DG,S_Miao-1.DG
1240K	Miaozigou_MN	3			Yes	Ning et al. (ref 97)	MZGM10-1,MZGM16,MZGM25-2
1240K	MiddleDorset.SG	2			Yes	Raghavan et al. (ref 130)	MARC1491.SG,MARC481.SG
1240K	Minoan_Lasithi	5			Yes	Lazaridis et al. (ref 94)	I0070,I0071,I0073,I0074,I9005
1240K	Minoan_Odigitria	5			Yes	Lazaridis et al. (ref 94)	I9127,I9128,I9129,I9130,I9131
1240K	Mixe.DG	3			Yes	Pruefer et al. (ref 91), Skoglund et al. (ref 132)	B_Mixe-1.DG,S_Mixe-2.DG,S_Mixe-3.DG
1240K	Mixtec.DG	2			Yes	Mallick et al. (ref 81)	S_Mixtec-2.DG,S_Mixtec-1.DG
1240K	MMR001	1			Yes	Gnecchi Ruscone et al. (ref 87)	MMR001.A0101
1240K	Mokra_Cimmerian	1			Yes	Krzewinska et al. (ref 122)	cim359
1240K	Molaly_MLBA	1			Yes	Narasimhan et al. (ref 82)	I3769
1240K	Mongola.DG	2			Yes	Mallick et al. (ref 81)	S_Mongola-2.DG,S_Mongola-1.DG
1240K	Mongolia_BA_1	1			Yes	Wang et al. (ref 105)	I12973
1240K	Mongolia_BA_2	1			Yes	Wang et al. (ref 105)	I12958
1240K	Mongolia_Chalcolithic_Afanasievo_1	2			Yes	Wang et al. (ref 105)	I6221,I6222
1240K	Mongolia_Chalcolithic_Afanasievo_2	1			Yes	Wang et al. (ref 105)	I13957
1240K	Mongolia_EBA_Chemurchek_2	2			Yes	Jeong et al. (ref 84)	I12957,I12978
1240K	Mongolia_EBA_Ulgii_1	3			Yes	Jeong et al. (ref 84)	I6361,I12977,I13180
1240K	Mongolia_EIA_2	1			Yes	Wang et al. (ref 105)	I6364
1240K	Mongolia_EIA_3	1			Yes	Wang et al. (ref 105)	I13504
1240K	Mongolia_EIA_5	1			Yes	Wang et al. (ref 105)	I13965
1240K	Mongolia_EIA_8	1			Yes	Wang et al. (ref 105)	I14194
1240K	Mongolia_EIA_Pazyryk_6	1			Yes	Wang et al. (ref 105)	I6263
1240K	Mongolia_EIA_Sagly_4	14			Yes	Wang et al. (ref 105)	I6224,I6226,I6230,I6231,I6232,I6233,I6356,I7029,I7023,I7030,I7024,I7027,I7022,I12970
1240K	Mongolia_EIA_SlabGrave_1	12			Yes	Wang et al. (ref 105)	I6349,I6352,I6353,I6357,I6359,I7032,I6365,I6369,I12969,I12971,I13178,I13963
1240K	Mongolia_EIA_Xiongnu_7	1			Yes	Wang et al. (ref 105)	I6228
1240K	Mongolia_IA_Xianbei	1			Yes	Wang et al. (ref 105)	I13175
1240K	Mongolia_LBA_5_CenterWest	1			Yes	Jeong et al. (ref 84)	I6362
1240K	Mongolia_LBA_CenterWest_4	10			Yes	Wang et al. (ref 105)	I6262,I6264,I6351,I7039,I6347,I12975,I13505,I13766,I13767,I13768
1240K	Mongolia_LBA_CenterWest_5	1			Yes	Wang et al. (ref 105)	I6367
1240K	Mongolia_LBA_MongunTaiga_1	1			Yes	Wang et al. (ref 105)	I13174
1240K	Mongolia_LBA_MongunTaiga_3	3			Yes	Wang et al. (ref 105)	I7033,I6363,I12976
1240K	Mongolia_LBA_Ulaanzukh_2	4			Yes	Jeong et al. (ref 84)	I12960,I12972,I14037,I13964
1240K	Mongolia_MBA_Munkhkhairkhan_1	2			Yes	Wang et al. (ref 105)	I12955,I6348
1240K	Mongolia_MBA_Munkhkhairkhan_2	1			Yes	Jeong et al. (ref 84)	I13173
1240K	Mongolia_Medieval	1			Yes	Wang et al. (ref 105)	I13176
1240K	Mongolia_Mongol	2			Yes	Wang et al. (ref 105)	I12974,I13961
1240K	Mongolia_N_East	2			Yes	Wang et al. (ref 105)	I6358,I7021
1240K	Mongolia_N_North	6			Yes	Wang et al. (ref 105)	I13179,I11697,I11696,I11698,I14000,I13698
1240K	Montenegro_IA.SG	1			Yes	Allentoft et al. (ref 83)	RISE596.SG
1240K	Montenegro_LBA.SG	1			Yes	Allentoft et al. (ref 83)	RISE595.SG
1240K	Motala_HG.SG	1			Yes	Lazaridis et al. (ref 77)	I0017.SG
1240K	Mozabite.DG	2			Yes	Mallick et al. (ref 81)	S_Mozabite-1.DG,S_Mozabite-2.DG
1240K	Muierii2	1			Yes	Fu et al. (ref 86)	Muierii2_d
1240K	Muradym8_Srubnaya	4			Yes	Krzewinska et al. (ref 122)	mur001,mur002,mur003,mur004
1240K	Mycenaean	4			Yes	Lazaridis et al. (ref 94)	I9010,I9006,I9033,I9041
1240K	Nagabaka_2800BP_pub	4			Yes	Robbeets et al. (ref 33)	NAG012,NAG019,NAG037,NAG038
1240K	Nagabaka_4000BP_pub	1			Yes	Robbeets et al. (ref 33)	NAG016
1240K	Nagabaka_historic	4			Yes	Robbeets et al. (ref 33)	NAG007.A0102_merged,NAG035.A0102_merged,NAG036.A0102_merged,NAG039.A0101
1240K	Nahua.DG	1			Yes	Mallick et al. (ref 81)	S_Nahua-2.DG
1240K	Namazga_CA	4			Yes	Damgaard et al. (ref 89)	DA380,DA383,DA381,DA379
1240K	Natufian	6			Yes	Lazaridis et al. (ref 74)	I0861,I1072,I1069,I1685,I1687,I1690
1240K	Naxi.DG	3			Yes	Mallick et al. (ref 81)	S_Naxi-2.DG,S_Naxi-3.DG,S_Naxi-1.DG
1240K	NLithuania	1			Yes	Damgaard et al. (ref 89)	DA171
1240K	NoDateTianShanSaka	1			Yes	Damgaard et al. (ref 89)	DA50
1240K	Nomad_His	1			Yes	Damgaard et al. (ref 89)	DA117
1240K	Nomad_Hun-Sarmatian	2			Yes	Damgaard et al. (ref 89)	DA20,DA27
1240K	Nomad_Kazakhstan_1700BP	2			Yes	Damgaard et al. (ref 89)	DA177,DA95
1240K	Nomad_Kazakhstan_IA	2			Yes	Damgaard et al. (ref 89)	DA18,DA92
1240K	Nomad_Kyrgyzstan_IA	2			Yes	Damgaard et al. (ref 89)	DA129,DA221
1240K	Nomad_Med	10			Yes	Damgaard et al. (ref 89)	DA106,DA116,DA118,DA124,DA126,DA128,DA142,DA93,DA94,DA99
1240K	Nordic_BA.SG	5			Yes	Allentoft et al. (ref 83)	RISE21.SG,RISE47.SG,RISE175.SG,RISE207.SG,RISE210.SG
1240K	Nordic_LBA.SG	1			Yes	Allentoft et al. (ref 83)	RISE276.SG
1240K	Nordic_LN.SG	5			Yes	Allentoft et al. (ref 83)	RISE42.SG,RISE71.SG,RISE97.SG,RISE98.SG,RISE179.SG
1240K	Nordic_MN_B.SG	1			Yes	Allentoft et al. (ref 83)	RISE61.SG
1240K	North_Ossetian.DG	2			Yes	Mallick et al. (ref 81)	S_North_Ossetian-1.DG,S_North_Ossetian-2.DG
1240K	Nui_Nap_all	2			Yes	Lipson et al. (ref 103)	I2497_all,I2948_all_new
1240K	Oakaie1_all	1			Yes	Lipson et al. (ref 103)	I4011_all_new
1240K	Ofnet	1			Yes	Fu et al. (ref 86)	Ofnet_d_published
1240K	Okunevo	16			Yes	Damgaard et al. (ref 89)	RISE515,RISE516,RISE662,RISE664,RISE670,RISE671,RISE672,RISE673,RISE674,RISE675,RISE680,RISE683,RISE684,RISE685,RISE718,RISE719
1240K	Okunevo_outlier	3			Yes	Damgaard et al. (ref 89)	RISE667,RISE677,RISE681
1240K	Onge.DG	2			Yes	Mallick et al. (ref 81)	BR_Onge-2.DG,BR_Onge-1.DG
1240K	Orcadian.DG	2			Yes	Mallick et al. (ref 81)	S_Orcadian-2.DG,S_Orcadian-1.DG
1240K	Oroqen.DG	2			Yes	Mallick et al. (ref 81)	S_Oroqen-2.DG,S_Oroqen-1.DG
1240K	Ostuni1	1			Yes	Fu et al. (ref 86)	Ostuni1_d
1240K	Ostuni2	1			Yes	Fu et al. (ref 86)	Ostuni2_d
1240K	OutCentralSaka	2			Yes	Damgaard et al. (ref 89)	DA17,DA19
1240K	OutTianShanHun	1			Yes	Damgaard et al. (ref 89)	DA127
1240K	OutTianShanSaka	1			Yes	Damgaard et al. (ref 89)	DA56
1240K	OutTurk	1			Yes	Damgaard et al. (ref 89)	DA224
1240K	Oy_Dzhaylau_MLBA	6			Yes	Narasimhan et al. (ref 82)	I3788,I3861,I4790,I4791,I7060,I4789
1240K	Oy_Dzhaylau_MLBA_o1	1			Yes	Narasimhan et al. (ref 82)	I3860
1240K	Paglicci108	1			Yes	Fu et al. (ref 86)	Paglicci108_d_published
1240K	Paglicci133	1			Yes	Fu et al. (ref 86)	Paglicci133_published
1240K	Pakistan_IA_Aligrama_all	1			Yes	Narasimhan et al. (ref 82)	I8220
1240K	Palestinian.DG	3			Yes	Mallick et al. (ref 81)	S_Palestinian-1.DG,S_Palestinian-2.DG,S_Palestinian-3.DG
1240K	Papuan.DG	16			Yes	Meyer et al. (ref 114), Pruefer et al. (ref 91), Skoglund et al. (ref 132)	A_Papuan-16.DG,S_Papuan-1.DG,S_Papuan-5.DG,S_Papuan-13.DG,S_Papuan-10.DG,B_Papuan-15.DG,S_Papuan-12.DG,S_Papuan-2.DG,S_Papuan-9.DG,S_Papuan-7.DG,S_Papuan-8.DG,S_Papuan-3.DG,S_Papuan-14.DG,S_Papuan-4.DG,S_Papuan-6.DG,S_Papuan-11.DG
1240K	Parkhai_EBA	1			Yes	Narasimhan et al. (ref 82)	I6671
1240K	Parkhai_EN	4			Yes	Narasimhan et al. (ref 82)	I4259,I4634,I4635,I6669
1240K	Parkhai_LBA	1			Yes	Narasimhan et al. (ref 82)	I6668
1240K	Parkhai_LBA_o	1			Yes	Narasimhan et al. (ref 82)	I6667
1240K	Parkhai_MBA	1			Yes	Narasimhan et al. (ref 82)	I6674
1240K	Parwak_Medieval	1			Yes	Narasimhan et al. (ref 82)	I1808
1240K	Pathan.DG	2			Yes	Mallick et al. (ref 81)	S_Pathan-1.DG,S_Pathan-2.DG
1240K	Pavlov1	1			Yes	Fu et al. (ref 86)	Pavlov1_d
1240K	Pazyryk_Berel_50BCE	7			Yes	Gnecchi Ruscone et al. (ref 87)	BRE001.A0101,BRE003.A0101,BRE005.A0101,BRE006.A0101,BRE009.A0101,BRE010.A0101,BRE012.A0101
1240K	Pazyryk_Berel_50BCE_o	1			Yes	Gnecchi Ruscone et al. (ref 87)	BRE002.A0101
1240K	Peloponnese_N	1			Yes	Lazaridis et al. (ref 94)	I2937
1240K	Peloponnese_Neolithic	5			Yes	Mathieson et al. (ref 102)	I5427,I3708,I3709,I2318,I3920
1240K	Petrovka	3			Yes	Narasimhan et al. (ref 82)	I0944,I0945,I0946
1240K	Piapoco.DG	2			Yes	Mallick et al. (ref 81)	S_Piapoco-1.DG,S_Piapoco-2.DG
1240K	Pima.DG	2			Yes	Mallick et al. (ref 81)	S_Pima-2.DG,S_Pima-1.DG
1240K	Polish.DG	1			Yes	Mallick et al. (ref 81)	S_Polish-1.DG
1240K	Poltavka	8			Yes	Mathieson et al. (ref 41), Narasimhan et al. (ref 82)	I0126,I0440,I0374,I0371,I0442,I6294,I7671,I8745
1240K	Poltavka_outlier	1			Yes	Mathieson et al. (ref 41)	I0432
1240K	Poprad	1			Yes	Damgaard et al. (ref 89)	DA119
1240K	Potapovka	5			Yes	Narasimhan et al. (ref 82)	I0418,I0244,I0246,I0419,I7489
1240K	Preobrazhenka_MLBA	1			Yes	Narasimhan et al. (ref 82)	I6048
1240K	Priobrazhenka_LBA	1			Yes	Narasimhan et al. (ref 82)	I6047
1240K	Punjabi.DG	4			Yes	Mallick et al. (ref 81)	S_Punjabi-2.DG,S_Punjabi-4.DG,S_Punjabi-3.DG,S_Punjabi-1.DG
1240K	PWC_Sweden_NHG.SG	6			Yes	Skoglund et al. (ref 133)	Ajvide52.SG,Ajvide53.SG,Ajvide58.SG,Ajvide59.SG,Ajvide70.SG,Ire8.SG
1240K	Qihe	1			Yes	Yang et al. (ref 110)	Qihe2_d
1240K	Qihe3	1			Yes	Wang et al. (ref 100)	Qihe3
1240K	Qilangshan_InnerMongolia_Tuoba	1			Yes	Li et al. (ref 121)	QL11
1240K	Quechua.DG	3			Yes	Mallick et al. (ref 81)	S_Quechua-1.DG,S_Quechua-3.DG,S_Quechua-2.DG
1240K	Ranchot88	1			Yes	Fu et al. (ref 86)	Ranchot88_d_published
1240K	Relli.DG	2			Yes	Mallick et al. (ref 81)	S_Relli-1.DG,S_Relli-2.DG
1240K	Remedello_BA.SG	3			Yes	Allentoft et al. (ref 83)	RISE486.SG,RISE487.SG,RISE489.SG
1240K	Rigney1	1			Yes	Fu et al. (ref 86)	Rigney1_d_published
1240K	Rokutsu_3500BP_pub	5			Yes	Wang et al. (ref 105)	I13882,I13883,I13884,I13885,I13886
1240K	Romania_HG	1			Yes	Mathieson et al. (ref 102)	I2534
1240K	RouRan_TL1	1			Yes	Li et al. (ref 121)	RouRan_TL1
1240K	Russia_Bolshoy	6			Yes	Lamnidis et al. (ref 134)	BOO001.A0101,BOO002.A0101,BOO003.A0101,BOO004.A0101,BOO005.A0101,BOO006.A0101
1240K	Russia_EBA.SG	1			Yes	Allentoft et al. (ref 83)	RISE555.SG
1240K	Russia_EHG	1			Yes	Mittnik et al. (ref 118)	UzOO77
1240K	Russia_Heshui_Mohe_Early_Medieval	1			Yes	Wang et al. (ref 105)	I3358
1240K	Russia_IA.SG	5			Yes	Allentoft et al. (ref 83)	RISE492.SG,RISE504.SG,RISE600.SG,RISE601.SG,RISE602.SG
1240K	Russia_LBA.SG	2			Yes	Allentoft et al. (ref 83)	RISE553.SG,RISE554.SG
1240K	Russia_Popovo_HG	1			Yes	Mittnik et al. (ref 118)	Popovo2
1240K	Russian.DG	2			Yes	Mallick et al. (ref 81)	S_Russian-2.DG,S_Russian-1.DG
1240K	Saami	2			Yes	Mallick et al. (ref 81)	S_Saami-1.DG,S_Saami-2.DG
1240K	Saami_IA	1			Yes	Sikora et al. (ref 115)	DA237
1240K	Saharawi.DG	2			Yes	Mallick et al. (ref 81)	S_Saharawi-1.DG,S_Saharawi-2.DG
1240K	Saidu_Sharif_H	6			Yes	Narasimhan et al. (ref 82)	I7717,I7718,I7719,I7720,I7721,I7723
1240K	Saidu_Sharif_H_o	1			Yes	Narasimhan et al. (ref 82)	I7722
1240K	Saidu_Sharif_IA	5			Yes	Narasimhan et al. (ref 82)	I6893,I6888,I6896,I6891,I6894
1240K	Saka_Kazakhstan_2500BP	6			Yes	Damgaard et al. (ref 89)	DA10,DA11,DA13,DA14,DA15,DA16
1240K	Saka_TianShan_2150BP	10			Yes	Damgaard et al. (ref 89)	DA130,DA47,DA48,DA49,DA51,DA53,DA55,DA57,DA58,DA59
1240K	Saka_TianShan_400BCE	7			Yes	Gnecchi Ruscone et al. (ref 87)	CSP001.A0101,KEN001.A0101,KEN002.A0101,KEN003.A0101,ALN007.A0101,CHK001.A0101,CHK005.A0101
1240K	Saka_TianShan_600BCE	8			Yes	Gnecchi Ruscone et al. (ref 87)	CSP002.A0101,CSP003.A0101,CSP004.A0101,CSP005.A0101,ALN006.A0101,CHK002.A0101,CHK003.A0101,NUL001.A0101
1240K	SaltovoMayaki	3			Yes	Damgaard et al. (ref 89)	DA188,DA189,DA190
1240K	Salzmuende_MN	1			Yes	Mathieson et al. (ref 41)	I0551
1240K	Samara_Eneolithic	3			Yes	Mathieson et al. (ref 41)	I0434,I0433,I0122
1240K	Samaritan.DG	1			Yes	Mallick et al. (ref 81)	S_Samaritan-1.DG
1240K	Samdzong.SG	4			Yes	Jeong et al. (ref 109)	S40.SG,S10.SG,S35.SG,S41.SG
1240K	Sappali_Tepe_BA	13			Yes	Narasimhan et al. (ref 82)	I7414,I7416,I7419,I7420,I7421,I7492,I7494,I7495,I7542,I4285,I4286,I4288,I4289
1240K	Sappali_Tepe_BA_o	1			Yes	Narasimhan et al. (ref 82)	I7493
1240K	Saqqaq.SG	1			Yes	Rasmussen et al. (ref 135)	Inuk.SG
1240K	Sarazm_EN	2			Yes	Narasimhan et al. (ref 82)	I4910,I4290
1240K	Sardinian.DG	4			Yes	Meyer et al. (ref 114), Pruefer et al. (ref 91), Mallick et al. (ref 81)	A_Sardinian-4.DG,B_Sardinian-3.DG,S_Sardinian-1.DG,S_Sardinian-2.DG
1240K	Sargat_300BCE	18			Yes	Gnecchi Ruscone et al. (ref 87)	BGD001.A0101,BGD002.A0101,BIY001.A0101,BIY002.A0101,BIY003.A0101,BIY005.A0101,BIY007.A0101,BIY008.A0101,BIY009.A0101,BIY010.A0101,BIY012.A0101,BRV001.A0101,KOK002.A0101,KOK003.A0101,SHD001.A0101,SMV001.A0101,SMV002.A0101,VOR001.A0101
1240K	Sarmatian	17			Yes	Mathieson et al. (ref 41), Unterlander et al. (ref 90), Damgaard et al. (ref 89), Krzewinska et al. (ref 122)	I0574,I0575,I0247,DA134,DA139,DA141,DA143,DA144,DA145,DA202,DA26,DA30,chy001,chy002,tem001,tem002,tem003
1240K	Sarmatians_450BCE	14			Yes	Gnecchi Ruscone et al. (ref 87)	SGZ001.A0101,SGZ002.A0101,AIG001.A0101,AIG002.A0101,AIG003.A0101,AIG006.A0101,BSB001.A0101,BSB002.A0101,BSB003.A0101,CLK001.A0101,KBU001.A0101,KBU002.A0101,KBU003.A0101,KSK002.A0101
1240K	Satan_MLBA_Alakul	1			Yes	Narasimhan et al. (ref 82)	I6799
1240K	Scythian_Hungary_2400BP	5			Yes	Damgaard et al. (ref 89)	DA191,DA194,DA195,DA197,DA198
1240K	Shahr_I_Sokhta_BA1	8			Yes	Narasimhan et al. (ref 82)	I11462,I11474,I11476,I11478,I11479,I11483,I8724,I8725
1240K	Shahr_I_Sokhta_BA2	8			Yes	Narasimhan et al. (ref 82)	I11456,I11459,I11466,I11471,I11480,I8726,I8728,I11458
1240K	Shahr_I_Sokhta_BA3	1			Yes	Narasimhan et al. (ref 82)	I11472
1240K	Shaman_6500BP	1			Yes	Wang et al. (ref 92)	NIZ001
1240K	Shandong_EN	3			Yes	Yang et al. (ref 110)	Xiaogao,BS,Bianbian
1240K	She.DG	2			Yes	Mallick et al. (ref 81)	S_She-1.DG,S_She-2.DG
1240K	Shenxian	1			Yes	Wang et al. (ref 100)	ShenxianKP09
1240K	Sherpa	2			Yes	Mallick et al. (ref 81)	T_Sherpa-1.DG,T_Sherpa-2.DG
1240K	SHG	6			Yes	Mathieson et al. (ref 41)	I0013,I0011,I0015,I0012,I0014,I0017
1240K	Shimao_LN	3			Yes	Ning et al. (ref 97)	SM-SGDLM27,SM-SGDLM6,SM-SGDLM7X
1240K	Shimomotoyama	2			Yes	Shinoda et al. (ref 136)	SMY2,SMY3
1240K	Shoendykol_MLBA_Fedorovo	3			Yes	Narasimhan et al. (ref 82)	I10110,I10111,I10112
1240K	Sindhi.DG	2			Yes	Mallick et al. (ref 81)	S_Sindhi-2.DG,S_Sindhi-1.DG
1240K	Singoor_Medieval	1			Yes	Narasimhan et al. (ref 82)	I1805
1240K	Sintashta.SG	5			Yes	Allentoft et al. (ref 83)	RISE386.SG,RISE391.SG,RISE392.SG,RISE394.SG,RISE395.SG
1240K	Sintashta_MLBA	38			Yes	Narasimhan et al. (ref 82)	I1060,I1062,I1065,I1022,I1088,I1084,I1082,I1055,I1018,I1019,I1086,I1090,I1024,I1063,I1029,I1064,I1089,I1053,I1027,I0982,I0937,I0938,I0939,I0942,I0943,I0984,I0986,I0989,I1003,I1006,I1008,I1011,I1012,I1013,I1061,I7480,I7670,I0987
1240K	Sintashta_MLBA_o1	4			Yes	Narasimhan et al. (ref 82)	I1017,I0980,I0983,I1007
1240K	Sintashta_MLBA_o2	2			Yes	Narasimhan et al. (ref 82)	I1020,I1057
1240K	Sintashta_MLBA_o3	1			Yes	Narasimhan et al. (ref 82)	I1028
1240K	Solyanka_MLBA	1			Yes	Narasimhan et al. (ref 82)	I3864
1240K	Somali.DG	1			Yes	Mallick et al. (ref 81)	S_Somali-1.DG
1240K	South_Africa_1300BP	1			Yes	Skoglund et al. (ref 128)	I9134.SG
1240K	South_Africa_2000BP	2			Yes	Skoglund et al. (ref 128)	I9133.SG,I9028.SG
1240K	Spanish.DG	2			Yes	Mallick et al. (ref 81)	S_Spanish-1.DG,S_Spanish-2.DG
1240K	Srubnaya	11			Yes	Mathieson et al. (ref 41), Narasimhan et al. (ref 82)	I0234,I0235,I0233,I0232,I0358,I0359,I0361,I0422,I0424,I0430,I0431
1240K	Srubnaya_Outlier	2			Yes	Mathieson et al. (ref 41), Narasimhan et al. (ref 82)	I0423,I0354
1240K	Starcevo_EN	1			Yes	Mathieson et al. (ref 41)	I0174
1240K	Starosillya_Scythian	3			Yes	Krzewinska et al. (ref 122)	scy006,scy009,scy010
1240K	Starosillya_Scythian_outlier	1			Yes	Krzewinska et al. (ref 122)	scy011
1240K	Steppe_Catacomb	4			Yes	Wang et al. (ref 108)	MK3003,RK4001,RK4002,SA6003
1240K	Steppe_Eneolithic	3			Yes	Wang et al. (ref 108)	PG2001,PG2004,VJ1001
1240K	Steppe_Late_North_Caucasus	2			Yes	Wang et al. (ref 108)	KBD001,KBD002
1240K	Steppe_Lola	1			Yes	Wang et al. (ref 108)	NV3001
1240K	Steppe_North_Caucasus	7			Yes	Wang et al. (ref 108)	BU2001,GW1001,I1723,LYG001,MK5009,PG2002,RK1003
1240K	Steppe_Steppe_Maykop	4			Yes	Wang et al. (ref 108)	AY2001,AY2003,SA6001,SA6004
1240K	Steppe_Steppe_Maykop_outlier	2			Yes	Wang et al. (ref 108)	IV3002,SA6013
1240K	Steppe_Yamnaya_Caucasus	4			Yes	Wang et al. (ref 108)	RK1001,RK1007,SA6010,ZO2002
1240K	Stuttgart	1			Yes	Lazaridis et al. (ref 77)	Stuttgart_published.DG
1240K	Sumbar_LBA	1			Yes	Narasimhan et al. (ref 82)	I6675
1240K	Sunghir	5			Yes	Sikora et al. (ref 137)	Sunghir1,Sunghir2,Sunghir3,Sunghir4,Sunghir6
1240K	Suogang	2			Yes	Yang et al. (ref 110)	SuogangB1_d,SuogangB3_d
1240K	Surui.DG	2			Yes	Skoglund et al. (ref 132)	S_Surui-2.DG,S_Surui-1.DG
1240K	Sweden_HG.SG	1			Yes	Skoglund et al. (ref 133)	StoraForvar11.SG
1240K	Sweden_IA.SG	1			Yes	Allentoft et al. (ref 83)	RISE174.SG
1240K	Sweden_LNBA	1			Yes	Mittnik et al. (ref 118)	Olsund
1240K	Sweden_Motala_HG	1			Yes	Mittnik et al. (ref 118)	MotalaAA
1240K	Sweden_TRB_MN	1			Yes	Mittnik et al. (ref 118)	Kvarlov5164
1240K	Szolad_north	17			Yes	Amorim et al. (ref 112)	SZ12,SZ14,SZ16,SZ23,SZ24,SZ25,SZ30,SZ38,SZ41,SZ42,SZ7,SZ9,SZ11.SG,SZ15.SG,SZ2.SG,SZ3.SG,SZ4.SG
1240K	Szolad_others	4			Yes	Amorim et al. (ref 112)	SZ18,SZ27,SZ45.SG,SZ5.SG
1240K	Szolad_south	8			Yes	Amorim et al. (ref 112)	SZ19,SZ28,SZ31,SZ32,SZ37,SZ40,SZ36.SG,SZ43.SG
1240K	Tagar	8			Yes	Damgaard et al. (ref 89)	DA2,DA3,DA4,DA5,DA6,DA7,DA8,DA9
1240K	Taiwan_Gongguan	1			Yes	Wang et al. (ref 105)	I13721
1240K	Taiwan_Hanben	44			Yes	Wang et al. (ref 105)	I3611,I3612,I3728,I3736,I3614,I3615,I3617,I3618,I3619,I3620,I3727,I3732,I3616,I3731,I3734,I3735,I8071,I8072,I8074,I8075,I8076,I8080,I8081,I3621,I13692,I13695,I13694,I14926,I14925,I14933,I14928,I14931,I14930,I14929,I14934,I14927,I14937,S15162.Y1.E1.L1,S15156.Y1.E1.L1,S15164.Y1.E1.L1,S15158.Y1.E1.L1,S15166.Y1.E1.L1,S15160.Y1.E1.L1,S15159.Y1.E1.L1
1240K	Tajik.DG	2			Yes	Mallick et al. (ref 81)	S_Tajik-2.DG,S_Tajik-1.DG
1240K	Taldysay_MLBA1	1			Yes	Narasimhan et al. (ref 82)	I4787
1240K	Taldysay_MLBA2	1			Yes	Narasimhan et al. (ref 82)	I4794
1240K	Tanshishan	4			Yes	Yang et al. (ref 110)	L5696_d,L5698_d,L7417_d,L7415
1240K	Tanzania_Luxmanda_3000BP	1			Yes	Skoglund et al. (ref 128)	I3726
1240K	Tanzania_Pemba_1400BP	1			Yes	Skoglund et al. (ref 128)	I1048
1240K	Tanzania_Pemba_700BP	1			Yes	Skoglund et al. (ref 128)	I2298
1240K	Tanzania_Zanzibar_1400BP	1			Yes	Skoglund et al. (ref 128)	I0589
1240K	Tarim_EMBA1	12			Yes	Zhang et al. (ref 117)	L5209,L5213,L4964,L6101,L6103,L6105,L6106,GMGM1,XHM100,XHM110,XHM135,XHM75
1240K	Tarim_EMBA2	1			Yes	Zhang et al. (ref 117)	11KBM1
1240K	Tasbas_IA	1			Yes	Narasimhan et al. (ref 82)	I3451
1240K	Tasbas_LBA	1			Yes	Narasimhan et al. (ref 82)	I3456
1240K	Tasmola_650BCE	16			Yes	Gnecchi Ruscone et al. (ref 87)	ESZ001.A0101,TAL004.A0101,TAL005.A0101,AKB001.A0101,BKT001.A0101,KKM001.A0101,KSH001.A0101,KSH002.A0101,KSH004.A0101,KYZ001.A0101,KYZ002.A0101,NUR002.A0101,SRK001.A0101,WAR001.A0101,KZL001.A0101,KZL003.A0101
1240K	Tasmola_Birlik_640BCE	3			Yes	Gnecchi Ruscone et al. (ref 87)	BIR010.A0101,BIR012.A0101,BIR013.A0101
1240K	TellKurdu_EC	5			Yes	Skourtanioti et al. (ref 88)	KRD001,KRD003,KRD004,KRD005,KRD006
1240K	TellKurdu_MC	1			Yes	Skourtanioti et al. (ref 88)	KRD002
1240K	Tepe_Anau_EN	3			Yes	Narasimhan et al. (ref 82)	I4085,I4086,I4087
1240K	Tepe_Hissar_C	12			Yes	Narasimhan et al. (ref 82)	I2922,I2927,I2928,I2513,I2514,I2923,I2924,I2925,I2337,I2512,I2918,I2921
1240K	Tepecik.SG	5			Yes	Kilinc et al. (ref 106)	Tep001,Tep002,Tep003,Tep004,Tep006
1240K	Thai.DG	2			Yes	Mallick et al. (ref 81)	S_Thai-2.DG,S_Thai-1.DG
1240K	Thule.SG	1			Yes	Raghavan et al. (ref 130)	XIV_C_748.SG
1240K	Tianyuan	1			Yes	Yang et al. (ref 138)	Tianyuan
1240K	Tibetan	2			Yes	Mallick et al. (ref 81)	T_Tibetan-2.DG,T_Tibetan-1.DG
1240K	TitrisHoyuk_EBA	1			Yes	Skourtanioti et al. (ref 88)	TIT021
1240K	Tlingit.DG	2			Yes	Mallick et al. (ref 81)	S_Tlingit-2.DG,S_Tlingit-1.DG
1240K	TransBaikal_BA	1			Yes	Kilinc et al. (ref 93)	irk078
1240K	TransBaikal_Mesolithic	2			Yes	Kilinc et al. (ref 93)	cta016,Dzhylinda-1
1240K	TransBaikal_N	5			Yes	Kilinc et al. (ref 93)	brn001,brn002,brn003,brn008,brn012
1240K	TRB_Sweden_MN.SG	4			Yes	Skoglund et al. (ref 133)	Gokhem2.SG,Gokhem4.SG,Gokhem5.SG,Gokhem7.SG
1240K	Trypillia	4			Yes	Mathieson et al. (ref 102)	I1926,I2110,I2111,I3151
1240K	Tu.DG	2			Yes	Mallick et al. (ref 81)	S_Tu-1.DG,S_Tu-2.DG
1240K	Tubalar.DG	2			Yes	Mallick et al. (ref 81)	S_Tubalar-2.DG,S_Tubalar-1.DG
1240K	Tujia.DG	2			Yes	Mallick et al. (ref 81)	S_Tujia-2.DG,S_Tujia-1.DG
1240K	Turk	3			Yes	Damgaard et al. (ref 89)	DA228,DA86,DA89
1240K	Turkish.DG	2			Yes	Mallick et al. (ref 81)	S_Turkish-2.DG,S_Turkish-1.DG
1240K	Turkmenistan_IA	1			Yes	Damgaard et al. (ref 89)	DA382
1240K	Tuscan.DG	2			Yes	Mallick et al. (ref 81)	S_Tuscan-1.DG,S_Tuscan-2.DG
1240K	UAA001	1			Yes	Jeong et al. (ref 84)	UAA001.A0101
1240K	Udegram_IA	10			Yes	Narasimhan et al. (ref 82)	I6195,I6198,I6901,I6897,I6900,I6899,I1992,I1994,I1985,I8190
1240K	Udegram_IA_LC	2			Yes	Narasimhan et al. (ref 82)	I6194,I6197
1240K	Uelen_IA	2			Yes	Sikora et al. (ref 115)	NEO233,NEO234
1240K	Ukraine_Eneolithic	4			Yes	Mathieson et al. (ref 102)	I4110,I5882,I5884,I6561
1240K	Ukraine_Mesolithic	7			Yes	Mathieson et al. (ref 102)	I1734,I1763,I1819,I1733,I1737,I5876,I5885
1240K	Ukraine_Neolithic	29			Yes	Mathieson et al. (ref 102)	I1736,I1738,I1732,I3714,I3715,I3717,I4111,I4112,I4114,I3712,I3713,I3716,I5868,I5870,I5872,I5873,I5875,I5881,I5883,I5886,I5889,I5890,I5891,I5892,I5893,I5957,I6133,I1378,I3718
1240K	Ukraine_Neolithic_outlier	1			Yes	Mathieson et al. (ref 102)	I3719
1240K	UKY	1			Yes	Yu et al. (ref 101)	UKY001
1240K	Ulaanzuukh_SlabGrave	16			Yes	Jeong et al. (ref 84)	BOR001.A0101,DAR001.B0101,ULN003.A0101,ULN005.A0102,BUL001.A0101,BUL002.A0101,ULN001.A0101,ULN002.A0101,ULN009.A0101,ULN010.A0101,MIT001.A0101,SHU001.A0101,ULN006.A0101,ULN007.A0101,ULN015.A0101,PTO001.A0101
1240K	Ulchi.DG	2			Yes	Mallick et al. (ref 81)	S_Ulchi-2.DG,S_Ulchi-1.DG
1240K	Unetice_EBA	6			Yes	Mathieson et al. (ref 41)	I0115,I0117,I0804,I0803,I0164,I0116
1240K	Unetice_EBA.SG	6			Yes	Allentoft et al. (ref 83)	RISE109.SG,RISE139.SG,RISE145.SG,RISE150.SG,RISE154.SG,RISE586.SG
1240K	Upper_YR_IA	4			Yes	Ning et al. (ref 97)	DCZM17IV,DCZ-M21II,DCZ-M22IV,DCZ-M6
1240K	Upper_YR_LN	7			Yes	Ning et al. (ref 97)	JCKM1-1,LJM14,LJM25,LJM2,LJM3,LJM4,LJM5
1240K	USR1	1			Yes	Moreno Mayar et al. (ref 143)	USR1.SG
1240K	USR2	1			Yes	Moreno Mayar et al. (ref 143)	USR2.SG
1240K	Ust_Ishim	1			Yes	Fu et al. (ref 139)	Ust_Ishim_published.DG
1240K	UstBelaya_EBA	4			Yes	Sikora et al. (ref 115)	NEO230,NEO231,NEO232,NEO298
1240K	UstBelaya_MED	1			Yes	Sikora et al. (ref 115)	NEO299
1240K	UstBelaya_N	1			Yes	Sikora et al. (ref 115)	NEO229
1240K	UstIda_LN	4			Yes	Damgaard et al. (ref 89)	DA342,DA344,DA345,DA355
1240K	Uygur.DG	2			Yes	Mallick et al. (ref 81)	S_Uygur-2.DG,S_Uygur-1.DG
1240K	Varna	4			Yes	Mathieson et al. (ref 102)	ANI152,ANI153,ANI160,ANI159-ANI181
1240K	Varna_outlier	1			Yes	Mathieson et al. (ref 102)	ANI163
1240K	Vat_Komnou	1			Yes	Lipson et al. (ref 103)	I1680_new
1240K	Vatya.SG	6			Yes	Allentoft et al. (ref 83)	RISE247.SG,RISE254.SG,RISE479.SG,RISE480.SG,RISE483.SG,RISE484.SG
1240K	Vestonice13	1			Yes	Fu et al. (ref 86)	Vestonice13_d
1240K	Vestonice14	1			Yes	Fu et al. (ref 86)	Vestonice14_d
1240K	Vestonice15	1			Yes	Fu et al. (ref 86)	Vestonice15_d
1240K	Vestonice16	1			Yes	Fu et al. (ref 86)	Vestonice16
1240K	Vestonice43	1			Yes	Fu et al. (ref 86)	Vestonice43_d
1240K	Villabruna	1			Yes	Fu et al. (ref 86)	Villabruna
1240K	Vindija	1			Yes	Pruefer et al. (ref 140)	Vindija_snpAD.DG
1240K	Vucedol	3			Yes	Mathieson et al. (ref 102)	I3499,I4175,I2792
1240K	West_Siberia_N	3			Yes	Narasimhan et al. (ref 82)	I1958,I1960,I5766
1240K	WHG	10			Yes	Lazaridis et al. (ref 77), Mathieson et al. (ref 41), Mathieson et al. (ref 102)	Loschbour_published.DG,I0585,I1507,Falkenstein,Iboussieres25-1,Iboussieres31-2,Rochedane,BerryAuBac,I2158,I1875
1240K	WLR_BA	2			Yes	Ning et al. (ref 97)	91KLH11,91KLH18
1240K	WLR_BA_o	1			Yes	Ning et al. (ref 97)	91KLM2
1240K	WLR_LN	3			Yes	Ning et al. (ref 97)	EDM124,EDM139,EDM176
1240K	WLR_MN	3			Yes	Ning et al. (ref 97)	BLSM27S,BLSM41,BLSM45
1240K	Wusun_TianShan_2200BP	4			Yes	Damgaard et al. (ref 89)	DA201,DA220,DA223,DA227
1240K	Xianbei_Hun_Berel_300CE	6			Yes	Gnecchi Ruscone et al. (ref 87)	BRE004.A0101,BRE007.A0101,BRE008.A0101,BRE011.A0101,BRE013.A0101,BRE014.A0101
1240K	Xiaojingshan	3			Yes	Yang et al. (ref 110)	XJS1309_M4,XJS1309_M7,XJS1311_M16
1240K	Xibo.DG	2			Yes	Mallick et al. (ref 81)	S_Xibo-1.DG,S_Xibo-2.DG
1240K	Xiongnu	3			Yes	Damgaard et al. (ref 89)	DA38,DA39,DA41
1240K	Xitoucun	7			Yes	Yang et al. (ref 110)	L5692_d,L5706_d,L5701_d,L5703_d,L5704_d,L5700,L5705
1240K	Yadava.DG	2			Yes	Mallick et al. (ref 81)	S_Yadava-2.DG,S_Yadava-1.DG
1240K	Yakut.DG	2			Yes	Mallick et al. (ref 81)	S_Yakut-1.DG,S_Yakut-2.DG
1240K	Yakutia_EN	1			Yes	Kilinc et al. (ref 93)	Matta-1
1240K	Yakutia_IA	1			Yes	Kilinc et al. (ref 93)	yak030
1240K	Yakutia_LN	6			Yes	Kilinc et al. (ref 93)	N4a1,N4b2,Kamenka-1,Kamenka-3,Kamenka-2,yak021
1240K	Yakutia_MN	1			Yes	Kilinc et al. (ref 93)	Onnyos-1
1240K	Yakutia_UP	1			Yes	Kilinc et al. (ref 93)	Khaiyrgas-1
1240K	Yamnaya_Bulgaria	1			Yes	Mathieson et al. (ref 102)	Bul4
1240K	Yamnaya_Kalmykia.SG	6			Yes	Allentoft et al. (ref 83)	RISE240.SG,RISE546.SG,RISE547.SG,RISE548.SG,RISE550.SG,RISE552.SG
1240K	Yamnaya_Karagash	1			Yes	Damgaard et al. (ref 89)	Yamnaya_Karagash
1240K	Yamnaya_Samara	9			Yes	Mathieson et al. (ref 41)	I0370,I0441,I0444,I0439,I0357,I0429,I0438,I0443,I0231
1240K	Yamnaya_Ukraine	2			Yes	Mathieson et al. (ref 102)	I2105,I3141
1240K	Yamnaya_Ukraine_outlier	1			Yes	Mathieson et al. (ref 102)	I1917
1240K	Yana_MED	1			Yes	Sikora et al. (ref 115)	Yana_Young
1240K	Yana_UP	2			Yes	Sikora et al. (ref 115)	Yana1,Yana2
1240K	Yankovsky_IA	1			Yes	Wang et al. (ref 105)	I1202
1240K	Yayoi-Kyushu	1			Yes	Robbeets et al. (ref 33)	YAK003.A0102
1240K	Yemenite_Jew.DG	2			Yes	Mallick et al. (ref 81)	S_Yemenite_Jew-1.DG,S_Yemenite_Jew-2.DG
1240K	Yeondae-do	5			Yes	Robbeets et al. (ref 33)	TYD002.A0102_merged,TYD003.A0102_merged,TYD004.A0102_merged,TYD006.A0102_merged,TYD007.A0102_merged
1240K	Yeondaedo_7000BP_pub	2			Yes	Robbeets et al. (ref 33)	TYD006,TYD007
1240K	Yi.DG	2			Yes	Mallick et al. (ref 81)	S_Yi-1.DG,S_Yi-2.DG
1240K	Yikeshu_InnerMongolia_Mongol	1			Yes	Li et al. (ref 121)	YK15
1240K	Yiyang	1			Yes	Wang et al. (ref 100)	YiyangKP17
1240K	Yokjido_4000BP_pub	1			Yes	Robbeets et al. (ref 33)	TYJ001
1240K	Yoruba.DG	4			Yes	Meyer et al. (ref 114), Pruefer et al. (ref 91), Skoglund et al. (ref 132)	A_Yoruba-4.DG,S_Yoruba-2.DG,B_Yoruba-3.DG,S_Yoruba-1.DG
1240K	YR_LBIA	6			Yes	Ning et al. (ref 97)	HJTM115,HJTW13,JXNTM23,JXNTM2,LGM41,LGM79
1240K	YR_LN	8			Yes	Ning et al. (ref 97)	HJTM107,HJTM109,PLTM310,PLTM311,PLTM312,PLTM313,WD-WT1H16,WD-WT5M2
1240K	YR_MN	8			Yes	Ning et al. (ref 97)	WGH35-1,WGM20,WGM35,WGM43,WGM70,WGM76S,WGM94,XW-M1R18
1240K	Yumin	1			Yes	Yang et al. (ref 110)	Yumin
1240K	Zaan_Khoshuu_Mongolia_Xianbei	1			Yes	Li et al. (ref 121)	ZHS5
1240K	Zaman_Baba_BA	1			Yes	Narasimhan et al. (ref 82)	I8508
1240K	Zapotec.DG	2			Yes	Mallick et al. (ref 81)	S_Zapotec-2.DG,S_Zapotec-1.DG
1240K	Zevakino_Chilikta_IA.SG	2			Yes	Unterlander et al. (ref 90)	IS2.SG,Ze6b.SG
1240K	Zevakinskiy_BA	1			Yes	Narasimhan et al. (ref 82)	I3770
1240K	Zevakinskiy_LBA	6			Yes	Narasimhan et al. (ref 82)	I3772,I3753,I3976,I3977,I4267,I4295
1240K	Zevakinskiy_MLBA	1			Yes	Narasimhan et al. (ref 82)	I3763

## Sheet: S4
Data S4. Relatedness between Imdang and Joyeong individuals. We present the likelihood values inferred by KIN and the pairwise mismatch rate (PMR) between Imdang-Joyeong ancients. Red cells indicate the max likelihood value. Orange cells indicate the range of likelihood values within 1 of the max likelihood value. Green cells indicate the range of likelihood values between 2 and 1 difference of t…
																											Total number: 3315 reason: JOY008 and JOY033 were not compared for merged data, removing 6 relations
				Likelihood values from KIN											Pairwise Mismatch Rate calculation
Comment	Relationship Depicted in Figure 2	Library ID 1	Library ID 2	Identical	Parent-Child	Sibling	Avuncular	Grandparent-Grandchild	Half-Sibling	3rd	4th	5th	Unrelated	Relationship with max likelihood	Number of SNPs used for PMR calculation	Number of mismatched SNPs	Pairwise Mismatch Rate	Capture Batch of LID1	Library Type of LID1	Capture Batch of LID2	Library Type of LID2	Baseline PMR of batch pair	Relatedness estimate based on Baseline PMR of batch pair	Baseline PMR of all samples	Relatedness estimate based on baseline PMR of all samples
Duplicates	X	JOY046.A0101	JOY026.A0101	-1219.8	-1387	-1276.04	-1450.35	-1424.67	-1442.95	-1461.93	-1499.47	-1556.9	-1776.29	Identical	146858	17342	0.118087	1	partial-UDG	3	non-UDG	0.234127	0.991257	0.235006	0.995031
Duplicates	X	JOY029.A0101	JOY006.A0101	-1471.96	-1640.12	-1535.27	-1704.65	-1678.25	-1697.01	-1715.97	-1754	-1812.49	-2052.59	Identical	443305	52426	0.118262	1	partial-UDG	2	non-UDG	0.231444	0.978053	0.235006	0.993543
	O	IMD031.A0101	IMD002_003.merged	-1190.08	-925.82	-971.78	-975.2	-957.41	-970.36	-991.68	-1025.86	-1076.35	-1181.76	Parent-Child	34296	5225	0.15235	2	non-UDG	1	merged	0.231444	0.683481	0.235006	0.703436
	O	IMD022.A0101	IMD023.A0101	-687.71	-618.76	-624.8	-647.49	-647.43	-642.01	-664.96	-685.32	-702.4	-718.39	Parent-Child	4002	623	0.155672	2	non-UDG	2	non-UDG	0.224282	0.611819	0.235006	0.675164
	O	JOY118.A0101	JOY119_120.merged	-837.13	-652.16	-670.71	-659.29	-658.11	-658.96	-672.73	-688.45	-704.43	-723.31	Parent-Child	5880	1002	0.170408	3	non-UDG	3	merged	0.231572	0.528248	0.235006	0.549754
	O	JOY077.A0101	JOY028.A0101	-1051.99	-794.8	-817.39	-802.96	-801.5	-802.56	-821.08	-842.35	-865.79	-888.78	Parent-Child	15644	2697	0.172398	1	partial-UDG	3	non-UDG	0.234127	0.527308	0.235006	0.532816
	O	JOY010.A0101	JOY011.A0101	-1832.01	-1383.97	-1453.42	-1442.25	-1419.61	-1435.87	-1455.16	-1498.06	-1558.38	-1769.1	Parent-Child	534718	93100	0.17411	1	partial-UDG	1	partial-UDG	0.236178	0.525598	0.235006	0.518246
	O	JOY003.A0101	JOY004.A0101	-1873.39	-1449.26	-1521.42	-1507.75	-1484.13	-1500.98	-1520.15	-1561.79	-1622.99	-1831.09	Parent-Child	681577	119597	0.175471	1	partial-UDG	1	partial-UDG	0.236178	0.514076	0.235006	0.506667
	O	JOY003.A0101	JOY005.A0101	-1888.5	-1454.5	-1524.95	-1513.27	-1490.23	-1506.68	-1530.79	-1569.8	-1631.56	-1842.37	Parent-Child	735782	129343	0.17579	1	partial-UDG	1	partial-UDG	0.236178	0.511376	0.235006	0.503954
	O	IMD001.C0101	IMD023.A0101	-236.76	-225.64	-225.9	-228.66	-228.64	-228.54	-231.48	-233.54	-234.78	-235.93	Parent-Child	309	55	0.177994	2	non-UDG	2	non-UDG	0.224282	0.412772	0.235006	0.485199
	O	JOY034.A0101	JOY035.A0201	-172.23	-161.92	-162.71	-162.18	-162.3	-162.21	-163.11	-163.7	-164.04	-164.43	Parent-Child	197	41	0.208122	2	non-UDG	3	non-UDG	0.22804	0.174692	0.235006	0.228795
We considered the two samples as duplicates (High PMR)	X	JOY008.B0101	JOY033.A0101	-715.99	-742.41	-712.56	-790.92	-774.71	-786.66	-806.11	-837.66	-876.81	-940.87	Sibling	7673	837	0.109084	2	non-UDG	2	non-UDG	0.224282	1.02726	0.235006	1.07165
	O	IMD001.C0101	IMD022.A0101	-575.87	-553.45	-553.22	-582.28	-577.12	-581	-597.89	-614.84	-629.12	-643.08	Sibling	2673	389	0.145529	2	non-UDG	2	non-UDG	0.224282	0.702266	0.235006	0.761483
	O	JOY016.A0101	JOY018.A0101	-1955.32	-1691.47	-1630.86	-1697.01	-1687.35	-1693.43	-1711.93	-1740.47	-1779.8	-1862.86	Sibling	655019	119885	0.183025	1	partial-UDG	1	partial-UDG	0.236178	0.450106	0.235006	0.442377
	O	JOY078.A0101	JOY084.A0101	-1300.06	-980.02	-902.13	-871.5	-874.45	-871.82	-873.24	-878.23	-884.21	-894.77	Avuncular	13272	2492	0.187764	3	non-UDG	3	non-UDG	0.231572	0.378355	0.235006	0.402051
	O	JOY078.A0101	JOY083.A0101	-1025.3	-786.53	-751.77	-724.91	-726.08	-730.47	-726.91	-728.78	-730.98	-736.47	Avuncular	6359	1194	0.187765	3	non-UDG	3	non-UDG	0.231572	0.378341	0.235006	0.402037
	O	IMD037.A0101	JOY004.A0101	-1109.5	-827.97	-794.03	-769.24	-771.92	-769.45	-773.31	-780.35	-789.11	-804.49	Avuncular	12962	2520	0.194414	1	partial-UDG	2	non-UDG	0.231444	0.319987	0.235006	0.34545
	O	JOY083.A0101	JOY084.A0101	-988.51	-762.23	-749.64	-727.57	-728.35	-731.1	-734.14	-740.55	-746.63	-755.12	Avuncular	6599	1310	0.198515	3	non-UDG	3	non-UDG	0.231572	0.285501	0.235006	0.310553
	O	IMD029.A0101	IMD016.A0101	-1328.04	-977.12	-922.24	-893.25	-898.84	-894.12	-896.35	-901.37	-908.6	-925.84	Avuncular	23342	4703	0.201482	1	partial-UDG	2	non-UDG	0.231444	0.25891	0.235006	0.2853
	O	IMD016.A0101	JOY009.A0101	-1848.53	-1426	-1348.19	-1319.26	-1333.67	-1321.73	-1335.78	-1347.28	-1363.35	-1422.54	Avuncular	223118	46734	0.209459	1	partial-UDG	1	partial-UDG	0.236178	0.226262	0.235006	0.217417
	O	JOY002.A0101	JOY007.A0101	-2331.49	-1829.25	-1679.3	-1643.72	-1649.74	-1644.07	-1643.9	-1647.74	-1654.88	-1730.94	Avuncular	833203	182540	0.219082	1	partial-UDG	1	partial-UDG	0.236178	0.144768	0.235006	0.135517
	O	IMD031.A0101	JOY032.A0101	-1244.19	-949.55	-902	-878.97	-874.89	-877.59	-883.95	-898.7	-919.25	-957.09	Grandparent-Grandchild	15652	2961	0.189177	2	non-UDG	2	non-UDG	0.224282	0.313045	0.235006	0.390022
	O	JOY021.C0101	JOY017.A0101	-941.18	-733.72	-715.08	-697.4	-695.79	-696.79	-699.06	-706.57	-717.1	-732.35	Grandparent-Grandchild	7706	1508	0.195692	1	partial-UDG	2	non-UDG	0.231444	0.30895	0.235006	0.334581
	O	JOY032.A0101	IMD002_003.merged	-2141.4	-1727.87	-1552.38	-1528.54	-1523.38	-1525.3	-1529.53	-1544.57	-1569.5	-1722.99	Grandparent-Grandchild	390150	76887	0.19707	2	non-UDG	1	merged	0.231444	0.297036	0.235006	0.322847
	O	JOY012.A0101	IMD002_003.merged	-1964.28	-1567.25	-1437.64	-1418.2	-1415.27	-1416.04	-1419.86	-1433.35	-1456.7	-1585.23	Grandparent-Grandchild	326357	66582	0.204016	1	partial-UDG	1	merged	0.236178	0.272353	0.235006	0.263738
	O	JOY032.A0101	IMD018.A0101	-1719.72	-1306.42	-1201.78	-1172.69	-1163.52	-1169.22	-1172.14	-1187.27	-1211.99	-1306.71	Grandparent-Grandchild	101674	20347	0.20012	1	partial-UDG	2	non-UDG	0.231444	0.270683	0.235006	0.296894
	O	JOY001.A0101	JOY012.A0101	-1816.46	-1403.77	-1303.6	-1277.4	-1270.73	-1274.42	-1278.27	-1293.38	-1319.97	-1428.17	Grandparent-Grandchild	217468	44439	0.204347	1	partial-UDG	1	partial-UDG	0.236178	0.269546	0.235006	0.260917
	O	IMD028.A0101	IMD039.A0101	-1762.04	-1337.37	-1225.9	-1194.27	-1183.67	-1190.54	-1189.71	-1202.35	-1223.84	-1303.77	Grandparent-Grandchild	72351	14123	0.195201	2	non-UDG	2	non-UDG	0.224282	0.259326	0.235006	0.338755
	O	JOY032.A0101	JOY001.A0101	-2000.73	-1562.71	-1427.65	-1393.41	-1382.42	-1389.32	-1386.28	-1397.93	-1420.28	-1545.93	Grandparent-Grandchild	241571	49171	0.203547	1	partial-UDG	2	non-UDG	0.231444	0.24107	0.235006	0.26773
	O	IMD018.A0101	JOY012.A0101	-1613.99	-1212.51	-1113.6	-1084.84	-1080.24	-1082.72	-1084.6	-1096.16	-1115.52	-1182.75	Grandparent-Grandchild	93485	19919	0.213072	1	partial-UDG	1	partial-UDG	0.236178	0.195667	0.235006	0.18667
	O	JOY001.A0101	IMD002_003.merged	-2112.99	-1724.28	-1606.3	-1601.99	-1607.05	-1601.78	-1614.48	-1631.16	-1652.99	-1742.53	Half_Sibling	574840	114937	0.199946	1	partial-UDG	1	merged	0.236178	0.306817	0.235006	0.298374
	O	IMD031.A0101	JOY012.A0101	-1128.03	-860.52	-824.34	-804.26	-805.33	-804.12	-807.59	-815.8	-827.34	-845.14	Half_Sibling	13723	2741	0.199738	1	partial-UDG	2	non-UDG	0.231444	0.273986	0.235006	0.300147
	O	JOY032.A0101	IMD009.A0101	-2052.82	-1602.16	-1472.64	-1440.23	-1440.37	-1438.76	-1445.09	-1458.59	-1485.46	-1588.59	Half_Sibling	291278	59240	0.20338	1	partial-UDG	2	non-UDG	0.231444	0.242515	0.235006	0.269153
	O	IMD009.A0101	JOY012.A0101	-1886.62	-1466.12	-1361.25	-1337.91	-1337.09	-1336.22	-1339.27	-1350.92	-1371.79	-1475.68	Half_Sibling	258989	53759	0.207573	1	partial-UDG	1	partial-UDG	0.236178	0.242234	0.235006	0.233469
	O	IMD018.A0101	JOY001.A0101	-1750.45	-1343.68	-1238.99	-1208.47	-1206.65	-1206.48	-1211.65	-1225.57	-1248.12	-1344.69	Half_Sibling	160906	33452	0.207898	1	partial-UDG	1	partial-UDG	0.236178	0.23948	0.235006	0.230701
	O	IMD018.A0101	IMD002_003.merged	-1938.9	-1517.66	-1363.5	-1326.66	-1329.85	-1325.8	-1327.1	-1335.46	-1351.44	-1470.16	Half_Sibling	244723	51498	0.210434	1	partial-UDG	1	merged	0.236178	0.218004	0.235006	0.209118
	O	IMD033.A0101	JOY106.A0101	-307.59	-284.96	-284.39	-284.4	-284.38	-284.34	-286.09	-287.59	-288.55	-289.55	Half_Sibling	389	73	0.187661	2	non-UDG	3	non-UDG	0.22804	0.354144	0.235006	0.402928
	O	JOY021.C0101	JOY042.A0101	-904.8	-717.59	-690.15	-668.63	-669.54	-668.76	-668.58	-671.75	-675.98	-682.6	3rd	4027	788	0.195679	2	non-UDG	2	non-UDG	0.224282	0.255064	0.235006	0.334687
	O	JOY042.A0101	JOY017.A0101	-1046.33	-816.25	-774.42	-749.64	-747.58	-749.06	-746.65	-750.53	-756	-765.33	3rd	8628	1754	0.203292	1	partial-UDG	2	non-UDG	0.231444	0.243275	0.235006	0.269902
	O	IMD031.A0101	IMD009.A0101	-1436.61	-1060.08	-965.84	-930.85	-931.53	-930.44	-924.79	-926.71	-932.34	-950.37	3rd	27618	5812	0.210442	1	partial-UDG	2	non-UDG	0.231444	0.181482	0.235006	0.209045
	O	IMD031.A0101	JOY001.A0101	-1410	-1041.9	-947.54	-913.18	-913.69	-912.69	-906.32	-907.78	-913.01	-936.2	3rd	23331	4988	0.213793	1	partial-UDG	2	non-UDG	0.231444	0.15253	0.235006	0.180532
	O	IMD009.A0101	JOY001.A0101	-2177.61	-1680.27	-1526.36	-1489.43	-1493.67	-1489.36	-1485.21	-1487.63	-1494.16	-1559.85	3rd	452297	99181	0.219283	1	partial-UDG	1	partial-UDG	0.236178	0.143068	0.235006	0.133809
	O	IMD009.A0101	IMD002_003.merged	-2329.97	-1873.65	-1641.33	-1599.83	-1595.69	-1597.38	-1587.29	-1589.38	-1597.16	-1712.19	3rd	711113	157085	0.2209	1	partial-UDG	1	merged	0.236178	0.129373	0.235006	0.120045
	O	IMD031.A0101	IMD018.A0101	-1123.71	-848.19	-791.75	-761.97	-762.68	-761.77	-756.05	-756.23	-758.32	-766.51	3rd	10149	2201	0.216869	1	partial-UDG	2	non-UDG	0.231444	0.125951	0.235006	0.154355
	O	JOY016.A0101	JOY019.A0101	-2045.92	-1555.74	-1404.21	-1367.16	-1372.37	-1367.64	-1362.51	-1363.48	-1368.33	-1422.12	3rd	288509	64044	0.221983	1	partial-UDG	1	partial-UDG	0.236178	0.120206	0.235006	0.110833
	O	IMD022.A0101	JOY019.A0101	-1782.9	-1311.67	-1182.18	-1143.56	-1148.14	-1144.03	-1137.91	-1137.94	-1140.63	-1165.68	3rd	73133	16055	0.219532	1	partial-UDG	2	non-UDG	0.231444	0.10294	0.235006	0.131693
	O	IMD009.A0101	IMD018.A0101	-1932.16	-1440.79	-1286.01	-1245.76	-1243.74	-1244.46	-1235.25	-1236.15	-1240.88	-1290.81	3rd	191975	43097	0.224493	1	partial-UDG	1	partial-UDG	0.236178	0.0989503	0.235006	0.0894709
JOY006 is duplicate with JOY029	O	JOY002.A0101	JOY006.A0101	-2268.56	-1755.75	-1584.1	-1544.31	-1545.54	-1543.29	-1535.68	-1536.49	-1541.29	-1608.77	3rd	587946	132146	0.224759	1	partial-UDG	1	partial-UDG	0.236178	0.0966981	0.235006	0.0872074
Included in pedigree even though IMD029 was low coverage: other kinship supports this relationship	O	IMD029.A0101	JOY009.A0101	-1058.31	-796.03	-764.77	-736.7	-735.97	-736.5	-729.68	-729.07	-730.11	-732.92	4th	8243	1755	0.212908	1	partial-UDG	2	non-UDG	0.231444	0.160177	0.235006	0.188063
	O	IMD028.A0101	JOY013.A0101	-2106.97	-1574.99	-1397.45	-1355.28	-1349.42	-1352.72	-1337.35	-1334.94	-1336.34	-1366.75	4th	195310	42119	0.215652	1	partial-UDG	2	non-UDG	0.231444	0.136464	0.235006	0.164709
JOY006 is duplicate with JOY029	O	JOY029.A0101	JOY002.A0101	-2428.24	-1869.47	-1660.83	-1618.23	-1614.2	-1615.88	-1602.1	-1600.75	-1603.44	-1648.78	4th	606798	133751	0.220421	1	partial-UDG	2	non-UDG	0.231444	0.0952538	0.235006	0.124124
	O	JOY021.C0101	JOY028.A0101	-1581.04	-1138.72	-1023.85	-984.38	-978.93	-982.52	-966.6	-963.43	-964.11	-977.48	4th	32635	7199	0.220591	1	partial-UDG	2	non-UDG	0.231444	0.0937811	0.235006	0.122673
	O	JOY018.A0101	JOY019.A0101	-2129.61	-1614.16	-1445.58	-1405.26	-1405.48	-1404.38	-1392.6	-1390.69	-1392.66	-1447.89	4th	338858	76598	0.226047	1	partial-UDG	1	partial-UDG	0.236178	0.0857846	0.235006	0.0762396
	O	JOY015.A0101	JOY016.A0101	-2318.04	-1791.83	-1610.49	-1569.03	-1565.71	-1567.28	-1554.59	-1553.81	-1557.56	-1617.68	4th	649442	147788	0.227562	1	partial-UDG	1	partial-UDG	0.236178	0.0729636	0.235006	0.0633546
	O	IMD022.A0101	JOY023.A0101	-2045.25	-1524.32	-1342.56	-1298.17	-1286.6	-1294.23	-1273.35	-1269.99	-1271.95	-1325.28	4th	152868	34155	0.223428	1	partial-UDG	2	non-UDG	0.231444	0.0692683	0.235006	0.0985321
	O	JOY032.A0101	JOY017.A0101	-1743.79	-1265.86	-1132.26	-1090.6	-1087.56	-1088.99	-1074.75	-1072.62	-1074.71	-1102.43	4th	57728	13038	0.225852	1	partial-UDG	2	non-UDG	0.231444	0.0483197	0.235006	0.0779009
JOY008.B had no other kinship closer than second degree	X	IMD008.A0101	JOY008.B0101	-886.44	-680.08	-656.23	-628.92	-625.67	-628.09	-618.38	-616.57	-616.6	-616.95	4th	4278	977	0.228378	1	partial-UDG	2	non-UDG	0.231444	0.0264961	0.235006	0.0564081
JOY045 had no other kinship closer than second-degree	X	IMD021.A0101	JOY045.A0101	-754.34	-603.58	-580.38	-558.26	-559.31	-558.48	-554.03	-553.33	-553.64	-556.2	4th	2049	470	0.22938	2	non-UDG	2	non-UDG	0.224282	-0.0454597	0.235006	0.0478769
Included in pedigree even though IMD037 was low coverage: other kinship supports the pedigree	O	IMD037.A0101	JOY003.A0101	-1223.99	-888.06	-820.62	-787.24	-785.34	-786.53	-777.69	-777.22	-779.05	-787.61	4th	14731	3101	0.210508	1	partial-UDG	2	non-UDG	0.231444	0.180912	0.235006	0.208483
	X	JOY031.A0101	JOY042.A0101	-796.4	-628.42	-603.65	-579.38	-579.35	-579.32	-572.99	-571.45	-571.2	-571.96	5th	2335	483	0.206852	2	non-UDG	2	non-UDG	0.224282	0.155429	0.235006	0.239599
	X	JOY008.B0101	JOY067.A0101	-1101.61	-810.4	-766.43	-733.37	-729.69	-732.37	-720.19	-717.27	-716.68	-716.91	5th	5849	1251	0.213883	2	non-UDG	3	non-UDG	0.22804	0.124166	0.235006	0.179767
	X	JOY042.A0101	JOY028.A0101	-1628.14	-1206.74	-1040.55	-998.66	-990.09	-995.86	-976.88	-972.74	-972.54	-980.18	5th	37976	8254	0.217348	1	partial-UDG	2	non-UDG	0.231444	0.12181	0.235006	0.150278
	X	JOY008.B0101	JOY023.A0101	-1583.61	-1122.64	-993.96	-951.77	-942.43	-948.86	-928.07	-922.57	-920.63	-921.05	5th	31310	6860	0.219099	1	partial-UDG	2	non-UDG	0.231444	0.106675	0.235006	0.135371
	X	JOY045.A0101	JOY043.A0201	-1038.42	-790.05	-724.36	-690.93	-687.32	-689.88	-676.02	-672.11	-670.9	-672.94	5th	4418	955	0.216161	2	non-UDG	3	non-UDG	0.22804	0.104184	0.235006	0.160376
	X	JOY021.C0101	JOY033.A0101	-1304.52	-941.97	-866.85	-829.27	-824.07	-827.8	-812.72	-808.95	-807.93	-809.16	5th	10203	2178	0.213467	2	non-UDG	2	non-UDG	0.224282	0.0964468	0.235006	0.183308
	X	JOY021.C0101	JOY008_033.merged	-1361.46	-979.08	-893.59	-855.05	-849.53	-853.43	-837.59	-833.67	-832.49	-833.38	5th	12028	2580	0.2145	2	non-UDG	2	merged	0.224282	0.0872363	0.235006	0.174518
	X	JOY008.B0101	JOY025.A0101	-1568.4	-1118.86	-995.19	-953.77	-947.92	-951.97	-934.59	-930	-928.78	-934.2	5th	30990	6875	0.221846	1	partial-UDG	2	non-UDG	0.231444	0.0829416	0.235006	0.111998
	X	JOY043.A0201	JOY049.A0101	-1839.87	-1311.76	-1150.9	-1104.77	-1093.6	-1100.99	-1078.29	-1073.16	-1072.61	-1090.17	5th	48824	10886	0.222964	3	non-UDG	3	non-UDG	0.231572	0.0743421	0.235006	0.10248
	X	JOY008.B0101	JOY026.A0101	-1502.01	-1061.51	-947.92	-905.71	-896.77	-903.01	-881.97	-876.3	-874.31	-874.61	5th	24010	5351	0.222865	1	partial-UDG	2	non-UDG	0.231444	0.0741298	0.235006	0.10332
	X	IMD005.C0101	JOY045.A0101	-1182.21	-892.68	-804.88	-769.05	-765.14	-767.91	-753.44	-749.24	-747.5	-749.09	5th	6772	1465	0.216332	2	non-UDG	2	non-UDG	0.224282	0.0708957	0.235006	0.158923
	X	JOY008_033.merged	JOY023.A0101	-2098.93	-1547.16	-1342.16	-1296.15	-1284.69	-1292.54	-1269.08	-1263.05	-1261.2	-1278.17	5th	159274	35585	0.22342	1	partial-UDG	2	merged	0.231444	0.0693378	0.235006	0.0986005
	X	IMD005.C0101	JOY021.C0101	-1161.09	-851.51	-797.95	-763.18	-759.24	-762.19	-748.09	-744.15	-742.87	-743.73	5th	6995	1517	0.216869	2	non-UDG	2	non-UDG	0.224282	0.066105	0.235006	0.154351
	X	JOY023.A0101	JOY033.A0101	-2042.1	-1501.21	-1303.61	-1258.11	-1245.65	-1254.29	-1230.18	-1224.25	-1222.69	-1243.41	5th	134754	30179	0.223956	1	partial-UDG	2	non-UDG	0.231444	0.064704	0.235006	0.0940369
	X	IMD028.A0101	JOY007.A0101	-2238.21	-1651.87	-1420.98	-1369.19	-1354.68	-1364.81	-1337.89	-1330.44	-1326.69	-1327.74	5th	226402	50764	0.224221	1	partial-UDG	2	non-UDG	0.231444	0.0624193	0.235006	0.0917869
	X	IMD019.A0101	JOY043.A0201	-1580.57	-1117.84	-994.01	-948.83	-939.57	-946.07	-925.09	-919.03	-916.44	-917.3	5th	20173	4461	0.221137	2	non-UDG	3	non-UDG	0.22804	0.060542	0.235006	0.118029
	X	IMD028.A0101	JOY020.A0101	-2234.57	-1653.13	-1424.66	-1378.57	-1363.49	-1374.09	-1346.33	-1338.42	-1334.62	-1340.84	5th	229140	51442	0.2245	1	partial-UDG	2	non-UDG	0.231444	0.0600026	0.235006	0.0894068
	X	IMD028.A0101	JOY009.A0101	-1884.64	-1353.6	-1185.67	-1138.17	-1124.01	-1134.08	-1107.2	-1099.72	-1096.52	-1099.68	5th	73605	16528	0.22455	1	partial-UDG	2	non-UDG	0.231444	0.0595735	0.235006	0.0889841
	X	JOY021.C0101	JOY032.A0101	-1556.44	-1116.2	-1002.23	-960.49	-953.14	-958.38	-938.46	-932.99	-931.54	-937.62	5th	21626	4708	0.217701	2	non-UDG	2	non-UDG	0.224282	0.0586882	0.235006	0.147272
	X	IMD031.A0101	JOY021.C0101	-817.23	-642.33	-621.04	-596.5	-596.14	-596.37	-588.92	-586.78	-586.14	-586.4	5th	2484	541	0.217794	2	non-UDG	2	non-UDG	0.224282	0.0578592	0.235006	0.146481
	X	JOY008_033.merged	JOY025.A0101	-2101	-1551.79	-1351.53	-1306.12	-1297.09	-1302.67	-1282.18	-1277.68	-1277.22	-1311.74	5th	157522	35417	0.224838	1	partial-UDG	2	merged	0.231444	0.0570807	0.235006	0.0865291
	X	JOY015.A0101	JOY019.A0101	-2156.48	-1629.46	-1444.99	-1403.96	-1401.88	-1402.67	-1388.26	-1384.87	-1384.85	-1416.09	5th	336137	77131	0.229463	1	partial-UDG	1	partial-UDG	0.236178	0.0568615	0.235006	0.0471722
	X	JOY031.A0101	IMD018.A0101	-1167.77	-850.92	-788.1	-754.72	-748.76	-753.02	-738.02	-734.7	-734.48	-741.67	5th	8871	1996	0.225003	1	partial-UDG	2	non-UDG	0.231444	0.0556602	0.235006	0.0851302
	X	JOY025.A0101	JOY033.A0101	-2046	-1504.74	-1308.27	-1262.75	-1252.95	-1259.13	-1237.74	-1232.8	-1231.96	-1265.36	5th	133393	30083	0.225522	1	partial-UDG	2	non-UDG	0.231444	0.0511773	0.235006	0.0807153
	X	JOY042.A0101	JOY045.A0101	-1010.87	-789.67	-701.22	-666.93	-661.15	-665.38	-649.91	-645.9	-644.73	-644.78	5th	3847	841	0.218612	2	non-UDG	2	non-UDG	0.224282	0.0505646	0.235006	0.13952
	X	JOY043.A0201	JOY007.A0101	-1885.54	-1333.61	-1144.56	-1094.68	-1078.17	-1090.06	-1061.46	-1053.37	-1049.61	-1050.16	5th	62167	14192	0.228288	1	partial-UDG	3	non-UDG	0.234127	0.0498743	0.235006	0.0571691
	X	IMD028.A0101	JOY025.A0101	-2216.45	-1632.97	-1401	-1350.04	-1334.83	-1345.7	-1318.13	-1310.4	-1306.81	-1306.87	5th	208809	47127	0.225694	1	partial-UDG	2	non-UDG	0.231444	0.0496848	0.235006	0.0792454
	X	JOY021.C0101	JOY023.A0101	-1693.3	-1213	-1059.66	-1015.18	-1005.37	-1012.27	-989.44	-982.76	-979.8	-981.16	5th	42697	9637	0.225707	1	partial-UDG	2	non-UDG	0.231444	0.0495774	0.235006	0.0791396
	X	IMD028.A0101	IMD004.A0101	-2240.13	-1655.72	-1411.77	-1361.05	-1345.08	-1356.37	-1327.93	-1319.91	-1316.14	-1321.16	5th	226610	51155	0.22574	1	partial-UDG	2	non-UDG	0.231444	0.0492876	0.235006	0.0788542
	X	IMD005.C0101	JOY022.A0101	-1973.95	-1415.36	-1191.32	-1139.1	-1123.19	-1134.46	-1106.31	-1098.16	-1094.23	-1096.22	5th	89735	20269	0.225876	1	partial-UDG	2	non-UDG	0.231444	0.048113	0.235006	0.0776974
included (ancIBD)	O	JOY049.A0101	JOY002.A0101	-2411.91	-1856.24	-1658.03	-1614.59	-1608.91	-1612.29	-1594.42	-1590.35	-1589.78	-1630.51	5th	591715	135248	0.228569	1	partial-UDG	3	non-UDG	0.234127	0.0474724	0.235006	0.0547762
	X	JOY007.A0101	JOY010.A0101	-2419.01	-1880.73	-1632.61	-1588.66	-1583.66	-1586.55	-1567.52	-1561.16	-1557.92	-1582.5	5th	740788	170826	0.2306	1	partial-UDG	1	partial-UDG	0.236178	0.0472298	0.235006	0.0374925
	X	JOY033.A0101	JOY059.A0101	-1543.69	-1095.57	-976.73	-933.88	-923.47	-930.91	-908.67	-902.45	-899.85	-900.62	5th	16830	3750	0.222816	2	non-UDG	3	non-UDG	0.22804	0.0458145	0.235006	0.103738
	X	IMD031.A0101	JOY004.A0101	-1539.39	-1120.84	-984.75	-942.65	-933.65	-940.09	-918.04	-911.59	-909.06	-909.08	5th	28709	6493	0.226166	1	partial-UDG	2	non-UDG	0.231444	0.0456086	0.235006	0.0752309
	X	IMD004.A0101	JOY002.A0101	-2450.95	-1886.54	-1660.31	-1616.4	-1606.64	-1613.38	-1590.28	-1583.68	-1580.42	-1596.5	5th	835432	192996	0.231013	1	partial-UDG	1	partial-UDG	0.236178	0.0437322	0.235006	0.0339774
	X	IMD028.A0101	IMD009.A0101	-2191.49	-1606.97	-1372.74	-1320.98	-1305.66	-1316.27	-1288.28	-1280.56	-1276.9	-1279.41	5th	189329	42871	0.226437	1	partial-UDG	2	non-UDG	0.231444	0.043271	0.235006	0.0729287
	X	JOY008_033.merged	IMD018.A0101	-1774.71	-1262.3	-1099.01	-1051.54	-1039.5	-1048.03	-1023.68	-1016.79	-1013.38	-1013.65	5th	52976	11999	0.226499	1	partial-UDG	2	merged	0.231444	0.0427329	0.235006	0.0723988
	X	JOY002.A0101	JOY020.A0101	-2460.3	-1890.15	-1658.3	-1612.72	-1603.22	-1609.5	-1586.48	-1580.1	-1577.73	-1612.2	5th	845843	195551	0.231191	1	partial-UDG	1	partial-UDG	0.236178	0.0422313	0.235006	0.032469
included (ancIBD)	O	JOY049.A0101	JOY007.A0101	-2395	-1841.34	-1647.47	-1605.55	-1609.66	-1605.13	-1594.91	-1592.39	-1591.79	-1615.16	5th	585009	134091	0.229212	1	partial-UDG	3	non-UDG	0.234127	0.0419851	0.235006	0.0493094
	X	IMD008.A0101	JOY005.A0101	-1742.61	-1255.46	-1105.04	-1062.08	-1057.5	-1060.39	-1042.33	-1037.75	-1037.16	-1051.14	5th	86905	20113	0.231437	1	partial-UDG	1	partial-UDG	0.236178	0.0401484	0.235006	0.0303757
	X	JOY031.A0101	IMD008.A0101	-814.81	-630.1	-607.19	-582.22	-579.54	-581.52	-572.8	-570.99	-570.77	-571.05	5th	3553	806	0.226851	1	partial-UDG	2	non-UDG	0.231444	0.0396932	0.235006	0.0694052
	X	JOY002.A0101	JOY010.A0101	-2432.61	-1890.32	-1629.91	-1584.97	-1577.37	-1582.35	-1560.37	-1553.95	-1550.92	-1571.77	5th	749324	173488	0.231526	1	partial-UDG	1	partial-UDG	0.236178	0.0393914	0.235006	0.029615
	X	JOY078.A0101	JOY003.A0101	-1994.23	-1491.2	-1221.81	-1172.13	-1152.31	-1166.37	-1135.6	-1127.75	-1124.68	-1127.9	5th	91048	20900	0.229549	1	partial-UDG	3	non-UDG	0.234127	0.0391029	0.235006	0.0464381
	X	JOY021.C0101	IMD016.A0101	-1724.5	-1228.09	-1083.53	-1036.81	-1023.66	-1033.18	-1007.83	-1000.47	-997.17	-997.52	5th	42697	9689	0.226925	1	partial-UDG	2	non-UDG	0.231444	0.0390532	0.235006	0.0687749
	X	JOY032.A0101	JOY008_033.merged	-2022.54	-1467.27	-1244.99	-1195.63	-1178.29	-1190.61	-1161.22	-1153.19	-1149.61	-1152.61	5th	84850	18660	0.219918	2	non-UDG	2	merged	0.224282	0.0389222	0.235006	0.128408
	X	JOY018.A0101	JOY020.A0101	-2465.1	-1887.44	-1642.12	-1597.62	-1586.74	-1594.37	-1570.57	-1563.91	-1560.93	-1572.1	5th	834951	193451	0.231691	1	partial-UDG	1	partial-UDG	0.236178	0.0379905	0.235006	0.0282071
	X	JOY007.A0101	JOY020.A0101	-2463.26	-1885.82	-1649.5	-1603.56	-1590.24	-1599.46	-1573.9	-1567.18	-1564.51	-1580.29	5th	835431	193639	0.231783	1	partial-UDG	1	partial-UDG	0.236178	0.0372122	0.235006	0.0274249
	X	JOY021.C0101	JOY045.A0101	-942.27	-723.88	-668.17	-636.13	-632.88	-635.21	-622.85	-619.44	-618.34	-618.64	5th	3379	744	0.220183	2	non-UDG	2	non-UDG	0.224282	0.0365503	0.235006	0.126145
	X	JOY008_033.merged	JOY028.A0101	-2064.93	-1495.9	-1272.9	-1222.41	-1205.33	-1217.61	-1188.36	-1180.31	-1176.58	-1176.97	5th	120684	27436	0.227338	1	partial-UDG	2	merged	0.231444	0.0354852	0.235006	0.0652609
	X	IMD005.C0101	JOY004.A0101	-1959.66	-1405.53	-1202.4	-1151.73	-1139.06	-1147.85	-1122.42	-1114.92	-1111.29	-1111.44	5th	83566	18999	0.227353	1	partial-UDG	2	non-UDG	0.231444	0.0353493	0.235006	0.0651272
	X	JOY002.A0101	JOY013.A0101	-2413.74	-1842.35	-1624.89	-1580.9	-1572.15	-1578.52	-1555.15	-1547.71	-1543.92	-1546.81	5th	692479	160737	0.232118	1	partial-UDG	1	partial-UDG	0.236178	0.0343764	0.235006	0.024575
	X	JOY013.A0101	JOY020.A0101	-2401.73	-1833.69	-1605.94	-1561.52	-1556.11	-1559.51	-1539.36	-1533.14	-1529.62	-1540.32	5th	695178	161372	0.23213	1	partial-UDG	1	partial-UDG	0.236178	0.0342727	0.235006	0.0244708
	X	JOY010.A0101	JOY020.A0101	-2442.18	-1896.54	-1658.21	-1613.72	-1602.69	-1610.72	-1585.73	-1578.21	-1574.52	-1578.68	5th	751774	174583	0.232228	1	partial-UDG	1	partial-UDG	0.236178	0.0334465	0.235006	0.0236405
	X	JOY043.A0201	JOY013.A0101	-1855.14	-1309.58	-1126.85	-1075.93	-1060.52	-1073.59	-1042.77	-1034.32	-1030.42	-1032.62	5th	53858	12399	0.230216	1	partial-UDG	3	non-UDG	0.234127	0.0334031	0.235006	0.0407595
	X	JOY004.A0101	JOY020.A0101	-2406.62	-1841.04	-1597.84	-1553.53	-1545.66	-1550.87	-1529.6	-1523.75	-1521.4	-1542.85	5th	702020	163063	0.232277	1	partial-UDG	1	partial-UDG	0.236178	0.0330331	0.235006	0.023225
	X	JOY008_033.merged	JOY026.A0101	-2056.24	-1489.04	-1273.64	-1223.71	-1211.35	-1219.91	-1194.12	-1186.44	-1182.3	-1183.64	5th	120912	27523	0.227628	1	partial-UDG	2	merged	0.231444	0.0329718	0.235006	0.0627857
	X	JOY001.A0101	JOY020.A0101	-2356.45	-1788.36	-1521.13	-1474.64	-1459.67	-1470.27	-1442.11	-1434.06	-1430.12	-1434.73	5th	550733	127930	0.23229	1	partial-UDG	1	partial-UDG	0.236178	0.0329183	0.235006	0.0231096
	X	IMD028.A0101	IMD016.A0101	-2236.24	-1641.39	-1391.11	-1337.77	-1320.06	-1332.56	-1302.5	-1294.13	-1290.27	-1291.76	5th	208460	47458	0.22766	1	partial-UDG	2	non-UDG	0.231444	0.0326985	0.235006	0.0625166
	X	JOY012.A0101	JOY020.A0101	-2163.4	-1608.51	-1397.61	-1347.5	-1336.43	-1344.15	-1319.27	-1311.87	-1308.28	-1316.59	5th	313357	72803	0.232332	1	partial-UDG	1	partial-UDG	0.236178	0.0325623	0.235006	0.0227519
	X	JOY015.A0101	JOY018.A0101	-2428.68	-1872.7	-1668.76	-1627.17	-1624.5	-1625.65	-1609.55	-1605.53	-1604.66	-1646.13	5th	798991	185636	0.232338	1	partial-UDG	1	partial-UDG	0.236178	0.032515	0.235006	0.0227043
	X	JOY009.A0101	JOY020.A0101	-2092.2	-1548.53	-1343.63	-1298.92	-1290.43	-1296.06	-1273.48	-1266.66	-1263.49	-1267.3	5th	244131	56725	0.232355	1	partial-UDG	1	partial-UDG	0.236178	0.0323734	0.235006	0.022562
	X	JOY002.A0101	JOY022.A0101	-2445.81	-1867.1	-1613.45	-1567.28	-1555.55	-1563.64	-1538.33	-1531	-1527.39	-1533.78	5th	765225	177814	0.232368	1	partial-UDG	1	partial-UDG	0.236178	0.0322591	0.235006	0.0224471
	X	JOY046.A0101	JOY005.A0101	-2227.46	-1629.03	-1371.11	-1317.57	-1299.11	-1312.11	-1281.68	-1273.29	-1269.33	-1269.87	5th	191026	44006	0.230367	1	partial-UDG	3	non-UDG	0.234127	0.0321213	0.235006	0.0394825
	X	IMD028.A0101	JOY003.A0101	-2232.66	-1650.69	-1412.04	-1359.87	-1343.55	-1355.11	-1326.85	-1319.25	-1315.85	-1316.72	5th	223270	50849	0.227747	1	partial-UDG	2	non-UDG	0.231444	0.0319494	0.235006	0.0617788
	X	JOY004.A0101	JOY007.A0101	-2405.8	-1842.07	-1620.2	-1576.8	-1568.83	-1574.24	-1553.56	-1547.91	-1545.38	-1553.84	5th	692025	160845	0.232427	1	partial-UDG	1	partial-UDG	0.236178	0.0317653	0.235006	0.0219508
	X	JOY002.A0101	JOY018.A0101	-2470.89	-1894.81	-1652.1	-1606.94	-1592.1	-1602.7	-1575.64	-1568.18	-1564.77	-1578.77	5th	832139	193412	0.232428	1	partial-UDG	1	partial-UDG	0.236178	0.0317573	0.235006	0.0219428
	X	IMD031.A0101	JOY016.A0101	-1543.42	-1116.48	-974.58	-931.33	-919.15	-928	-904.32	-897.91	-895.32	-896.87	5th	27584	6283	0.227777	1	partial-UDG	2	non-UDG	0.231444	0.0316876	0.235006	0.0615209
	X	IMD004.A0101	JOY020.A0101	-2455.72	-1885.51	-1650	-1605.71	-1595.51	-1602.73	-1579.32	-1572.53	-1569.24	-1571.09	5th	837545	194688	0.232451	1	partial-UDG	1	partial-UDG	0.236178	0.0315602	0.235006	0.0217447
	X	IMD020.A0201	JOY015.A0101	-2084.28	-1544.64	-1352.35	-1309.26	-1305.85	-1307.57	-1290.84	-1286.68	-1286.24	-1322.84	5th	155776	35898	0.230446	1	partial-UDG	3	non-UDG	0.234127	0.0314401	0.235006	0.038804
	X	IMD028.A0101	JOY011.A0101	-2145.55	-1576.55	-1352.59	-1302.54	-1286.81	-1297.86	-1269.73	-1261.92	-1258.23	-1258.33	5th	170642	38875	0.227816	1	partial-UDG	2	non-UDG	0.231444	0.0313492	0.235006	0.0611877
	X	JOY005.A0101	IMD002_003.merged	-2458.36	-1953.68	-1645.64	-1600.29	-1589.94	-1597	-1572.93	-1565.85	-1562.41	-1595.46	5th	795040	184828	0.232476	1	partial-UDG	1	merged	0.236178	0.0313437	0.235006	0.0215272
	X	IMD009.A0101	JOY013.A0101	-2356.66	-1783.48	-1565.73	-1520.54	-1512.55	-1517.8	-1495.57	-1489.09	-1485.96	-1499.91	5th	562745	130854	0.232528	1	partial-UDG	1	partial-UDG	0.236178	0.0309059	0.235006	0.0210872
	X	IMD004.A0101	JOY007.A0101	-2456.68	-1883.92	-1641.7	-1596.21	-1582.59	-1592.22	-1566.01	-1558.89	-1555.73	-1563.53	5th	825054	191870	0.232554	1	partial-UDG	1	partial-UDG	0.236178	0.0306822	0.235006	0.0208623
	X	JOY004.A0101	JOY013.A0101	-2356.63	-1795.37	-1575.1	-1530.83	-1521.89	-1527.98	-1505.51	-1498.84	-1495.66	-1510.1	5th	585173	136090	0.232564	1	partial-UDG	1	partial-UDG	0.236178	0.030604	0.235006	0.0207838
	X	JOY002.A0101	JOY012.A0101	-2167.59	-1615.29	-1405.99	-1361.77	-1352.54	-1358.8	-1335.99	-1329.27	-1326.08	-1335.05	5th	311732	72503	0.232581	1	partial-UDG	1	partial-UDG	0.236178	0.0304559	0.235006	0.020635
	X	JOY009.A0101	JOY013.A0101	-2050.92	-1514.47	-1306.77	-1259.3	-1249.37	-1256.27	-1232.48	-1225.54	-1222.44	-1230.48	5th	209542	48737	0.232588	1	partial-UDG	1	partial-UDG	0.236178	0.0303965	0.235006	0.0205752
	X	JOY002.A0101	JOY025.A0101	-2446.93	-1868.26	-1619.96	-1573.74	-1558.79	-1569.48	-1541.36	-1533.28	-1529.18	-1530.76	5th	751014	174688	0.232603	1	partial-UDG	1	partial-UDG	0.236178	0.0302725	0.235006	0.0204506
	X	JOY042.A0101	JOY003.A0101	-1806.97	-1337.27	-1110.06	-1063.31	-1048.35	-1058.91	-1031.6	-1024.23	-1021.12	-1022.74	5th	53842	12273	0.227945	1	partial-UDG	2	non-UDG	0.231444	0.030238	0.235006	0.0600933
	X	IMD010.A0101	JOY005.A0101	-2422.38	-1856.98	-1655.03	-1611.43	-1603.72	-1608.92	-1587.45	-1581.17	-1578.4	-1584.82	5th	742334	172673	0.232608	1	partial-UDG	1	partial-UDG	0.236178	0.030227	0.235006	0.0204048
	X	JOY021.C0101	IMD018.A0101	-1316.47	-948.9	-876.59	-838.22	-831.68	-836.48	-818.88	-814.19	-812.73	-813.45	5th	14751	3363	0.227985	1	partial-UDG	2	non-UDG	0.231444	0.0298939	0.235006	0.0597544
	X	JOY028.A0101	JOY033.A0101	-2005.09	-1448.91	-1238.86	-1189.6	-1173.75	-1185.12	-1156.88	-1149.04	-1145.43	-1146.03	5th	102271	23318	0.228002	1	partial-UDG	2	non-UDG	0.231444	0.0297424	0.235006	0.0596052
	X	JOY045.A0101	JOY007.A0101	-1723.98	-1290.49	-1079.01	-1035.9	-1026.41	-1033.04	-1010.39	-1003.73	-1000.61	-1001.28	5th	46312	10563	0.228083	1	partial-UDG	2	non-UDG	0.231444	0.0290393	0.235006	0.0589128
	X	IMD018.A0101	JOY033.A0101	-1715.09	-1218.67	-1066.25	-1020.46	-1009.55	-1017.31	-994.08	-987.55	-984.67	-985.8	5th	44822	10224	0.228102	1	partial-UDG	2	non-UDG	0.231444	0.0288766	0.235006	0.0587525
	X	IMD039.A0101	JOY009.A0101	-1844.28	-1331.63	-1157.28	-1111.74	-1103.3	-1109.16	-1086.87	-1080.3	-1077.3	-1081.52	5th	71937	16409	0.228102	1	partial-UDG	2	non-UDG	0.231444	0.0288757	0.235006	0.0587517
	X	JOY032.A0101	JOY042.A0101	-1657.84	-1219.08	-1025.69	-980.22	-965.98	-976.09	-949.43	-942.24	-939.41	-939.84	5th	25761	5695	0.221071	2	non-UDG	2	non-UDG	0.224282	0.0286395	0.235006	0.118595
	X	JOY032.A0101	JOY033.A0101	-1973.57	-1426.26	-1214.93	-1166.14	-1149.87	-1161.37	-1132.89	-1125.13	-1121.78	-1127.44	5th	72284	15981	0.221086	2	non-UDG	2	non-UDG	0.224282	0.0284999	0.235006	0.118462
	X	IMD006.A0101	JOY007.A0101	-2432.09	-1850.56	-1621.43	-1575.78	-1560.8	-1571.61	-1543.95	-1536.13	-1532.51	-1536.46	5th	720307	167697	0.232813	1	partial-UDG	1	partial-UDG	0.236178	0.028491	0.235006	0.0186602
	X	JOY013.A0101	JOY025.A0101	-2387.68	-1813.3	-1586.98	-1541.54	-1531.02	-1538.18	-1513.97	-1506.91	-1503.55	-1513.91	5th	624977	145520	0.232841	1	partial-UDG	1	partial-UDG	0.236178	0.0282595	0.235006	0.0184276
	X	IMD004.A0101	JOY009.A0101	-2089.23	-1551.46	-1356.81	-1310.32	-1304.17	-1308.26	-1287.14	-1280.29	-1276.83	-1279.14	5th	241010	56133	0.232907	1	partial-UDG	1	partial-UDG	0.236178	0.027694	0.235006	0.0178592
	X	JOY009.A0101	JOY018.A0101	-2099.44	-1553.37	-1345.98	-1299.02	-1288.09	-1295.81	-1271.3	-1263.71	-1260.01	-1260.73	5th	240556	56032	0.232927	1	partial-UDG	1	partial-UDG	0.236178	0.0275271	0.235006	0.0176916
	X	JOY001.A0101	JOY018.A0101	-2372.57	-1795.53	-1541.78	-1495.19	-1476.57	-1490.09	-1459.65	-1451.33	-1447.46	-1449.47	5th	542469	126396	0.233001	1	partial-UDG	1	partial-UDG	0.236178	0.0268981	0.235006	0.0170594
	X	JOY012.A0101	JOY018.A0101	-2172.28	-1611.35	-1391.59	-1341.5	-1330.23	-1338.09	-1313.66	-1306.59	-1303.29	-1309.07	5th	308680	71923	0.233002	1	partial-UDG	1	partial-UDG	0.236178	0.026894	0.235006	0.0170553
	X	JOY020.A0101	JOY025.A0101	-2443.52	-1864.57	-1628.71	-1583.13	-1570.7	-1579.46	-1553.53	-1546.05	-1542.47	-1552.92	5th	753720	175623	0.233008	1	partial-UDG	1	partial-UDG	0.236178	0.0268393	0.235006	0.0170003
	X	JOY005.A0101	JOY028.A0101	-2312.69	-1747	-1523.6	-1478.62	-1468.53	-1475.65	-1451.49	-1444.09	-1440.47	-1440.49	5th	501817	116933	0.233019	1	partial-UDG	1	partial-UDG	0.236178	0.0267467	0.235006	0.0169073
	X	IMD010.A0101	JOY033.A0101	-2130.6	-1551.59	-1325.1	-1272.82	-1258.21	-1268.44	-1240.86	-1232.63	-1228.43	-1228.65	5th	146495	33452	0.228349	1	partial-UDG	2	non-UDG	0.231444	0.0267437	0.235006	0.056652
	X	IMD006.A0101	JOY002.A0101	-2435.71	-1860.52	-1636.24	-1591.28	-1578.09	-1587.44	-1561.06	-1553.6	-1550.04	-1564.81	5th	728219	169697	0.23303	1	partial-UDG	1	partial-UDG	0.236178	0.0266539	0.235006	0.0168139
	X	JOY045.A0101	JOY009.A0101	-1332.72	-1001.1	-879.68	-840.84	-834.41	-838.98	-821.02	-815.96	-814.36	-814.75	5th	15169	3464	0.22836	1	partial-UDG	2	non-UDG	0.231444	0.0266453	0.235006	0.0565551
	X	JOY002.A0101	JOY004.A0101	-2419.95	-1852.98	-1625.23	-1580.99	-1569.05	-1577.54	-1553.3	-1546.83	-1544.08	-1556.79	5th	699254	162983	0.233081	1	partial-UDG	1	partial-UDG	0.236178	0.0262213	0.235006	0.0163792
	X	JOY008_033.merged	IMD010.A0101	-2191.19	-1600.23	-1359.74	-1307.07	-1291.99	-1302.52	-1274.49	-1266.23	-1262.07	-1263.55	5th	173158	39551	0.22841	1	partial-UDG	2	merged	0.231444	0.0262183	0.235006	0.0561345
	X	JOY004.A0101	JOY010.A0101	-2395.33	-1857.71	-1586.68	-1541.02	-1529.49	-1537.24	-1513.23	-1506.78	-1503.79	-1515.34	5th	629701	146772	0.233082	1	partial-UDG	1	partial-UDG	0.236178	0.0262146	0.235006	0.0163725
	X	IMD008.A0101	JOY003.A0101	-1772.82	-1272.18	-1097.48	-1053.48	-1042.29	-1050.13	-1026.24	-1019.52	-1016.75	-1028.38	5th	93499	21795	0.233104	1	partial-UDG	1	partial-UDG	0.236178	0.0260279	0.235006	0.0161848
	X	IMD004.A0101	JOY025.A0101	-2435.72	-1859.17	-1611.66	-1565.75	-1551.87	-1561.76	-1534.66	-1526.97	-1523.42	-1525.99	5th	744189	173512	0.233156	1	partial-UDG	1	partial-UDG	0.236178	0.0255898	0.235006	0.0157446
	X	JOY007.A0101	JOY012.A0101	-2174.34	-1612.09	-1394.69	-1345.52	-1334.93	-1342.25	-1317.86	-1310.64	-1307.32	-1314.08	5th	309025	72052	0.233159	1	partial-UDG	1	partial-UDG	0.236178	0.0255618	0.235006	0.0157165
	X	JOY016.A0101	JOY020.A0101	-2377.07	-1818.99	-1602.33	-1558.71	-1550.04	-1556.36	-1533.91	-1527.26	-1524.17	-1531.94	5th	664487	154936	0.233166	1	partial-UDG	1	partial-UDG	0.236178	0.0255008	0.235006	0.0156551
	X	JOY001.A0101	JOY004.A0101	-2313.04	-1754.99	-1517.71	-1472.81	-1461.97	-1469.41	-1445.29	-1438.13	-1434.75	-1445.27	5th	468064	109144	0.233182	1	partial-UDG	1	partial-UDG	0.236178	0.02537	0.235006	0.0155236
	X	JOY008_033.merged	JOY010.A0101	-2146.21	-1604.21	-1334.25	-1281.17	-1264.84	-1276.39	-1247.62	-1238.97	-1234.75	-1235.77	5th	157329	35952	0.228515	1	partial-UDG	2	merged	0.231444	0.025312	0.235006	0.055242
	X	JOY010.A0101	JOY012.A0101	-2155.5	-1626.32	-1381.88	-1337.41	-1325.42	-1333.88	-1308.75	-1301.54	-1298.24	-1311.49	5th	284801	66418	0.233208	1	partial-UDG	1	partial-UDG	0.236178	0.0251442	0.235006	0.0152967
	X	JOY001.A0101	JOY002.A0101	-2365.63	-1795.49	-1548.88	-1502.62	-1490.42	-1498.89	-1472.48	-1464.55	-1460.55	-1469.24	5th	546929	127552	0.233215	1	partial-UDG	1	partial-UDG	0.236178	0.0250895	0.235006	0.0152417
	X	JOY003.A0101	JOY011.A0101	-2345.51	-1788.78	-1584.91	-1540.61	-1532	-1537.84	-1515.43	-1508.88	-1505.97	-1513.25	5th	585812	136650	0.233266	1	partial-UDG	1	partial-UDG	0.236178	0.0246572	0.235006	0.0148073
	X	IMD004.A0101	JOY004.A0101	-2413.92	-1851.35	-1622.04	-1577.57	-1566.36	-1574.11	-1549.96	-1543.46	-1540.84	-1549.38	5th	692719	161595	0.233276	1	partial-UDG	1	partial-UDG	0.236178	0.0245687	0.235006	0.0147184
	X	JOY007.A0101	JOY013.A0101	-2417.88	-1838.72	-1595.99	-1550.52	-1537.43	-1546.69	-1520.94	-1513.86	-1510.55	-1517.53	5th	685639	159993	0.233349	1	partial-UDG	1	partial-UDG	0.236178	0.0239562	0.235006	0.0141028
	X	JOY010.A0101	JOY033.A0101	-2087.56	-1556.17	-1292.97	-1240.49	-1225.08	-1235.85	-1207.83	-1199.5	-1195.46	-1197.58	5th	133116	30440	0.228673	1	partial-UDG	2	non-UDG	0.231444	0.0239469	0.235006	0.0538976
	X	JOY001.A0101	JOY005.A0101	-2299.8	-1748.09	-1519.78	-1474.97	-1466.66	-1472.39	-1449.53	-1442.63	-1439.39	-1445.05	5th	492907	115020	0.23335	1	partial-UDG	1	partial-UDG	0.236178	0.0239429	0.235006	0.0140895
	X	JOY032.A0101	JOY005.A0101	-2321.75	-1745.85	-1507.8	-1462.53	-1450.45	-1459.02	-1433.48	-1425.95	-1422.35	-1423.05	5th	323643	74009	0.228675	1	partial-UDG	2	non-UDG	0.231444	0.0239291	0.235006	0.05388
	X	IMD028.A0101	JOY026.A0101	-2141.41	-1561.18	-1332.51	-1280.67	-1266.29	-1276.47	-1248.91	-1241.03	-1237.27	-1238.96	5th	157700	36065	0.228694	1	partial-UDG	2	non-UDG	0.231444	0.0237656	0.235006	0.053719
	X	JOY007.A0101	JOY025.A0101	-2451.09	-1863.24	-1627	-1580.51	-1565.62	-1576.13	-1548.52	-1540.73	-1536.97	-1539.7	5th	742679	173326	0.233379	1	partial-UDG	1	partial-UDG	0.236178	0.0236963	0.235006	0.0138416
	X	JOY073.A0101	JOY002.A0101	-2162.22	-1581.45	-1330.03	-1277.77	-1262.5	-1273.16	-1245.32	-1237.53	-1233.78	-1236.77	5th	161250	37309	0.231374	1	partial-UDG	3	non-UDG	0.234127	0.0235183	0.235006	0.0309117
	X	IMD009.A0101	JOY007.A0101	-2416.62	-1832.42	-1586.89	-1540.11	-1526.15	-1535.91	-1507.9	-1499.48	-1495.41	-1500.39	5th	666274	155514	0.233408	1	partial-UDG	1	partial-UDG	0.236178	0.0234503	0.235006	0.0135944
	X	JOY010.A0101	JOY025.A0101	-2421.44	-1871.84	-1616.13	-1570.82	-1560.48	-1567.57	-1543.13	-1535.95	-1532.26	-1544.21	5th	673838	157282	0.233412	1	partial-UDG	1	partial-UDG	0.236178	0.0234189	0.235006	0.0135629
	X	JOY042.A0101	JOY006.A0101	-1727.5	-1269.54	-1054.17	-1007.32	-990.58	-1002.57	-974.14	-966.47	-962.95	-966.35	5th	41062	9395	0.2288	1	partial-UDG	2	non-UDG	0.231444	0.0228442	0.235006	0.0528115
	X	IMD006.A0101	JOY020.A0101	-2442.24	-1859.95	-1614.33	-1569.37	-1557.17	-1565.47	-1540.68	-1534.04	-1531.06	-1546.61	5th	731484	170803	0.233502	1	partial-UDG	1	partial-UDG	0.236178	0.0226581	0.235006	0.0127982
	X	JOY009.A0101	JOY012.A0101	-1822.97	-1319.29	-1164.99	-1119.5	-1108.89	-1116.31	-1091.78	-1084.88	-1082.16	-1088.46	5th	100512	23470	0.233504	1	partial-UDG	1	partial-UDG	0.236178	0.0226376	0.235006	0.0127776
	X	JOY002.A0101	JOY009.A0101	-2094.25	-1553.28	-1359.31	-1315.41	-1305.51	-1312.35	-1288.71	-1281.55	-1277.76	-1280.32	5th	242825	56711	0.233547	1	partial-UDG	1	partial-UDG	0.236178	0.022279	0.235006	0.0124173
	X	IMD004.A0101	JOY001.A0101	-2356.9	-1789.35	-1548.84	-1499.61	-1489.45	-1496.46	-1471.67	-1464.1	-1460.33	-1468.14	5th	543274	126897	0.233578	1	partial-UDG	1	partial-UDG	0.236178	0.0220125	0.235006	0.0121494
	X	IMD031.A0101	JOY024.A0101	-1607.25	-1159.43	-991.5	-948.33	-937.19	-945.01	-921.98	-915.63	-912.95	-914.02	5th	32772	7502	0.228915	1	partial-UDG	2	non-UDG	0.231444	0.0218541	0.235006	0.0518364
	X	IMD004.A0101	JOY018.A0101	-2475.97	-1896.09	-1635.88	-1591.4	-1580.5	-1587.94	-1563.98	-1557.6	-1554.99	-1569.21	5th	825004	192741	0.233624	1	partial-UDG	1	partial-UDG	0.236178	0.0216225	0.235006	0.0117575
	X	JOY013.A0101	JOY018.A0101	-2428.3	-1843.63	-1603.36	-1557.29	-1544.51	-1553.31	-1527.35	-1519.93	-1516.44	-1521.45	5th	684731	159974	0.23363	1	partial-UDG	1	partial-UDG	0.236178	0.0215708	0.235006	0.0117055
	X	IMD009.A0101	JOY004.A0101	-2371.66	-1795.11	-1537.29	-1490.43	-1476.73	-1486.12	-1459.16	-1451.57	-1447.88	-1458.77	5th	567905	132680	0.233631	1	partial-UDG	1	partial-UDG	0.236178	0.0215691	0.235006	0.0117038
	X	JOY018.A0101	JOY022.A0101	-2464.43	-1873.96	-1623.64	-1578.2	-1564.13	-1574.09	-1547.15	-1539.61	-1536.12	-1540.32	5th	756442	176745	0.233653	1	partial-UDG	1	partial-UDG	0.236178	0.021379	0.235006	0.0115128
	X	JOY046.A0101	IMD016.A0101	-2245.53	-1635.75	-1380.68	-1327.81	-1308.49	-1322.1	-1290.74	-1282.38	-1278.72	-1280.77	5th	192917	44687	0.231638	1	partial-UDG	3	non-UDG	0.234127	0.021256	0.235006	0.0286579
	X	JOY046.A0101	JOY003.A0101	-2251.2	-1648.47	-1402.87	-1348.59	-1330.24	-1343.12	-1312.79	-1304.33	-1300.23	-1302.09	5th	205212	47538	0.231653	1	partial-UDG	3	non-UDG	0.234127	0.0211309	0.235006	0.0285333
	X	IMD009.A0101	JOY010.A0101	-2404.83	-1849.3	-1570.62	-1524.22	-1511.39	-1520.05	-1494.3	-1487.16	-1483.91	-1497.65	5th	606255	141675	0.233689	1	partial-UDG	1	partial-UDG	0.236178	0.0210765	0.235006	0.0112088
	X	JOY030.A0101	JOY032.A0101	-2037.4	-1485.16	-1286.03	-1237.03	-1222.49	-1232.9	-1206.18	-1198.51	-1195.12	-1198.5	5th	85511	18977	0.221925	2	non-UDG	2	non-UDG	0.224282	0.0210236	0.235006	0.111327
	X	IMD039.A0101	JOY011.A0101	-2140.18	-1575.42	-1355.39	-1309.93	-1297.05	-1305.89	-1280	-1272.53	-1269.15	-1277.49	5th	170366	39025	0.229066	1	partial-UDG	2	non-UDG	0.231444	0.0205515	0.235006	0.0505537
	X	JOY005.A0101	JOY026.A0101	-2306.33	-1741.88	-1522.65	-1477.73	-1470.64	-1475.27	-1453.4	-1446.76	-1443.69	-1454.68	5th	493348	115323	0.233756	1	partial-UDG	1	partial-UDG	0.236178	0.0205084	0.235006	0.0106378
	X	JOY005.A0101	JOY007.A0101	-2417.43	-1850.39	-1626.05	-1581.45	-1571.71	-1578.34	-1555.86	-1549.9	-1547.59	-1557.31	5th	734172	171630	0.233774	1	partial-UDG	1	partial-UDG	0.236178	0.0203588	0.235006	0.0104874
	X	IMD005.C0101	JOY013.A0101	-1966.74	-1406.12	-1203.93	-1151.34	-1135.49	-1146.78	-1118.91	-1111.05	-1107.35	-1107.46	5th	82949	19003	0.229093	1	partial-UDG	2	non-UDG	0.231444	0.0203189	0.235006	0.0503246
	X	JOY010.A0101	JOY013.A0101	-2406.63	-1859.41	-1602.1	-1556.64	-1547.29	-1553.42	-1530.48	-1523.8	-1520.69	-1536.29	5th	623984	145876	0.233782	1	partial-UDG	1	partial-UDG	0.236178	0.0202904	0.235006	0.0104187
	X	JOY004.A0101	JOY009.A0101	-2058.13	-1523.77	-1331.2	-1284.24	-1276.37	-1281.72	-1259.52	-1252.65	-1249.28	-1251.74	5th	211332	49407	0.233789	1	partial-UDG	1	partial-UDG	0.236178	0.0202319	0.235006	0.0103599
	X	JOY022.A0101	JOY025.A0101	-2433.89	-1847.78	-1606.69	-1560.96	-1546.45	-1556.73	-1529.49	-1521.92	-1518.36	-1522.14	5th	686405	160482	0.233801	1	partial-UDG	1	partial-UDG	0.236178	0.0201285	0.235006	0.0102561
	X	JOY030.A0101	JOY020.A0101	-2156.67	-1588.73	-1355.46	-1304.87	-1291.67	-1300.86	-1274.45	-1266.19	-1262.05	-1265.09	5th	178798	40966	0.229119	1	partial-UDG	2	non-UDG	0.231444	0.0200915	0.235006	0.0501006
	X	JOY005.A0101	JOY011.A0101	-2334.13	-1771.9	-1550.64	-1506.38	-1494.99	-1503.17	-1478.5	-1471.38	-1468.19	-1468.83	5th	538499	125905	0.233807	1	partial-UDG	1	partial-UDG	0.236178	0.020073	0.235006	0.0102002
	X	JOY030.A0101	IMD011.A0101	-2155.38	-1587.24	-1344.17	-1293.45	-1280.53	-1289.39	-1264.34	-1257.27	-1253.73	-1257.8	5th	175993	40325	0.229128	1	partial-UDG	2	non-UDG	0.231444	0.0200091	0.235006	0.0500194
	X	JOY004.A0101	JOY022.A0101	-2409.2	-1830.64	-1578.69	-1532.36	-1518.57	-1528.13	-1501.59	-1494.17	-1490.68	-1493.78	5th	640627	149813	0.233854	1	partial-UDG	1	partial-UDG	0.236178	0.01968	0.235006	0.00980531
	X	JOY007.A0101	JOY022.A0101	-2452.8	-1867.39	-1610.07	-1564.23	-1551.71	-1560.37	-1534.57	-1527.16	-1523.48	-1530.63	5th	756679	176965	0.233871	1	partial-UDG	1	partial-UDG	0.236178	0.0195367	0.235006	0.00966124
	X	JOY032.A0101	JOY009.A0101	-1975.34	-1443.92	-1248.68	-1202.62	-1194.32	-1199.97	-1176.54	-1169.38	-1165.92	-1171.54	5th	106514	24412	0.229191	1	partial-UDG	2	non-UDG	0.231444	0.0194725	0.235006	0.049491
	X	JOY076.A0101	JOY026.A0101	-2130.34	-1550.22	-1311.87	-1261.13	-1247.05	-1256.87	-1229.39	-1221.35	-1217.44	-1217.63	5th	151650	35163	0.231869	1	partial-UDG	3	non-UDG	0.234127	0.019283	0.235006	0.0266923
	X	JOY010.A0101	JOY022.A0101	-2427.18	-1871.85	-1591.1	-1545.09	-1531.8	-1541.06	-1514.82	-1507.41	-1503.83	-1515.61	5th	684358	160072	0.233901	1	partial-UDG	1	partial-UDG	0.236178	0.0192798	0.235006	0.0094031
	X	IMD006.A0101	JOY013.A0101	-2399.88	-1816.55	-1567.43	-1521.52	-1507.35	-1517.3	-1490.36	-1482.68	-1479.08	-1495.13	5th	607213	142029	0.233903	1	partial-UDG	1	partial-UDG	0.236178	0.0192618	0.235006	0.00938501
	X	JOY084.A0101	JOY003.A0101	-2004.75	-1440.02	-1229.85	-1178.7	-1162.54	-1174.04	-1145.82	-1138.14	-1134.57	-1135.36	5th	92612	21476	0.231892	1	partial-UDG	3	non-UDG	0.234127	0.0190886	0.235006	0.0264986
	X	IMD009.A0101	JOY002.A0101	-2420.93	-1840.24	-1596.94	-1550.18	-1535.19	-1545.81	-1517.82	-1510	-1506.34	-1518.74	5th	673343	157512	0.233925	1	partial-UDG	1	partial-UDG	0.236178	0.0190733	0.235006	0.00919557
	X	JOY005.A0101	JOY012.A0101	-2123.04	-1580.59	-1380.1	-1332.87	-1330.53	-1331.61	-1315.25	-1310.36	-1308.56	-1320.25	5th	282855	66167	0.233926	1	partial-UDG	1	partial-UDG	0.236178	0.019072	0.235006	0.00919425
	X	JOY020.A0101	JOY022.A0101	-2460.52	-1874.75	-1625.63	-1579.65	-1566.08	-1575.65	-1549.52	-1542.57	-1539.64	-1545.07	5th	768273	179721	0.233929	1	partial-UDG	1	partial-UDG	0.236178	0.0190461	0.235006	0.00916826
	X	JOY002.A0101	JOY011.A0101	-2351.3	-1793.14	-1585.39	-1541.04	-1533.94	-1538.5	-1517.31	-1510.86	-1506.66	-1521.43	5th	590077	138045	0.233944	1	partial-UDG	1	partial-UDG	0.236178	0.018915	0.235006	0.00903651
	X	IMD004.A0101	JOY010.A0101	-2453.97	-1901.45	-1626.26	-1579.96	-1568.82	-1576.22	-1551.19	-1543.94	-1540.18	-1556.19	5th	742255	173657	0.233959	1	partial-UDG	1	partial-UDG	0.236178	0.0187911	0.235006	0.00891196
	X	IMD018.A0101	JOY002.A0101	-2084.21	-1536.8	-1352.65	-1303.86	-1290.59	-1300.22	-1273.95	-1266.47	-1263.18	-1269.71	5th	231069	54061	0.23396	1	partial-UDG	1	partial-UDG	0.236178	0.0187764	0.235006	0.00889716
	X	JOY020.A0101	JOY028.A0101	-2351.62	-1781.09	-1538.49	-1492.49	-1479.91	-1488.57	-1462.9	-1455.61	-1452.07	-1461.9	5th	554184	129692	0.234023	1	partial-UDG	1	partial-UDG	0.236178	0.0182434	0.235006	0.00836153
	X	JOY012.A0101	JOY013.A0101	-2134.56	-1579.28	-1383.7	-1334.8	-1326.53	-1332.49	-1309.51	-1302.06	-1298.13	-1298.88	5th	266331	62330	0.234032	1	partial-UDG	1	partial-UDG	0.236178	0.0181695	0.235006	0.00828723
	X	JOY018.A0101	JOY025.A0101	-2447.82	-1862.75	-1617.22	-1571.86	-1558.88	-1568.15	-1541.72	-1533.93	-1530.04	-1534.34	5th	742355	173736	0.234034	1	partial-UDG	1	partial-UDG	0.236178	0.0181568	0.235006	0.00827451
	X	IMD020.A0201	JOY009.A0101	-1703.26	-1226.81	-1089.37	-1046.01	-1040.53	-1044.22	-1024.88	-1018.68	-1015.85	-1018.17	5th	48210	11185	0.232006	1	partial-UDG	3	non-UDG	0.234127	0.0181181	0.235006	0.0255317
	X	JOY003.A0101	JOY010.A0101	-2420.08	-1882	-1641.34	-1596.28	-1586.37	-1593.09	-1569.97	-1563.48	-1560.65	-1571.38	5th	730117	170879	0.234043	1	partial-UDG	1	partial-UDG	0.236178	0.0180744	0.235006	0.00819171
	X	JOY003.A0101	JOY012.A0101	-2153.53	-1606.14	-1404.88	-1361.17	-1355.63	-1359.12	-1339.19	-1333.19	-1330.62	-1342.74	5th	305100	71411	0.234058	1	partial-UDG	1	partial-UDG	0.236178	0.0179527	0.235006	0.00806938
	X	IMD020.A0201	JOY011.A0101	-2007.14	-1467.22	-1266.75	-1218.52	-1208.2	-1215.46	-1191.8	-1184.7	-1181.25	-1182.9	5th	114326	26528	0.232038	1	partial-UDG	3	non-UDG	0.234127	0.0178413	0.235006	0.025256
	X	IMD018.A0101	JOY016.A0101	-2036.75	-1491.92	-1285.53	-1236.12	-1222.9	-1232.48	-1205.85	-1198	-1194.24	-1194.64	5th	193703	45343	0.234085	1	partial-UDG	1	partial-UDG	0.236178	0.0177199	0.235006	0.00783546
	X	IMD004.A0101	JOY013.A0101	-2415.62	-1840.47	-1594.81	-1549.63	-1539.11	-1546.28	-1522.29	-1515.49	-1512.57	-1522.06	5th	686156	160634	0.234107	1	partial-UDG	1	partial-UDG	0.236178	0.0175341	0.235006	0.00764873
	X	JOY011.A0101	JOY020.A0101	-2354.84	-1793.56	-1577.57	-1532.38	-1521.99	-1529.07	-1505.24	-1498.55	-1495.59	-1511.37	5th	591655	138558	0.234187	1	partial-UDG	1	partial-UDG	0.236178	0.0168563	0.235006	0.00696756
	X	JOY004.A0101	JOY005.A0101	-2376.89	-1816.61	-1595.25	-1550.9	-1539.4	-1547.66	-1522.87	-1515.61	-1512.16	-1517.43	5th	624171	146177	0.234194	1	partial-UDG	1	partial-UDG	0.236178	0.0167998	0.235006	0.00691069
	X	JOY001.A0101	JOY009.A0101	-2002.87	-1471.51	-1274.49	-1226.28	-1216.68	-1223.45	-1199.32	-1191.71	-1187.58	-1188.46	5th	172344	40364	0.234206	1	partial-UDG	1	partial-UDG	0.236178	0.0166967	0.235006	0.0068071
	X	JOY001.A0101	JOY010.A0101	-2344.42	-1808.44	-1520.86	-1473.97	-1457.42	-1469.21	-1439.76	-1431.42	-1427.45	-1429.95	5th	497317	116479	0.234215	1	partial-UDG	1	partial-UDG	0.236178	0.0166222	0.235006	0.00673229
	X	JOY007.A0101	JOY018.A0101	-2482.44	-1892.92	-1627.3	-1580.95	-1564.96	-1576.22	-1548.77	-1541.57	-1538.02	-1556.33	5th	822380	192616	0.234218	1	partial-UDG	1	partial-UDG	0.236178	0.0165972	0.235006	0.00670709
	X	JOY001.A0101	JOY013.A0101	-2316.79	-1750.14	-1507.72	-1461.68	-1448.63	-1457.86	-1431.27	-1423.48	-1419.6	-1420.49	5th	463642	108599	0.23423	1	partial-UDG	1	partial-UDG	0.236178	0.0164911	0.235006	0.00660044
	X	JOY004.A0101	JOY018.A0101	-2433.15	-1854.14	-1601.81	-1556.68	-1542.05	-1552.58	-1526.23	-1519.49	-1516.78	-1528.51	5th	690951	161848	0.234239	1	partial-UDG	1	partial-UDG	0.236178	0.0164133	0.235006	0.00652227
	X	IMD018.A0101	JOY005.A0101	-2056.34	-1511.25	-1302.87	-1253.29	-1242.31	-1250.2	-1225.25	-1217.65	-1213.79	-1214.61	5th	212376	49751	0.234259	1	partial-UDG	1	partial-UDG	0.236178	0.0162475	0.235006	0.00635568
	X	IMD016.A0101	JOY005.A0101	-2413.5	-1838.81	-1624.76	-1578.62	-1563.56	-1574.16	-1546.4	-1538.79	-1535.58	-1538.03	5th	683663	160175	0.234289	1	partial-UDG	1	partial-UDG	0.236178	0.0159904	0.235006	0.00609731
	X	IMD004.A0101	JOY012.A0101	-2178.64	-1618.57	-1404.73	-1355.9	-1346.79	-1352.86	-1329.61	-1322.65	-1319.27	-1323.54	5th	309238	72460	0.234318	1	partial-UDG	1	partial-UDG	0.236178	0.0157491	0.235006	0.00585481
	X	JOY049.A0101	JOY023.A0101	-2423.92	-1842.89	-1616.93	-1573.26	-1563.67	-1570.29	-1547.73	-1541.39	-1538.6	-1551.42	5th	540959	125662	0.232295	1	partial-UDG	3	non-UDG	0.234127	0.0156488	0.235006	0.0230717
	X	JOY032.A0101	JOY011.A0101	-2244.75	-1680.59	-1441.96	-1397.74	-1383.89	-1393.59	-1368.43	-1361.43	-1358.61	-1371.83	5th	256704	58953	0.229654	1	partial-UDG	2	non-UDG	0.231444	0.0154708	0.235006	0.0455499
	X	IMD018.A0101	JOY024.A0101	-2083.36	-1537.22	-1320.4	-1271.92	-1264.67	-1269.44	-1248.05	-1241.59	-1238.22	-1244.13	5th	232815	54566	0.234375	1	partial-UDG	1	partial-UDG	0.236178	0.0152662	0.235006	0.00536947
	X	JOY030.A0101	IMD002_003.merged	-2202.84	-1693.38	-1370.69	-1323.49	-1305.08	-1317.93	-1288.19	-1280.38	-1276.99	-1283.88	5th	190042	43653	0.229702	2	non-UDG	1	merged	0.231444	0.0150539	0.235006	0.0451394
	X	JOY076.A0101	IMD002_003.merged	-2301.63	-1775.32	-1441.19	-1394.48	-1378.03	-1389.56	-1360.22	-1352.09	-1348.16	-1348.7	5th	233682	54302	0.232376	3	non-UDG	1	merged	0.234127	0.014959	0.235006	0.0223845
	X	IMD007.A0101	IMD018.A0101	-2084.6	-1528.98	-1319.86	-1270.94	-1259.52	-1267.58	-1242.61	-1235.28	-1231.82	-1234.81	5th	224227	52565	0.234428	1	partial-UDG	1	partial-UDG	0.236178	0.0148201	0.235006	0.00492116
	X	JOY005.A0101	JOY009.A0101	-2064.39	-1529.23	-1329.07	-1281.43	-1273.88	-1279.42	-1256.6	-1249.14	-1245.26	-1247.5	5th	221970	52037	0.234433	1	partial-UDG	1	partial-UDG	0.236178	0.014778	0.235006	0.00487886
	X	JOY016.A0101	JOY024.A0101	-2388.9	-1828.14	-1603.53	-1559.2	-1552.41	-1556.84	-1535.83	-1529.84	-1527.33	-1553.56	5th	667042	156383	0.234443	1	partial-UDG	1	partial-UDG	0.236178	0.0146939	0.235006	0.00479437
	X	JOY003.A0101	JOY007.A0101	-2442.65	-1876.79	-1662.16	-1618.78	-1609.31	-1615.81	-1594.11	-1588.48	-1586.37	-1597.69	5th	810598	190056	0.234464	1	partial-UDG	1	partial-UDG	0.236178	0.0145125	0.235006	0.00461199
	X	JOY084.A0101	JOY024.A0101	-1999.66	-1438.98	-1228.99	-1176.11	-1158.41	-1171.12	-1141.76	-1133.74	-1130.13	-1133.38	5th	94051	21861	0.232438	1	partial-UDG	3	non-UDG	0.234127	0.0144285	0.235006	0.021856
	X	IMD018.A0101	JOY007.A0101	-2078.99	-1528.48	-1324.68	-1274.79	-1261.64	-1271.01	-1244.18	-1236.25	-1232.4	-1232.76	5th	229107	53722	0.234484	1	partial-UDG	1	partial-UDG	0.236178	0.0143398	0.235006	0.0044385
	X	JOY016.A0101	JOY028.A0101	-2298.42	-1729.82	-1486.5	-1435.44	-1421.24	-1431.41	-1404.39	-1396.8	-1393.33	-1396.24	5th	451394	105846	0.234487	1	partial-UDG	1	partial-UDG	0.236178	0.0143176	0.235006	0.0044162
	X	JOY046.A0101	IMD010.A0101	-2279.87	-1661.61	-1401.25	-1345.5	-1327.6	-1340.25	-1310.04	-1301.55	-1297.21	-1301.8	5th	206726	48055	0.232457	1	partial-UDG	3	non-UDG	0.234127	0.0142599	0.235006	0.021688
	X	JOY030.A0101	JOY024.A0101	-2159.39	-1594.67	-1369.31	-1317.51	-1303.3	-1313.18	-1286.85	-1279.56	-1275.93	-1278.13	5th	179867	41338	0.229825	1	partial-UDG	2	non-UDG	0.231444	0.0139866	0.235006	0.0440882
	X	JOY005.A0101	JOY024.A0101	-2427.4	-1864.74	-1654.01	-1609.34	-1598.44	-1606.07	-1582.02	-1575.25	-1572.36	-1576.51	5th	747587	175331	0.234529	1	partial-UDG	1	partial-UDG	0.236178	0.0139596	0.235006	0.00405638
	X	JOY007.A0101	JOY011.A0101	-2354.87	-1791.47	-1575.85	-1532.06	-1522.81	-1529.22	-1507.06	-1500.73	-1497.91	-1505.28	5th	584362	137052	0.234533	1	partial-UDG	1	partial-UDG	0.236178	0.0139301	0.235006	0.00402677
	X	IMD010.A0101	JOY003.A0101	-2461.68	-1887.37	-1662.88	-1617.8	-1608.01	-1614.62	-1590.86	-1584.01	-1580.86	-1596.24	5th	819509	192212	0.234545	1	partial-UDG	1	partial-UDG	0.236178	0.0138233	0.235006	0.00391941
	X	JOY073.A0101	IMD002_003.merged	-2195.63	-1683.82	-1358.54	-1305.92	-1289.13	-1300.73	-1271.26	-1262.87	-1258.61	-1259.69	5th	168618	39206	0.232514	3	non-UDG	1	merged	0.234127	0.0137792	0.235006	0.0212091
	X	JOY005.A0101	JOY010.A0101	-2395.88	-1862.38	-1608.3	-1563.14	-1551.58	-1559.5	-1534.98	-1528.07	-1524.86	-1529.94	5th	666363	156298	0.234554	1	partial-UDG	1	partial-UDG	0.236178	0.0137512	0.235006	0.0038469
	X	JOY053.A0101	IMD009.A0101	-2444.36	-1829.38	-1551.22	-1504.05	-1484.43	-1498.3	-1467.76	-1460	-1456.62	-1459.47	5th	459432	106831	0.232528	1	partial-UDG	3	non-UDG	0.234127	0.0136537	0.235006	0.021084
	X	IMD009.A0101	JOY020.A0101	-2441.58	-1848.35	-1600.27	-1553.13	-1536.76	-1548.25	-1519.18	-1511.01	-1507.19	-1512.03	5th	676896	158795	0.234593	1	partial-UDG	1	partial-UDG	0.236178	0.0134203	0.235006	0.00351443
	X	JOY030.A0101	JOY013.A0101	-2106.01	-1545.62	-1305.23	-1255.96	-1244.06	-1252.05	-1227.32	-1220.26	-1216.81	-1222.52	5th	151259	34775	0.229904	1	partial-UDG	2	non-UDG	0.231444	0.0133099	0.235006	0.0434218
	X	JOY016.A0101	JOY023.A0101	-2380.97	-1808.63	-1573.54	-1527.33	-1513	-1523.01	-1495.95	-1488.41	-1485.03	-1496.06	5th	609118	142919	0.234633	1	partial-UDG	1	partial-UDG	0.236178	0.0130834	0.235006	0.00317578
	X	IMD010.A0101	JOY009.A0101	-2095.31	-1553.49	-1362.27	-1316.07	-1310.85	-1313.91	-1292.9	-1285.97	-1282.47	-1299.13	5th	240323	56388	0.234634	1	partial-UDG	1	partial-UDG	0.236178	0.0130705	0.235006	0.00316282
	X	IMD007.A0101	JOY016.A0101	-2392.8	-1819.29	-1595.74	-1550.36	-1540.74	-1547.44	-1523.5	-1515.43	-1511.03	-1514.04	5th	637228	149519	0.23464	1	partial-UDG	1	partial-UDG	0.236178	0.0130239	0.235006	0.00311601
	X	JOY076.A0101	JOY013.A0101	-2207.55	-1619.87	-1377.5	-1325.11	-1309.1	-1320.49	-1291.74	-1283.49	-1278.93	-1279.19	5th	186088	43287	0.232616	1	partial-UDG	3	non-UDG	0.234127	0.0129077	0.235006	0.0203408
	X	JOY002.A0101	JOY026.A0101	-2338.65	-1770.48	-1547.71	-1496.93	-1489.25	-1494.55	-1471.97	-1465.15	-1461.94	-1473.42	5th	537891	126233	0.234681	1	partial-UDG	1	partial-UDG	0.236178	0.0126712	0.235006	0.00276151
	X	IMD019.A0101	JOY008.B0101	-1338.32	-960.64	-886.42	-847.28	-842.38	-845.88	-830.05	-825.58	-823.88	-823.96	5th	11481	2559	0.22289	2	non-UDG	2	non-UDG	0.224282	0.0124155	0.235006	0.103111
	X	JOY004.A0101	JOY025.A0101	-2402.78	-1824.87	-1588.62	-1543.08	-1531.4	-1539.57	-1513.84	-1506.14	-1502.32	-1507.32	5th	630735	148042	0.234713	1	partial-UDG	1	partial-UDG	0.236178	0.0123994	0.235006	0.00248838
	X	JOY002.A0101	JOY023.A0101	-2441.67	-1871.6	-1651.88	-1608.01	-1598.3	-1604.93	-1582.38	-1576.19	-1573.54	-1596.69	5th	756025	177454	0.23472	1	partial-UDG	1	partial-UDG	0.236178	0.0123462	0.235006	0.00243492
	X	IMD010.A0101	JOY012.A0101	-2164.93	-1611.53	-1409.42	-1365.8	-1358.66	-1363.19	-1342.81	-1337.16	-1335.05	-1344.39	5th	308055	72316	0.23475	1	partial-UDG	1	partial-UDG	0.236178	0.0120876	0.235006	0.00217504
	X	JOY002.A0101	JOY015.A0101	-2455.25	-1888.19	-1675.21	-1630.76	-1615.15	-1626.5	-1599.3	-1591.98	-1588.82	-1597.56	5th	808752	189862	0.234759	1	partial-UDG	1	partial-UDG	0.236178	0.0120118	0.235006	0.0020989
	X	JOY007.A0101	JOY023.A0101	-2429.71	-1857.46	-1628.97	-1584.02	-1570.58	-1580.44	-1553.16	-1545.79	-1542.43	-1559.05	5th	747137	175403	0.234767	1	partial-UDG	1	partial-UDG	0.236178	0.0119474	0.235006	0.00203409
	X	IMD004.A0101	IMD006.A0101	-2458.66	-1868.92	-1612.98	-1567.39	-1550.93	-1562.55	-1534.53	-1527.27	-1524.1	-1530.5	5th	722015	169506	0.234768	1	partial-UDG	1	partial-UDG	0.236178	0.0119378	0.235006	0.00202451
	X	JOY030.A0101	IMD007.A0101	-2162.43	-1585.01	-1338.32	-1285.92	-1269.62	-1280.93	-1253.11	-1245.73	-1242.36	-1249.82	5th	172902	39779	0.230067	1	partial-UDG	2	non-UDG	0.231444	0.0119008	0.235006	0.042034
	X	IMD039.A0101	JOY005.A0101	-2192.26	-1623.95	-1398.82	-1353.35	-1338.99	-1349.04	-1322.05	-1314.61	-1311.46	-1313.75	5th	207199	47670	0.230069	1	partial-UDG	2	non-UDG	0.231444	0.011884	0.235006	0.0420175
	X	IMD006.A0101	JOY018.A0101	-2455.88	-1865.25	-1619.58	-1574.88	-1558.71	-1570.25	-1542.72	-1535.71	-1532.89	-1541.86	5th	720726	169208	0.234774	1	partial-UDG	1	partial-UDG	0.236178	0.0118836	0.235006	0.00197
	X	JOY008_033.merged	JOY007.A0101	-2178.38	-1591.28	-1327.59	-1274.82	-1255.65	-1269.28	-1237.92	-1229.41	-1225.64	-1229.33	5th	170910	39326	0.230098	1	partial-UDG	2	merged	0.231444	0.0116331	0.235006	0.0417704
	X	JOY003.A0101	JOY028.A0101	-2352.2	-1778.17	-1545.44	-1499.63	-1483.96	-1495.19	-1466.83	-1458.8	-1454.89	-1454.94	5th	547096	128462	0.234807	1	partial-UDG	1	partial-UDG	0.236178	0.0116069	0.235006	0.00169193
	X	JOY030.A0101	JOY003.A0101	-2145.34	-1583.94	-1368.46	-1316.39	-1303.9	-1312.59	-1287.15	-1279.93	-1276.53	-1278.09	5th	177280	40794	0.230111	1	partial-UDG	2	non-UDG	0.231444	0.0115221	0.235006	0.0416611
	X	IMD018.A0101	JOY020.A0101	-2088.24	-1537.54	-1317.07	-1267.97	-1258.93	-1265.27	-1241.25	-1233.62	-1229.56	-1234.24	5th	232040	54487	0.234817	1	partial-UDG	1	partial-UDG	0.236178	0.0115204	0.235006	0.00160497
	X	JOY006.A0101	JOY028.A0101	-2283.12	-1702.81	-1467.93	-1415.76	-1402.13	-1411.74	-1384.98	-1376.94	-1372.98	-1373.12	5th	403462	94741	0.23482	1	partial-UDG	1	partial-UDG	0.236178	0.0114962	0.235006	0.00158064
	X	IMD006.A0101	JOY004.A0101	-2400.62	-1824.7	-1590.97	-1546.43	-1533.51	-1542.45	-1517.42	-1510.59	-1507.42	-1514.44	5th	612194	143761	0.234829	1	partial-UDG	1	partial-UDG	0.236178	0.0114197	0.235006	0.00150385
	X	JOY019.A0101	JOY024.A0101	-2208.36	-1652.2	-1433.35	-1387.87	-1375.65	-1384.05	-1358.7	-1351.37	-1347.92	-1349.06	5th	344364	80868	0.234833	1	partial-UDG	1	partial-UDG	0.236178	0.011388	0.235006	0.0014719
	X	JOY005.A0101	JOY025.A0101	-2397.23	-1827.07	-1587.56	-1543.67	-1536.24	-1541.32	-1519.37	-1512.59	-1509.37	-1517.93	5th	666981	156631	0.234836	1	partial-UDG	1	partial-UDG	0.236178	0.0113637	0.235006	0.00144751
	X	JOY002.A0101	JOY016.A0101	-2403.02	-1833.74	-1586.47	-1540.45	-1528.44	-1536.89	-1510.94	-1503.17	-1499.31	-1502.79	5th	662409	155559	0.234838	1	partial-UDG	1	partial-UDG	0.236178	0.0113423	0.235006	0.00142606
	X	JOY020.A0101	IMD002_003.merged	-2517.57	-2003.7	-1672.74	-1625.7	-1608.35	-1620.89	-1591.04	-1582.75	-1578.75	-1583.21	5th	897385	210758	0.234858	1	partial-UDG	1	merged	0.236178	0.0111759	0.235006	0.00125881
	X	IMD039.A0101	JOY028.A0101	-2131.83	-1558.44	-1341.22	-1290.24	-1274.54	-1285.61	-1256.59	-1248.29	-1244.41	-1245.42	5th	156640	36051	0.230152	1	partial-UDG	2	non-UDG	0.231444	0.0111645	0.235006	0.0413089
	X	IMD022.A0101	JOY045.A0101	-1335.16	-1002.56	-883.51	-846.09	-841.94	-844.68	-829.83	-825.92	-824.62	-825.8	5th	11074	2470	0.223045	2	non-UDG	2	non-UDG	0.224282	0.0110335	0.235006	0.101792
	X	IMD010.A0101	JOY015.A0101	-2469.22	-1888.56	-1659.86	-1614.51	-1603.46	-1611.06	-1586.78	-1579.84	-1576.48	-1581.69	5th	808970	190007	0.234875	1	partial-UDG	1	partial-UDG	0.236178	0.0110297	0.235006	0.00111188
	X	JOY018.A0101	JOY028.A0101	-2355.72	-1779.63	-1529.56	-1483.76	-1469.38	-1479.5	-1452.63	-1445.24	-1441.93	-1447.17	5th	546046	128264	0.234896	1	partial-UDG	1	partial-UDG	0.236178	0.010854	0.235006	0.000935299
	X	JOY076.A0101	JOY004.A0101	-2200.19	-1620.97	-1371.55	-1323.14	-1311.85	-1319.17	-1293.13	-1285.32	-1281.05	-1292.5	5th	187485	43660	0.232872	1	partial-UDG	3	non-UDG	0.234127	0.0107191	0.235006	0.0181604
	X	IMD016.A0101	JOY024.A0101	-2464.77	-1879.83	-1631.01	-1584.71	-1573.3	-1581.14	-1555.71	-1548.03	-1544.22	-1546.34	5th	766891	180167	0.234932	1	partial-UDG	1	partial-UDG	0.236178	0.0105514	0.235006	0.000631212
	X	JOY015.A0101	IMD002_003.merged	-2504.79	-1997.95	-1660.64	-1614.11	-1597.89	-1609.31	-1581.12	-1573.54	-1569.91	-1575.79	5th	873526	205222	0.234935	1	partial-UDG	1	merged	0.236178	0.0105218	0.235006	0.000601409
	X	IMD010.A0101	JOY028.A0101	-2360.52	-1785.03	-1540.8	-1495.08	-1483.44	-1491.38	-1466.32	-1459.1	-1455.6	-1466.57	5th	553271	129990	0.234948	1	partial-UDG	1	partial-UDG	0.236178	0.010412	0.235006	0.000491114
	X	JOY005.A0101	JOY016.A0101	-2371.46	-1804.56	-1572.07	-1526.36	-1513.18	-1522.45	-1495.9	-1488.29	-1484.76	-1485.65	5th	602508	141564	0.234958	1	partial-UDG	1	partial-UDG	0.236178	0.0103297	0.235006	0.000408375
	X	JOY003.A0101	IMD002_003.merged	-2500.77	-1999.62	-1668.91	-1622.57	-1607.89	-1618.08	-1590.61	-1582.8	-1578.91	-1592.36	5th	885241	208003	0.234968	1	partial-UDG	1	merged	0.236178	0.0102469	0.235006	0.000325169
	X	JOY032.A0101	JOY003.A0101	-2366.89	-1779.45	-1513.14	-1466.39	-1449.1	-1461.3	-1431.87	-1423.76	-1419.87	-1420.43	5th	355386	81832	0.230262	1	partial-UDG	2	non-UDG	0.231444	0.0102108	0.235006	0.0403697
	X	IMD039.A0101	JOY020.A0101	-2221	-1647.87	-1426.2	-1374.18	-1359.28	-1369.77	-1341.95	-1333.99	-1330.01	-1338.33	5th	226522	52160	0.230265	1	partial-UDG	2	non-UDG	0.231444	0.0101909	0.235006	0.0403501
	X	IMD004.A0101	IMD009.A0101	-2432.27	-1843.32	-1589.75	-1542.83	-1527.55	-1538.24	-1509.71	-1501.84	-1498.3	-1507.13	5th	668079	156999	0.235001	1	partial-UDG	1	partial-UDG	0.236178	0.00996748	0.235006	4.4342e-05
	X	IMD007.A0101	JOY005.A0101	-2426.96	-1850.12	-1620.7	-1575.52	-1567.1	-1572.55	-1550.05	-1543.29	-1540.03	-1545.31	5th	712061	167340	0.235008	1	partial-UDG	1	partial-UDG	0.236178	0.00990562	0.235006	-1.78267e-05
	X	JOY011.A0101	JOY028.A0101	-2263.81	-1701.52	-1475.95	-1431.4	-1416.84	-1427.18	-1400.87	-1393.9	-1391	-1395.79	5th	403876	94915	0.23501	1	partial-UDG	1	partial-UDG	0.236178	0.00988619	0.235006	-3.73581e-05
	X	IMD006.A0101	JOY001.A0101	-2345.55	-1767.41	-1521.06	-1474.65	-1459.7	-1470.16	-1442.44	-1434.75	-1431.02	-1436.83	5th	484285	113813	0.235012	1	partial-UDG	1	partial-UDG	0.236178	0.00986764	0.235006	-5.59959e-05
	X	JOY009.A0101	JOY010.A0101	-2097.9	-1579.79	-1350.94	-1302.54	-1290.3	-1299.08	-1272.36	-1264.29	-1260.37	-1263.43	5th	223453	52517	0.235025	1	partial-UDG	1	partial-UDG	0.236178	0.00976286	0.235006	-0.000161304
	X	JOY076.A0101	JOY024.A0101	-2255.98	-1667.85	-1406.92	-1356.74	-1342.97	-1352.51	-1325	-1317.03	-1312.96	-1316.77	5th	220788	51441	0.232988	1	partial-UDG	3	non-UDG	0.234127	0.00972606	0.235006	0.0171711
	X	IMD016.A0101	JOY003.A0101	-2456.99	-1872.19	-1644.81	-1599.19	-1584.08	-1594.71	-1566.82	-1559.15	-1555.87	-1559.48	5th	754525	177344	0.235041	1	partial-UDG	1	partial-UDG	0.236178	0.00962929	0.235006	-0.000295539
	X	JOY045.A0101	JOY018.A0101	-1734.52	-1294.34	-1065.37	-1019.7	-1006.31	-1015.68	-989.42	-982.04	-978.69	-979.38	5th	46372	10681	0.230333	1	partial-UDG	2	non-UDG	0.231444	0.00960027	0.235006	0.0397684
	X	IMD018.A0101	JOY011.A0101	-1999.41	-1464.71	-1257.4	-1209.92	-1200.35	-1206.95	-1183.1	-1175.75	-1171.36	-1178.32	5th	174718	41070	0.235065	1	partial-UDG	1	partial-UDG	0.236178	0.00942676	0.235006	-0.000499074
	X	IMD018.A0101	JOY015.A0101	-2080.04	-1531.11	-1324.7	-1279.77	-1266.78	-1276.12	-1250.41	-1243.1	-1239.88	-1242.43	5th	226881	53342	0.23511	1	partial-UDG	1	partial-UDG	0.236178	0.00904119	0.235006	-0.000886571
	X	JOY007.A0101	JOY033.A0101	-2119.88	-1543.71	-1286.59	-1234.57	-1216.52	-1229.23	-1199.08	-1190.78	-1186.7	-1191.71	5th	144670	33332	0.2304	1	partial-UDG	2	non-UDG	0.231444	0.00901904	0.235006	0.039196
	X	JOY002.A0101	JOY005.A0101	-2437.08	-1865.75	-1649.58	-1605.21	-1593.52	-1602.09	-1577.19	-1571.11	-1567.33	-1571.34	5th	742007	174467	0.235129	1	partial-UDG	1	partial-UDG	0.236178	0.00888475	0.235006	-0.00104379
	X	JOY007.A0101	IMD002_003.merged	-2505.69	-1996.69	-1678.21	-1631.6	-1616.78	-1627	-1599.67	-1592.14	-1588.31	-1599.3	5th	882518	207513	0.235137	1	partial-UDG	1	merged	0.236178	0.00880934	0.235006	-0.00111957
	X	JOY119_120.merged	JOY016.A0101	-2386.53	-1828.18	-1484.66	-1430.85	-1409.86	-1426.14	-1391.9	-1383.27	-1379.17	-1380.29	5th	351001	81823	0.233113	1	partial-UDG	3	merged	0.234127	0.00865749	0.235006	0.0161065
	X	JOY002.A0101	JOY028.A0101	-2358.97	-1783.97	-1546.07	-1500.36	-1485.12	-1495.93	-1468.41	-1460.83	-1457.35	-1462.83	5th	551843	129776	0.235168	1	partial-UDG	1	partial-UDG	0.236178	0.00854749	0.235006	-0.00138273
	X	JOY001.A0101	JOY025.A0101	-2347.84	-1770.98	-1520.19	-1473.54	-1458.34	-1468.96	-1440.65	-1432.65	-1428.83	-1430.8	5th	497463	116991	0.235175	1	partial-UDG	1	partial-UDG	0.236178	0.0084887	0.235006	-0.00144182
	X	JOY009.A0101	JOY024.A0101	-2093.55	-1553.76	-1337.15	-1288.84	-1281.56	-1286.37	-1264.63	-1257.34	-1253.24	-1255.76	5th	241601	56819	0.235177	1	partial-UDG	1	partial-UDG	0.236178	0.00847406	0.235006	-0.00145652
	X	JOY002.A0101	IMD002_003.merged	-2511.96	-2012.96	-1688.8	-1643.48	-1633.05	-1639.88	-1616.39	-1609.99	-1606.55	-1621.07	5th	894370	210336	0.235178	1	partial-UDG	1	merged	0.236178	0.00846705	0.235006	-0.00146357
	X	IMD031.A0101	IMD016.A0101	-1609.51	-1154.88	-988.94	-944.55	-931.59	-940.65	-916.54	-910.63	-908.7	-912.28	5th	30256	6973	0.230467	1	partial-UDG	2	non-UDG	0.231444	0.00844471	0.235006	0.0386303
	X	IMD007.A0101	JOY011.A0101	-2361.66	-1789.59	-1555.87	-1510.43	-1500.22	-1507.11	-1483.64	-1476.96	-1473.66	-1488.64	5th	568650	133755	0.235215	1	partial-UDG	1	partial-UDG	0.236178	0.00815247	0.235006	-0.00177971
	X	IMD009.A0101	JOY025.A0101	-2416.1	-1820.83	-1564.4	-1518.26	-1504.32	-1514.17	-1486.81	-1478.83	-1474.85	-1477.88	5th	606897	142757	0.235224	1	partial-UDG	1	partial-UDG	0.236178	0.00807248	0.235006	-0.0018601
	X	JOY053.A0101	JOY005.A0101	-2460.72	-1853.91	-1590.59	-1544.56	-1529.11	-1539.82	-1512.55	-1505.17	-1501.5	-1507.29	5th	501264	116887	0.233185	1	partial-UDG	3	non-UDG	0.234127	0.00804916	0.235006	0.0155005
	X	IMD007.A0101	JOY007.A0101	-2459.55	-1877.81	-1650.1	-1604.86	-1594.18	-1601.74	-1577.3	-1569.95	-1566.23	-1576.45	5th	782348	184030	0.235228	1	partial-UDG	1	partial-UDG	0.236178	0.00804393	0.235006	-0.0018888
	X	IMD010.A0101	JOY001.A0101	-2355.86	-1790.54	-1540.67	-1495.01	-1485.66	-1491.83	-1468.82	-1462.18	-1459.23	-1467.42	5th	541185	127306	0.235236	1	partial-UDG	1	partial-UDG	0.236178	0.00797755	0.235006	-0.00195551
	X	JOY005.A0101	JOY020.A0101	-2437.42	-1862.53	-1624.01	-1578.7	-1565.39	-1574.81	-1548.59	-1541.17	-1537.67	-1541.24	5th	744774	175210	0.235253	1	partial-UDG	1	partial-UDG	0.236178	0.00783415	0.235006	-0.00209962
	X	JOY032.A0101	JOY028.A0101	-2255.36	-1674.62	-1414.63	-1363.83	-1350.13	-1359.49	-1332.58	-1324.77	-1320.81	-1326.74	5th	243518	56142	0.230546	1	partial-UDG	2	non-UDG	0.231444	0.00776288	0.235006	0.0379588
	X	JOY004.A0101	JOY012.A0101	-2153.35	-1595.66	-1389.1	-1344.32	-1333.26	-1340.94	-1316.29	-1309.15	-1306	-1311.53	5th	268788	63236	0.235263	1	partial-UDG	1	partial-UDG	0.236178	0.0077418	0.235006	-0.00219244
	X	JOY001.A0101	JOY003.A0101	-2340.64	-1777.46	-1540.54	-1495.38	-1487.45	-1492.61	-1470.27	-1463.5	-1460.16	-1463.95	5th	534400	125725	0.235264	1	partial-UDG	1	partial-UDG	0.236178	0.00773868	0.235006	-0.00219557
	X	JOY001.A0101	JOY017.A0101	-1814.54	-1303.29	-1129.25	-1084.1	-1074.58	-1081.09	-1057.85	-1051.06	-1047.97	-1050.21	5th	88621	20850	0.235272	1	partial-UDG	1	partial-UDG	0.236178	0.00767345	0.235006	-0.00226112
	X	JOY032.A0101	JOY004.A0101	-2301.49	-1731.27	-1472.05	-1425.73	-1411.17	-1421.24	-1393.88	-1386.21	-1382.48	-1392.1	5th	299221	68990	0.230565	1	partial-UDG	2	non-UDG	0.231444	0.00759194	0.235006	0.0377905
	X	JOY029.A0101	JOY020.A0101	-2523.21	-1902.52	-1610.24	-1558.76	-1539.98	-1553.44	-1522.43	-1514.43	-1510.94	-1521.74	5th	609553	140543	0.230567	1	partial-UDG	2	non-UDG	0.231444	0.0075751	0.235006	0.0377739
	X	JOY024.A0101	JOY028.A0101	-2363.68	-1788.82	-1535.3	-1482.65	-1469.91	-1478.75	-1453.15	-1446.11	-1442.95	-1448.87	5th	556387	130917	0.235298	1	partial-UDG	1	partial-UDG	0.236178	0.00744564	0.235006	-0.00249007
	X	JOY019.A0101	JOY020.A0101	-2201.08	-1645.06	-1411.64	-1366.69	-1354.69	-1363.21	-1337.51	-1329.83	-1325.99	-1328.13	5th	343009	80710	0.2353	1	partial-UDG	1	partial-UDG	0.236178	0.00743297	0.235006	-0.0025028
	X	JOY076.A0101	JOY023.A0101	-2238.02	-1644.1	-1396.22	-1343.06	-1330.85	-1338.6	-1312.66	-1304.4	-1300.15	-1306.27	5th	201260	46947	0.233265	1	partial-UDG	3	non-UDG	0.234127	0.00735793	0.235006	0.0148118
	X	IMD010.A0101	JOY020.A0101	-2477.31	-1894.75	-1660.56	-1615.04	-1607.28	-1612.08	-1590.54	-1584.4	-1581.64	-1601.58	5th	830776	195492	0.235313	1	partial-UDG	1	partial-UDG	0.236178	0.00732645	0.235006	-0.00260986
	X	JOY003.A0101	JOY013.A0101	-2402.57	-1833.66	-1606.53	-1562.01	-1553.2	-1559.23	-1536.45	-1529.66	-1526.41	-1538.93	5th	675599	158979	0.235316	1	partial-UDG	1	partial-UDG	0.236178	0.00730023	0.235006	-0.00263621
	X	JOY005.A0101	JOY023.A0101	-2413.11	-1839.9	-1608.8	-1564.7	-1555.81	-1562.01	-1539.85	-1533.69	-1531.16	-1538.57	5th	681012	160254	0.235317	1	partial-UDG	1	partial-UDG	0.236178	0.00728486	0.235006	-0.00265166
	X	IMD020.A0201	JOY006.A0101	-2016.74	-1470.47	-1280.05	-1231.81	-1220.6	-1228.56	-1204.35	-1197.21	-1193.74	-1195.42	5th	114725	26765	0.233297	1	partial-UDG	3	non-UDG	0.234127	0.0070881	0.235006	0.014543
	X	IMD010.A0101	JOY026.A0101	-2357.63	-1776.33	-1546.93	-1500.92	-1492.01	-1497.97	-1474.63	-1467.69	-1464.5	-1489.27	5th	538658	126772	0.235348	1	partial-UDG	1	partial-UDG	0.236178	0.00702736	0.235006	-0.00291044
	X	JOY003.A0101	JOY026.A0101	-2337.09	-1766.07	-1546.77	-1500.88	-1489.09	-1497.23	-1472.05	-1464.94	-1461.72	-1470.35	5th	534160	125717	0.235355	1	partial-UDG	1	partial-UDG	0.236178	0.00697038	0.235006	-0.0029677
	X	IMD010.A0101	IMD018.A0101	-2099.7	-1543.74	-1338.34	-1290.65	-1282.27	-1287.76	-1264.88	-1257.81	-1254.27	-1256.1	5th	231521	54491	0.235361	1	partial-UDG	1	partial-UDG	0.236178	0.00691649	0.235006	-0.00302186
	X	JOY009.A0101	JOY023.A0101	-2078.76	-1538.01	-1344.5	-1297.34	-1287.75	-1294.51	-1271.5	-1264.63	-1261.56	-1263.84	5th	223274	52551	0.235366	1	partial-UDG	1	partial-UDG	0.236178	0.00687774	0.235006	-0.00306081
	X	JOY049.A0101	JOY005.A0101	-2424.63	-1841.38	-1595.97	-1551.23	-1540.02	-1547.8	-1526.03	-1518.15	-1514.17	-1517.67	5th	533047	124377	0.233332	1	partial-UDG	3	non-UDG	0.234127	0.006788	0.235006	0.014244
	X	JOY024.A0101	JOY026.A0101	-2356.76	-1780.49	-1544.97	-1499.41	-1489.84	-1496.13	-1472.5	-1465.5	-1462.11	-1472.25	5th	542388	127669	0.235383	1	partial-UDG	1	partial-UDG	0.236178	0.00672834	0.235006	-0.00321095
	X	JOY011.A0101	JOY026.A0101	-2243.47	-1687.08	-1458.07	-1414.21	-1408.18	-1411.92	-1391.77	-1385.81	-1383.16	-1400.35	5th	402571	94760	0.235387	1	partial-UDG	1	partial-UDG	0.236178	0.00669538	0.235006	-0.00324408
	X	JOY007.A0101	JOY016.A0101	-2400.2	-1826.89	-1587.83	-1541.89	-1528.36	-1537.89	-1511.17	-1503.18	-1499.11	-1503.71	5th	656233	154484	0.23541	1	partial-UDG	1	partial-UDG	0.236178	0.00649858	0.235006	-0.00344185
	X	IMD039.A0101	IMD016.A0101	-2227.11	-1638.66	-1387.89	-1334.96	-1316.25	-1329.6	-1298.91	-1290.48	-1286.67	-1292.9	5th	209659	48369	0.230703	1	partial-UDG	2	non-UDG	0.231444	0.00640097	0.235006	0.0366176
	X	IMD006.A0101	JOY022.A0101	-2433.09	-1841.08	-1581.73	-1535.48	-1521.93	-1531.18	-1504.78	-1497.46	-1493.91	-1502.37	5th	666040	156805	0.235429	1	partial-UDG	1	partial-UDG	0.236178	0.0063418	0.235006	-0.00359941
	X	IMD008.A0101	JOY019.A0101	-1531.93	-1090.02	-975.95	-933.45	-925.52	-931.19	-909.86	-903.62	-901.03	-901.58	5th	42987	10121	0.235443	1	partial-UDG	1	partial-UDG	0.236178	0.00621926	0.235006	-0.00372257
	X	JOY006.A0101	JOY020.A0101	-2370.33	-1796.36	-1554.52	-1505.18	-1491.85	-1500.9	-1474.69	-1467.2	-1463.99	-1484.67	5th	590480	139027	0.235447	1	partial-UDG	1	partial-UDG	0.236178	0.00618404	0.235006	-0.00375796
	X	JOY005.A0101	JOY013.A0101	-2380.62	-1812.79	-1599.99	-1555.8	-1549.13	-1553.6	-1532.86	-1526.88	-1524.37	-1533.08	5th	618493	145623	0.235448	1	partial-UDG	1	partial-UDG	0.236178	0.00617842	0.235006	-0.00376361
	X	JOY017.A0101	IMD002_003.merged	-1971.92	-1488.93	-1227.57	-1178.64	-1165.9	-1174.61	-1148.88	-1142	-1139.11	-1148.75	5th	137615	32403	0.235461	1	partial-UDG	1	merged	0.236178	0.00606703	0.235006	-0.00387556
	X	IMD010.A0101	JOY023.A0101	-2454.17	-1872.7	-1625.44	-1579.93	-1568.24	-1576.26	-1551.85	-1545.13	-1542.21	-1554.48	5th	756121	178044	0.23547	1	partial-UDG	1	partial-UDG	0.236178	0.00599083	0.235006	-0.00395214
	X	IMD010.A0101	JOY002.A0101	-2474.44	-1897.94	-1651.77	-1606.13	-1594.54	-1602.48	-1577.62	-1570.45	-1566.96	-1575.72	5th	827432	194841	0.235477	1	partial-UDG	1	partial-UDG	0.236178	0.00593576	0.235006	-0.00400748
	X	JOY003.A0101	JOY022.A0101	-2433.67	-1859.94	-1628.29	-1582.92	-1570.01	-1579.15	-1553.66	-1546.65	-1543.51	-1547.01	5th	745470	175552	0.235492	1	partial-UDG	1	partial-UDG	0.236178	0.00580915	0.235006	-0.00413472
	X	JOY012.A0101	JOY025.A0101	-2167.34	-1600.46	-1373.27	-1323.74	-1311.63	-1320.12	-1294.84	-1287.47	-1283.96	-1285.04	5th	285208	67165	0.235495	1	partial-UDG	1	partial-UDG	0.236178	0.00578295	0.235006	-0.00416105
	X	JOY011.A0101	JOY015.A0101	-2360.29	-1795.71	-1580.59	-1536.89	-1527.99	-1534.43	-1511.56	-1504.71	-1501.48	-1503.34	5th	578717	136285	0.235495	1	partial-UDG	1	partial-UDG	0.236178	0.00578065	0.235006	-0.00416337
	X	IMD039.A0101	JOY002.A0101	-2232.08	-1656.48	-1421.94	-1369.96	-1356.32	-1366.1	-1338.9	-1331.01	-1327.03	-1329.48	5th	225641	52075	0.230787	1	partial-UDG	2	non-UDG	0.231444	0.00567709	0.235006	0.0359047
	X	IMD009.A0101	JOY018.A0101	-2445.26	-1846.86	-1586.64	-1539.73	-1523.33	-1534.95	-1506.09	-1498.13	-1494.39	-1504.14	5th	666377	156937	0.235508	1	partial-UDG	1	partial-UDG	0.236178	0.0056726	0.235006	-0.00427195
	X	JOY003.A0101	JOY024.A0101	-2454.52	-1888.07	-1658.57	-1614.34	-1605.99	-1611.25	-1590	-1584.53	-1582.57	-1593.88	5th	825395	194394	0.235516	1	partial-UDG	1	partial-UDG	0.236178	0.00560062	0.235006	-0.0043443
	X	IMD008.A0101	JOY017.A0101	-1166.18	-849.11	-797.49	-761.89	-758.38	-760.94	-746.87	-743.11	-742.11	-742.28	5th	15408	3629	0.235527	1	partial-UDG	1	partial-UDG	0.236178	0.00551026	0.235006	-0.0044351
	X	IMD006.A0101	JOY025.A0101	-2430.87	-1839.21	-1600.1	-1554	-1538.15	-1549.45	-1520.92	-1512.86	-1509.01	-1511.95	5th	655258	154336	0.235535	1	partial-UDG	1	partial-UDG	0.236178	0.005445	0.235006	-0.00450069
	X	JOY046.A0101	JOY004.A0101	-2225.72	-1624.05	-1370.63	-1317.8	-1300.77	-1312.72	-1283.01	-1274.63	-1270.53	-1273.67	5th	179220	41847	0.233495	1	partial-UDG	3	non-UDG	0.234127	0.00539559	0.235006	0.0128568
	X	JOY013.A0101	JOY019.A0101	-2167.69	-1608.51	-1388.93	-1343.86	-1331.25	-1340.2	-1315.09	-1308.01	-1304.62	-1306.46	5th	293557	69149	0.235556	1	partial-UDG	1	partial-UDG	0.236178	0.00526793	0.235006	-0.00467865
	X	JOY030.A0101	IMD018.A0101	-1785.34	-1273.01	-1104.94	-1057.83	-1045.14	-1054.15	-1028.76	-1021.41	-1017.97	-1018.36	5th	53788	12417	0.230851	1	partial-UDG	2	non-UDG	0.231444	0.00512586	0.235006	0.0353618
	X	JOY003.A0101	JOY023.A0101	-2439.39	-1866.67	-1634.74	-1591.6	-1581.22	-1588.33	-1565.56	-1559.67	-1557.34	-1571.84	5th	749165	176487	0.235578	1	partial-UDG	1	partial-UDG	0.236178	0.00507603	0.235006	-0.0048715
	X	IMD016.A0101	JOY013.A0101	-2412.01	-1827.96	-1595	-1550.45	-1540.34	-1547.34	-1523.29	-1516.43	-1513.54	-1516.66	5th	627460	147816	0.235578	1	partial-UDG	1	partial-UDG	0.236178	0.00507529	0.235006	-0.00487224
	X	IMD004.A0101	JOY005.A0101	-2436.49	-1860.92	-1620.51	-1575.53	-1567.91	-1572.86	-1550.76	-1543.99	-1540.58	-1546.9	5th	734638	173065	0.235579	1	partial-UDG	1	partial-UDG	0.236178	0.00507319	0.235006	-0.00487435
	X	JOY005.A0101	JOY019.A0101	-2195.17	-1634.78	-1415.95	-1371.26	-1360.19	-1367.92	-1343.22	-1335.98	-1332.66	-1333.92	5th	315415	74306	0.235582	1	partial-UDG	1	partial-UDG	0.236178	0.00504709	0.235006	-0.00490058
	X	JOY004.A0101	JOY016.A0101	-2345.22	-1787.25	-1546.4	-1495.89	-1490.82	-1493.86	-1474.78	-1470.51	-1466.35	-1485.03	5th	561138	132200	0.235593	1	partial-UDG	1	partial-UDG	0.236178	0.00495414	0.235006	-0.004994
	X	JOY049.A0101	JOY003.A0101	-2445.38	-1863.52	-1615.59	-1570.34	-1557.31	-1566.56	-1540.48	-1533.15	-1529.82	-1535.41	5th	586740	137041	0.233563	1	partial-UDG	3	non-UDG	0.234127	0.00481238	0.235006	0.0122758
	X	IMD018.A0101	JOY003.A0101	-2094.38	-1539.64	-1320.56	-1270.15	-1258.44	-1266.54	-1241.57	-1234.31	-1230.72	-1233.21	5th	229521	54078	0.235612	1	partial-UDG	1	partial-UDG	0.236178	0.00478683	0.235006	-0.00516214
	X	JOY032.A0101	JOY020.A0101	-2361.94	-1778.66	-1519.76	-1468.62	-1454.41	-1464.3	-1436.99	-1429.06	-1425.14	-1432.59	5th	360478	83236	0.230905	1	partial-UDG	2	non-UDG	0.231444	0.00466118	0.235006	0.0349042
	X	IMD039.A0101	IMD002_003.merged	-2279.43	-1763.86	-1446.65	-1399.58	-1383.59	-1394.68	-1365.89	-1357.64	-1353.6	-1358.28	5th	240255	55476	0.230905	2	non-UDG	1	merged	0.231444	0.00465995	0.235006	0.0349029
	X	IMD010.A0101	IMD002_003.merged	-2527.72	-2013.19	-1692.85	-1645.62	-1627.92	-1640.33	-1610.71	-1602.69	-1599	-1610.51	5th	895272	210951	0.235628	1	partial-UDG	1	merged	0.236178	0.00465639	0.235006	-0.00529324
	X	JOY024.A0101	IMD002_003.merged	-2524.41	-2013.78	-1677.75	-1630.56	-1613.61	-1625.5	-1596.51	-1588.59	-1584.82	-1596.13	5th	900110	212099	0.235637	1	partial-UDG	1	merged	0.236178	0.00458082	0.235006	-0.00536918
	X	IMD039.A0101	JOY010.A0101	-2215.99	-1665.4	-1425.89	-1379.7	-1366.95	-1375.64	-1350.12	-1343.03	-1339.76	-1342.85	5th	205833	47532	0.230925	1	partial-UDG	2	non-UDG	0.231444	0.00448361	0.235006	0.0347293
	X	JOY003.A0101	JOY009.A0101	-2093.29	-1553.88	-1357.01	-1310.87	-1304.78	-1308.87	-1287.37	-1280.38	-1276.92	-1280.96	5th	237943	56071	0.235649	1	partial-UDG	1	partial-UDG	0.236178	0.0044782	0.235006	-0.00547231
	X	JOY013.A0101	JOY023.A0101	-2394.04	-1818.98	-1600.86	-1556.7	-1548.01	-1553.86	-1531.93	-1525.61	-1522.72	-1532.79	5th	625814	147485	0.235669	1	partial-UDG	1	partial-UDG	0.236178	0.00430722	0.235006	-0.00564415
	X	JOY015.A0101	JOY023.A0101	-2447	-1867.1	-1614.79	-1569.15	-1552.4	-1564.45	-1535.83	-1528.23	-1524.85	-1535.53	5th	738745	174105	0.235677	1	partial-UDG	1	partial-UDG	0.236178	0.00424238	0.235006	-0.00570931
	X	JOY053.A0101	IMD004.A0101	-2513.74	-1891.69	-1609.56	-1562.63	-1543.15	-1556.92	-1526.45	-1518.4	-1514.55	-1514.99	5th	562743	131474	0.233631	1	partial-UDG	3	non-UDG	0.234127	0.00423826	0.235006	0.0117038
	X	IMD018.A0101	JOY010.A0101	-2067.85	-1550.26	-1286.13	-1241.04	-1231.21	-1238.09	-1214.18	-1206.97	-1203.42	-1211.43	5th	211114	49756	0.235683	1	partial-UDG	1	partial-UDG	0.236178	0.00418844	0.235006	-0.00576351
	X	JOY001.A0101	JOY026.A0101	-2251.95	-1685.31	-1460.54	-1414.88	-1402.15	-1411.24	-1384.72	-1376.82	-1372.96	-1373.08	5th	369796	87155	0.235684	1	partial-UDG	1	partial-UDG	0.236178	0.00418075	0.235006	-0.00577124
	X	JOY029.A0101	IMD010.A0101	-2537.68	-1910	-1625.51	-1579.03	-1561.92	-1573.63	-1545.72	-1538.51	-1535.14	-1542.97	5th	608083	140445	0.230964	1	partial-UDG	2	non-UDG	0.231444	0.00415121	0.235006	0.0344019
	X	JOY023.A0101	IMD002_003.merged	-2500.39	-1993.39	-1661.63	-1614.44	-1597.53	-1609.45	-1579.89	-1571.56	-1567.46	-1574.54	5th	813858	191819	0.235691	1	partial-UDG	1	merged	0.236178	0.00412153	0.235006	-0.00583076
	X	IMD010.A0101	JOY013.A0101	-2431.11	-1847.38	-1633.07	-1587.46	-1576.72	-1583.82	-1560.57	-1554.42	-1551.9	-1570.93	5th	680582	160418	0.235707	1	partial-UDG	1	partial-UDG	0.236178	0.00398525	0.235006	-0.00596772
	X	IMD007.A0101	JOY020.A0101	-2464.39	-1881.49	-1649.57	-1603.28	-1589.64	-1599.38	-1572.23	-1564.36	-1560.51	-1565.9	5th	793895	187132	0.235714	1	partial-UDG	1	partial-UDG	0.236178	0.00392847	0.235006	-0.00602478
	X	JOY026.A0101	IMD002_003.merged	-2382.51	-1883.42	-1558.74	-1512.5	-1499.78	-1508.72	-1482.01	-1474.11	-1470.07	-1473.63	5th	570820	134552	0.235717	1	partial-UDG	1	merged	0.236178	0.00390096	0.235006	-0.00605243
	X	IMD007.A0101	JOY003.A0101	-2463.18	-1880.23	-1650.99	-1605.08	-1593.15	-1601.42	-1575.9	-1568.43	-1564.69	-1573.84	5th	784315	184877	0.235718	1	partial-UDG	1	partial-UDG	0.236178	0.00389459	0.235006	-0.00605883
	X	IMD020.A0201	JOY016.A0101	-2043.39	-1495.72	-1283.74	-1232.3	-1219.56	-1228.52	-1203.83	-1197.16	-1194.32	-1200.46	5th	128356	29995	0.233686	1	partial-UDG	3	non-UDG	0.234127	0.00376526	0.235006	0.0112326
	X	IMD016.A0101	JOY012.A0101	-2172.86	-1605.93	-1395.33	-1347.17	-1332.84	-1342.9	-1315.08	-1307.77	-1304.79	-1319.89	5th	285514	67310	0.23575	1	partial-UDG	1	partial-UDG	0.236178	0.00361963	0.235006	-0.00633516
	X	JOY005.A0101	JOY006.A0101	-2360.02	-1781.74	-1551.43	-1506.53	-1491.35	-1502.3	-1475.41	-1468.35	-1465.35	-1469.05	5th	536236	126425	0.235764	1	partial-UDG	1	partial-UDG	0.236178	0.00350557	0.235006	-0.00644979
	X	IMD016.A0101	JOY023.A0101	-2439.71	-1852.39	-1621.32	-1575.76	-1563.24	-1572.11	-1545.82	-1538.15	-1534.59	-1537.85	5th	696574	164228	0.235765	1	partial-UDG	1	partial-UDG	0.236178	0.00349202	0.235006	-0.00646341
	X	IMD020.A0201	JOY026.A0101	-1999.24	-1449.98	-1256.7	-1207.5	-1196.44	-1204.21	-1180.08	-1173.18	-1170.09	-1175.73	5th	105026	24547	0.233723	1	partial-UDG	3	non-UDG	0.234127	0.0034485	0.235006	0.010917
	X	JOY005.A0101	JOY022.A0101	-2413.76	-1839.13	-1591.65	-1546.17	-1531.56	-1541.77	-1516.02	-1509.62	-1506.57	-1512.99	5th	678204	159901	0.235771	1	partial-UDG	1	partial-UDG	0.236178	0.00344195	0.235006	-0.00651372
	X	JOY015.A0101	JOY026.A0101	-2349.45	-1770.93	-1539.2	-1493.38	-1479.89	-1489.52	-1462.8	-1455.17	-1451.68	-1454.94	5th	528185	124533	0.235775	1	partial-UDG	1	partial-UDG	0.236178	0.00340723	0.235006	-0.00654863
	X	JOY028.A0101	IMD002_003.merged	-2402.49	-1900.86	-1568.64	-1521.71	-1506.28	-1516.96	-1489.08	-1481.46	-1477.81	-1487.24	5th	591147	139386	0.235789	1	partial-UDG	1	merged	0.236178	0.00329101	0.235006	-0.00666542
	X	JOY045.A0101	JOY003.A0101	-1719.15	-1285.17	-1061.98	-1017.78	-1004.64	-1013.91	-989.25	-982.31	-979.17	-982.92	5th	45784	10579	0.231063	1	partial-UDG	2	non-UDG	0.231444	0.00328951	0.235006	0.0335533
	X	JOY001.A0101	JOY023.A0101	-2332.84	-1767.39	-1527.99	-1482.48	-1470.17	-1478.94	-1453.04	-1445.37	-1441.65	-1444.84	5th	497559	117321	0.235793	1	partial-UDG	1	partial-UDG	0.236178	0.00325651	0.235006	-0.00670009
	X	JOY013.A0101	JOY016.A0101	-2354.35	-1787.58	-1550.47	-1504.39	-1492.26	-1500.3	-1475.69	-1469.22	-1466.65	-1483.96	5th	556118	131131	0.235797	1	partial-UDG	1	partial-UDG	0.236178	0.00322317	0.235006	-0.0067336
	X	IMD018.A0101	JOY026.A0101	-1978.01	-1438.63	-1236.53	-1187.83	-1175.21	-1184.2	-1158.46	-1151.08	-1147.67	-1148.57	5th	161513	38085	0.235801	1	partial-UDG	1	partial-UDG	0.236178	0.00318613	0.235006	-0.00677082
	X	JOY025.A0101	JOY026.A0101	-2332.1	-1752.42	-1501.88	-1456.05	-1445.24	-1452.58	-1427.94	-1420.78	-1417.37	-1428.51	5th	490750	115728	0.235819	1	partial-UDG	1	partial-UDG	0.236178	0.00304054	0.235006	-0.00691714
	X	IMD004.A0101	JOY011.A0101	-2363.33	-1798.27	-1567.53	-1520.46	-1514.96	-1518.65	-1497.5	-1490.64	-1487.21	-1492.07	5th	584817	137916	0.235828	1	partial-UDG	1	partial-UDG	0.236178	0.00296456	0.235006	-0.0069935
	X	IMD010.A0101	JOY010.A0101	-2454.46	-1902.32	-1637.14	-1592.6	-1583.76	-1589.8	-1566.75	-1559.65	-1556.09	-1569.56	5th	736558	173703	0.235831	1	partial-UDG	1	partial-UDG	0.236178	0.00293833	0.235006	-0.00701986
	X	JOY018.A0101	JOY024.A0101	-2468.84	-1892.82	-1656.72	-1613.03	-1607.44	-1610.99	-1590.93	-1584.91	-1582.24	-1615.9	5th	822712	194029	0.235841	1	partial-UDG	1	partial-UDG	0.236178	0.00285351	0.235006	-0.00710511
	X	IMD018.A0101	JOY023.A0101	-2077.44	-1522.31	-1293.86	-1245.3	-1232.91	-1241.46	-1215.12	-1207.47	-1203.76	-1212.41	5th	214384	50561	0.235843	1	partial-UDG	1	partial-UDG	0.236178	0.00283295	0.235006	-0.00712577
	X	IMD018.A0101	JOY028.A0101	-1989.07	-1446.28	-1245.71	-1198.57	-1188.28	-1195.73	-1171.38	-1163.47	-1159.65	-1161.18	5th	161577	38107	0.235844	1	partial-UDG	1	partial-UDG	0.236178	0.00282405	0.235006	-0.00713471
	X	IMD007.A0101	JOY002.A0101	-2474.72	-1888.79	-1657.9	-1612.19	-1599.15	-1608.34	-1582.47	-1575.17	-1571.72	-1577.74	5th	791422	186657	0.23585	1	partial-UDG	1	partial-UDG	0.236178	0.00277373	0.235006	-0.00718528
	X	JOY011.A0101	JOY016.A0101	-2314.33	-1748.6	-1511.09	-1466.71	-1456.16	-1463.47	-1439.86	-1433.14	-1430.17	-1436.17	5th	487537	114988	0.235855	1	partial-UDG	1	partial-UDG	0.236178	0.00273336	0.235006	-0.00722585
	X	JOY019.A0101	JOY023.A0101	-2196.9	-1632.72	-1404.3	-1353.93	-1340.31	-1350.07	-1323.33	-1315.72	-1312.14	-1318.53	5th	316847	74733	0.235865	1	partial-UDG	1	partial-UDG	0.236178	0.00265114	0.235006	-0.00730848
	X	JOY002.A0101	JOY003.A0101	-2458.01	-1888.41	-1679.48	-1635.83	-1624.99	-1632.69	-1609.48	-1603.37	-1600.76	-1614.27	5th	820397	193503	0.235865	1	partial-UDG	1	partial-UDG	0.236178	0.00264737	0.235006	-0.00731227
	X	IMD031.A0101	IMD010.A0101	-1618.96	-1167.73	-1011.69	-966.43	-955.95	-963.42	-939.92	-933.03	-929.79	-930.45	5th	32499	7512	0.231146	1	partial-UDG	2	non-UDG	0.231444	0.00257815	0.235006	0.0328527
	X	IMD004.A0101	JOY003.A0101	-2459.17	-1888.35	-1653.05	-1609.1	-1599.83	-1606.15	-1583.33	-1576.95	-1574.18	-1589.79	5th	812278	191597	0.235876	1	partial-UDG	1	partial-UDG	0.236178	0.00255366	0.235006	-0.00740645
	X	JOY013.A0101	JOY015.A0101	-2408.97	-1836.54	-1603.98	-1558.8	-1551.07	-1556.35	-1533.45	-1526.11	-1522.4	-1531.08	5th	666276	157165	0.235886	1	partial-UDG	1	partial-UDG	0.236178	0.00247246	0.235006	-0.00748805
	X	JOY003.A0101	JOY016.A0101	-2395.14	-1827.1	-1588.35	-1543.53	-1532.47	-1540.31	-1515.37	-1507.96	-1504.48	-1504.95	5th	656964	154970	0.235888	1	partial-UDG	1	partial-UDG	0.236178	0.00245225	0.235006	-0.00750836
	X	IMD004.A0101	IMD016.A0101	-2455.79	-1872.74	-1637.99	-1591.3	-1577.06	-1586.93	-1559.85	-1552.38	-1549.06	-1549.81	5th	755101	178120	0.235889	1	partial-UDG	1	partial-UDG	0.236178	0.00244498	0.235006	-0.00751567
	X	IMD039.A0101	IMD007.A0101	-2221.57	-1641.55	-1419.08	-1368.28	-1355.78	-1364.75	-1338.33	-1329.76	-1325.25	-1325.5	5th	218709	50557	0.231161	1	partial-UDG	2	non-UDG	0.231444	0.0024445	0.235006	0.0327211
	X	JOY016.A0101	JOY026.A0101	-2301.69	-1728.15	-1491.25	-1446.16	-1433.06	-1442.45	-1416.67	-1409.63	-1406.52	-1419.95	5th	447670	105601	0.23589	1	partial-UDG	1	partial-UDG	0.236178	0.00243396	0.235006	-0.00752675
	X	IMD010.A0101	JOY016.A0101	-2409.99	-1833.7	-1592.97	-1546.98	-1536.88	-1543.36	-1519.93	-1513.41	-1510.55	-1528.95	5th	661894	156136	0.235893	1	partial-UDG	1	partial-UDG	0.236178	0.00241296	0.235006	-0.00754785
	X	IMD016.A0101	JOY019.A0101	-2209.46	-1637.9	-1393.34	-1343.48	-1331.18	-1339.67	-1313.56	-1306.05	-1302.63	-1305.29	5th	317819	74973	0.235898	1	partial-UDG	1	partial-UDG	0.236178	0.00236499	0.235006	-0.00759605
	X	IMD004.A0101	IMD002_003.merged	-2511.94	-2003.09	-1663.99	-1617.85	-1601.68	-1612.91	-1585.32	-1578.23	-1575.2	-1584.05	5th	886330	209087	0.235902	1	partial-UDG	1	merged	0.236178	0.00233486	0.235006	-0.00762633
	X	IMD010.A0101	JOY011.A0101	-2382.76	-1808.1	-1569.53	-1525.04	-1518.05	-1522.4	-1501.6	-1495.62	-1493.17	-1510.13	5th	589400	139043	0.235906	1	partial-UDG	1	partial-UDG	0.236178	0.00230075	0.235006	-0.00766061
	X	JOY011.A0101	JOY025.A0101	-2344.75	-1777.31	-1550.46	-1506.07	-1498.31	-1503.6	-1481.36	-1474.45	-1470.98	-1476.81	5th	535416	126308	0.235906	1	partial-UDG	1	partial-UDG	0.236178	0.00229838	0.235006	-0.007663
	X	JOY023.A0101	JOY026.A0101	-2327.14	-1751.8	-1516.16	-1471.33	-1460.59	-1468.17	-1443.86	-1436.64	-1433.23	-1442.51	5th	497433	117356	0.235923	1	partial-UDG	1	partial-UDG	0.236178	0.0021549	0.235006	-0.0078072
	X	JOY018.A0101	JOY023.A0101	-2451.67	-1870.01	-1624.55	-1579.94	-1566.35	-1575.65	-1549.86	-1542.83	-1539.54	-1560.05	5th	745810	175955	0.235925	1	partial-UDG	1	partial-UDG	0.236178	0.00214246	0.235006	-0.0078197
	X	IMD016.A0101	JOY002.A0101	-2463.85	-1881.16	-1633.01	-1586.64	-1571.45	-1582.34	-1554.48	-1546.72	-1543.12	-1551.61	5th	761250	179602	0.23593	1	partial-UDG	1	partial-UDG	0.236178	0.00209437	0.235006	-0.00786803
	X	JOY020.A0101	JOY024.A0101	-2463.71	-1893.12	-1655.03	-1610.25	-1600.19	-1607.14	-1584	-1577.72	-1575.12	-1588.61	5th	836696	197406	0.235935	1	partial-UDG	1	partial-UDG	0.236178	0.00205392	0.235006	-0.00790868
	X	IMD009.A0101	JOY011.A0101	-2321.79	-1752.93	-1526.87	-1482.5	-1471.56	-1479.19	-1455.25	-1448.48	-1445.39	-1455.25	5th	482793	113908	0.235935	1	partial-UDG	1	partial-UDG	0.236178	0.00205113	0.235006	-0.00791149
	X	JOY023.A0101	JOY024.A0101	-2451.29	-1879.54	-1628.77	-1584.28	-1571.59	-1580.48	-1555.52	-1548.85	-1546	-1559.32	5th	761517	179696	0.235971	1	partial-UDG	1	partial-UDG	0.236178	0.00174957	0.235006	-0.00821455
	X	IMD010.A0101	IMD016.A0101	-2482.97	-1884.87	-1637.29	-1591.19	-1577.95	-1587.02	-1560.73	-1553.6	-1550.6	-1560.69	5th	762335	179891	0.235974	1	partial-UDG	1	partial-UDG	0.236178	0.00172763	0.235006	-0.0082366
	X	JOY020.A0101	JOY023.A0101	-2445.4	-1868.39	-1627.4	-1582.22	-1570.66	-1578.69	-1553.84	-1546.6	-1543.14	-1555.07	5th	758979	179105	0.235981	1	partial-UDG	1	partial-UDG	0.236178	0.00166149	0.235006	-0.00830307
	X	IMD011.A0101	JOY005.A0101	-2441.45	-1862.22	-1611.98	-1566.45	-1553.57	-1562.45	-1536.98	-1530	-1526.83	-1536.74	5th	727733	171734	0.235985	1	partial-UDG	1	partial-UDG	0.236178	0.00163265	0.235006	-0.00833204
	X	IMD007.A0101	JOY010.A0101	-2440.29	-1887.57	-1604.74	-1558.32	-1546.71	-1554.7	-1529.22	-1521.54	-1517.17	-1526.67	5th	707276	166917	0.236	1	partial-UDG	1	partial-UDG	0.236178	0.00150642	0.235006	-0.00845891
	X	JOY001.A0101	JOY024.A0101	-2355.24	-1793.39	-1545.66	-1499.16	-1485.27	-1494.96	-1467.79	-1459.9	-1455.84	-1459.73	5th	544465	128494	0.236	1	partial-UDG	1	partial-UDG	0.236178	0.00150075	0.235006	-0.00846461
	X	IMD009.A0101	JOY023.A0101	-2395.31	-1815.22	-1577.41	-1531.54	-1517.95	-1527.62	-1500.76	-1493.16	-1489.59	-1496.47	5th	609456	143832	0.236001	1	partial-UDG	1	partial-UDG	0.236178	0.00149946	0.235006	-0.00846591
	X	IMD011.A0101	JOY002.A0101	-2470.55	-1891.48	-1649.47	-1604.44	-1595.46	-1601.68	-1578.18	-1570.88	-1566.44	-1570.49	5th	810187	191214	0.236012	1	partial-UDG	1	partial-UDG	0.236178	0.00140165	0.235006	-0.0085642
	X	IMD006.A0101	JOY010.A0101	-2441.55	-1879.29	-1581.94	-1534.86	-1517.78	-1529.85	-1500.38	-1492.24	-1488.4	-1496.35	5th	654148	154387	0.236012	1	partial-UDG	1	partial-UDG	0.236178	0.0014003	0.235006	-0.00856556
	X	IMD039.A0101	IMD011.A0101	-2228.56	-1647.95	-1419.07	-1367.73	-1352.47	-1363.19	-1335.12	-1327.27	-1323.59	-1325.76	5th	222853	51543	0.231287	1	partial-UDG	2	non-UDG	0.231444	0.0013561	0.235006	0.0316492
	X	IMD004.A0101	JOY024.A0101	-2468.8	-1896.32	-1664.34	-1619.89	-1609.52	-1616.69	-1593.18	-1586.68	-1583.96	-1594.62	5th	825635	194868	0.236022	1	partial-UDG	1	partial-UDG	0.236178	0.00131874	0.235006	-0.00864753
	X	JOY073.A0101	IMD010.A0101	-2164.24	-1578.35	-1341.87	-1289.27	-1273.96	-1284.49	-1256.76	-1249.23	-1245.84	-1247.89	5th	159483	37315	0.233975	1	partial-UDG	3	non-UDG	0.234127	0.00129836	0.235006	0.00877493
	X	IMD016.A0101	JOY018.A0101	-2459.22	-1870.41	-1601.67	-1554.18	-1536.73	-1548.93	-1519.28	-1511.46	-1508.31	-1515	5th	752396	177584	0.236025	1	partial-UDG	1	partial-UDG	0.236178	0.00129608	0.235006	-0.0086703
	X	JOY003.A0101	JOY025.A0101	-2427.93	-1855.38	-1625.29	-1580.88	-1574.26	-1578.53	-1557.47	-1551.06	-1548.1	-1557.94	5th	731689	172697	0.236025	1	partial-UDG	1	partial-UDG	0.236178	0.00129189	0.235006	-0.00867451
	X	JOY003.A0101	JOY020.A0101	-2465.74	-1887.99	-1641.53	-1596.75	-1588.76	-1593.95	-1571.91	-1565.36	-1562.08	-1571.65	5th	822830	194210	0.236027	1	partial-UDG	1	partial-UDG	0.236178	0.00127714	0.235006	-0.00868933
	X	IMD004.A0101	IMD018.A0101	-2096.51	-1540.86	-1320.89	-1271.83	-1262.2	-1268.61	-1244.24	-1236.63	-1232.81	-1240.86	5th	229198	54099	0.236036	1	partial-UDG	1	partial-UDG	0.236178	0.00119917	0.235006	-0.00876769
	X	JOY018.A0101	IMD002_003.merged	-2514.59	-2009.55	-1674.15	-1627.39	-1610.05	-1622.54	-1593.36	-1585.71	-1582.99	-1593.31	5th	882990	208420	0.236039	1	partial-UDG	1	merged	0.236178	0.00117527	0.235006	-0.00879171
	X	IMD006.A0101	JOY012.A0101	-2166.05	-1598.09	-1384	-1334.69	-1319.77	-1330.29	-1302.98	-1295.68	-1292.83	-1303.62	5th	277285	65452	0.236046	1	partial-UDG	1	partial-UDG	0.236178	0.00111571	0.235006	-0.00885156
	X	IMD020.A0201	JOY028.A0101	-2014.01	-1458.1	-1254	-1205.14	-1192.54	-1201.33	-1176.47	-1169.7	-1166.39	-1171.54	5th	107518	25159	0.233998	1	partial-UDG	3	non-UDG	0.234127	0.00109978	0.235006	0.00857709
	X	IMD018.A0101	JOY009.A0101	-1715.69	-1235.3	-1075.05	-1031.47	-1027.14	-1029.96	-1010.19	-1003.72	-1000.58	-1002.43	5th	74991	17702	0.236055	1	partial-UDG	1	partial-UDG	0.236178	0.0010391	0.235006	-0.00892856
	X	JOY032.A0101	JOY010.A0101	-2335.46	-1787.09	-1509.56	-1463.12	-1447.27	-1458.48	-1430.07	-1422.16	-1418.48	-1423.75	5th	320171	74064	0.231326	1	partial-UDG	2	non-UDG	0.231444	0.00101568	0.235006	0.0313139
	X	JOY007.A0101	JOY015.A0101	-2460.64	-1882.35	-1630.72	-1586.32	-1575.75	-1583.19	-1559.46	-1552.68	-1549.42	-1555.44	5th	799284	188679	0.23606	1	partial-UDG	1	partial-UDG	0.236178	0.000996498	0.235006	-0.00897137
	X	JOY003.A0101	JOY019.A0101	-2218.02	-1652.96	-1422.29	-1370.64	-1359.97	-1367.33	-1342.74	-1335.3	-1331.48	-1333.72	5th	339939	80247	0.236063	1	partial-UDG	1	partial-UDG	0.236178	0.000971797	0.235006	-0.0089962
	X	IMD007.A0101	JOY019.A0101	-2210.66	-1642.07	-1409.62	-1358.64	-1345.7	-1354.78	-1328.83	-1321.42	-1318.05	-1319.63	5th	331229	78193	0.236069	1	partial-UDG	1	partial-UDG	0.236178	0.000917897	0.235006	-0.00905037
	X	JOY011.A0101	IMD002_003.merged	-2416.58	-1912.71	-1580.79	-1533.95	-1517.71	-1528.74	-1500.21	-1492.25	-1488.52	-1504.09	5th	626982	148012	0.236071	1	partial-UDG	1	merged	0.236178	0.000907167	0.235006	-0.00906115
	X	JOY024.A0101	JOY025.A0101	-2437.59	-1867.98	-1634.41	-1589.04	-1577.56	-1585.62	-1560.6	-1553.38	-1550.08	-1553.63	5th	743087	175421	0.236071	1	partial-UDG	1	partial-UDG	0.236178	0.000906871	0.235006	-0.00906145
	X	IMD007.A0101	IMD010.A0101	-2479.51	-1889.33	-1651.1	-1604.91	-1590.44	-1600.64	-1573.76	-1566.43	-1563.01	-1573.71	5th	791215	186783	0.236071	1	partial-UDG	1	partial-UDG	0.236178	0.000902654	0.235006	-0.00906569
	X	IMD004.A0101	JOY016.A0101	-2399.64	-1831.14	-1597.44	-1552.79	-1543.3	-1549.76	-1526.43	-1519.48	-1515.92	-1520.09	5th	656295	154933	0.236072	1	partial-UDG	1	partial-UDG	0.236178	0.000893449	0.235006	-0.00907494
	X	IMD016.A0101	JOY020.A0101	-2463	-1877.68	-1638.55	-1592.5	-1579.15	-1588.54	-1561.74	-1554.05	-1550.46	-1551.72	5th	763975	180355	0.236074	1	partial-UDG	1	partial-UDG	0.236178	0.000874091	0.235006	-0.00909439
	X	IMD009.A0101	JOY005.A0101	-2388.72	-1811.41	-1580.71	-1535.88	-1526.18	-1532.69	-1509.3	-1502.08	-1498.09	-1505.59	5th	600925	141865	0.236078	1	partial-UDG	1	partial-UDG	0.236178	0.000846696	0.235006	-0.00912192
	X	IMD010.A0101	JOY004.A0101	-2424.2	-1851.5	-1622.78	-1576.76	-1564.82	-1572.96	-1548.14	-1541.5	-1539.01	-1549.32	5th	687042	162196	0.236079	1	partial-UDG	1	partial-UDG	0.236178	0.000838126	0.235006	-0.00913054
	X	JOY005.A0101	JOY015.A0101	-2438.87	-1861.52	-1636.5	-1591.3	-1578.03	-1587.49	-1561.26	-1553.78	-1550.2	-1553.18	5th	725779	171346	0.236086	1	partial-UDG	1	partial-UDG	0.236178	0.000779577	0.235006	-0.00918938
	X	JOY011.A0101	JOY023.A0101	-2356.63	-1784.7	-1547.9	-1502.44	-1492.97	-1499.18	-1476.02	-1469.11	-1465.84	-1477.46	5th	543319	128276	0.236097	1	partial-UDG	1	partial-UDG	0.236178	0.000683158	0.235006	-0.00928628
	X	IMD020.A0201	IMD010.A0101	-2130.86	-1562.82	-1355.04	-1304.48	-1291.16	-1300.52	-1274.61	-1267.39	-1264.03	-1268.97	5th	159402	37308	0.23405	1	partial-UDG	3	non-UDG	0.234127	0.000657854	0.235006	0.00813682
	X	JOY010.A0101	JOY028.A0101	-2339.19	-1790.96	-1528.85	-1483.17	-1467.59	-1478.8	-1451.05	-1443.35	-1439.72	-1441	5th	498161	117618	0.236104	1	partial-UDG	1	partial-UDG	0.236178	0.000620781	0.235006	-0.00934896
	X	IMD006.A0101	IMD009.A0101	-2410.14	-1815.62	-1560.77	-1514.36	-1498.31	-1509.74	-1481.03	-1472.98	-1469.18	-1473.49	5th	589864	139280	0.236122	1	partial-UDG	1	partial-UDG	0.236178	0.000469768	0.235006	-0.00950073
	X	IMD007.A0101	JOY024.A0101	-2467.6	-1887.35	-1649.54	-1603.93	-1593.69	-1600.58	-1576.46	-1569.15	-1565.17	-1575.22	5th	797277	188270	0.236141	1	partial-UDG	1	partial-UDG	0.236178	0.000308525	0.235006	-0.00966278
	X	JOY030.A0101	JOY016.A0101	-2125.61	-1555.02	-1319.6	-1267.95	-1253.54	-1263.64	-1236.38	-1228.2	-1224.22	-1224.35	5th	148490	34362	0.23141	1	partial-UDG	2	non-UDG	0.231444	0.000297256	0.235006	0.0306064
	X	IMD020.A0201	JOY007.A0101	-2104.13	-1550.49	-1346.38	-1298.07	-1286.53	-1294.6	-1270.23	-1263.28	-1260.25	-1263.12	5th	156643	36672	0.234112	1	partial-UDG	3	non-UDG	0.234127	0.000126509	0.235006	0.00760746
	X	IMD004.A0101	JOY023.A0101	-2451.15	-1872.22	-1629.75	-1584.6	-1573.05	-1581.05	-1556.24	-1549.17	-1545.97	-1557.54	5th	748610	176795	0.236164	1	partial-UDG	1	partial-UDG	0.236178	0.000112977	0.235006	-0.0098593
	X	JOY004.A0101	IMD002_003.merged	-2462.99	-1960.72	-1633.39	-1588.11	-1577.04	-1584.74	-1560.53	-1553.71	-1551.06	-1559.11	5th	734796	173552	0.236191	1	partial-UDG	1	merged	0.236178	-0.000110304	0.235006	-0.0100837
	X	JOY078.A0101	JOY017.A0101	-1392.15	-1016.18	-890.29	-848.68	-837.89	-845.59	-822.92	-816.64	-814.33	-816.12	5th	14867	3481	0.234143	1	partial-UDG	3	non-UDG	0.234127	-0.00013634	0.235006	0.0073456
	X	JOY007.A0101	JOY028.A0101	-2362.98	-1781.56	-1533.06	-1487.34	-1470.99	-1482.44	-1454.79	-1447.44	-1444.12	-1447.64	5th	546038	128975	0.236202	1	partial-UDG	1	partial-UDG	0.236178	-0.000201633	0.235006	-0.0101755
	X	JOY007.A0101	JOY019.A0101	-2215.92	-1648.7	-1414	-1367.86	-1354.26	-1363.7	-1336.96	-1329.24	-1325.47	-1330.32	5th	339128	80103	0.236203	1	partial-UDG	1	partial-UDG	0.236178	-0.000212981	0.235006	-0.0101869
	X	JOY032.A0101	IMD007.A0101	-2371.43	-1774.51	-1516.48	-1463	-1446.14	-1458	-1428.32	-1419.96	-1415.8	-1416.59	5th	344354	79715	0.231491	1	partial-UDG	2	non-UDG	0.231444	-0.000410535	0.235006	0.0299093
	X	IMD018.A0101	JOY018.A0101	-2094.97	-1536.01	-1306.16	-1256.81	-1240.76	-1252.06	-1223.91	-1216.21	-1212.74	-1215.33	5th	228827	54055	0.236226	1	partial-UDG	1	partial-UDG	0.236178	-0.000413203	0.235006	-0.0103881
	X	JOY009.A0101	JOY015.A0101	-2097.95	-1552.96	-1333.93	-1290.55	-1281.44	-1287.84	-1264.98	-1258.13	-1254.79	-1258.02	5th	235412	55611	0.236228	1	partial-UDG	1	partial-UDG	0.236178	-0.000429343	0.235006	-0.0104043
	X	JOY016.A0101	IMD002_003.merged	-2452.56	-1944.57	-1606.8	-1559.65	-1542.92	-1555.02	-1524.73	-1516.21	-1512.05	-1517.68	5th	706812	166971	0.236231	1	partial-UDG	1	merged	0.236178	-0.000452495	0.235006	-0.0104276
	X	JOY032.A0101	JOY002.A0101	-2352.69	-1775.07	-1531.69	-1480.14	-1465.77	-1476	-1449.66	-1442.7	-1440.07	-1447.25	5th	357596	82785	0.231504	1	partial-UDG	2	non-UDG	0.231444	-0.000521465	0.235006	0.0298001
	X	JOY013.A0101	JOY017.A0101	-1885.42	-1353.52	-1184.37	-1135.26	-1123.95	-1131.95	-1107.62	-1100.64	-1097.48	-1099.07	5th	109134	25782	0.236242	1	partial-UDG	1	partial-UDG	0.236178	-0.000541843	0.235006	-0.0105174
	X	JOY076.A0101	JOY016.A0101	-2201.96	-1612.76	-1354.01	-1299.31	-1281.99	-1294.3	-1265.02	-1256.96	-1253.08	-1253.24	5th	182138	42656	0.234196	1	partial-UDG	3	non-UDG	0.234127	-0.000591794	0.235006	0.00689185
	X	IMD020.A0201	JOY019.A0101	-1858.92	-1334.46	-1157.13	-1109.46	-1095.51	-1105.59	-1079.49	-1072.45	-1069.44	-1074.84	5th	67578	15827	0.234203	1	partial-UDG	3	non-UDG	0.234127	-0.000654922	0.235006	0.00682896
	X	JOY053.A0101	JOY003.A0101	-2497.68	-1884.38	-1623.29	-1577.46	-1560.57	-1572.33	-1544.16	-1536.64	-1533.27	-1542.13	5th	551213	129098	0.234207	1	partial-UDG	3	non-UDG	0.234127	-0.000686221	0.235006	0.00679777
	X	JOY016.A0101	JOY025.A0101	-2373.37	-1804.52	-1569.62	-1524.47	-1512.03	-1520.58	-1495.36	-1488.21	-1484.79	-1487.87	5th	599009	141523	0.236262	1	partial-UDG	1	partial-UDG	0.236178	-0.000712969	0.235006	-0.0106894
	X	JOY030.A0101	JOY023.A0101	-2153.52	-1581.06	-1356.87	-1306.65	-1295.6	-1302.98	-1279.23	-1272.5	-1268.98	-1274.27	5th	164311	38043	0.23153	1	partial-UDG	2	non-UDG	0.231444	-0.000747732	0.235006	0.0295772
	X	IMD019.A0101	JOY002.A0101	-2223.46	-1655.24	-1434.24	-1384.23	-1373.22	-1381.22	-1357.49	-1349.53	-1345.35	-1348.25	5th	230542	53378	0.231533	1	partial-UDG	2	non-UDG	0.231444	-0.000766725	0.235006	0.0295585
	X	JOY015.A0101	JOY020.A0101	-2467.06	-1888.13	-1638.26	-1592.32	-1576.52	-1587.97	-1559.9	-1552.21	-1548.67	-1555.12	5th	811287	191687	0.236275	1	partial-UDG	1	partial-UDG	0.236178	-0.000825672	0.235006	-0.0108026
	X	JOY002.A0101	JOY024.A0101	-2475.64	-1901.13	-1665.47	-1620.85	-1613.18	-1618.18	-1596.34	-1590.01	-1587.03	-1606.88	5th	833247	196890	0.236292	1	partial-UDG	1	partial-UDG	0.236178	-0.000971986	0.235006	-0.0109497
	X	JOY076.A0101	JOY018.A0101	-2269.95	-1667.23	-1432.47	-1381.32	-1365.08	-1376.68	-1347	-1338.58	-1334.55	-1334.62	5th	217930	51052	0.234259	1	partial-UDG	3	non-UDG	0.234127	-0.00112704	0.235006	0.0063586
	X	IMD010.A0101	JOY024.A0101	-2487.04	-1903.85	-1658.12	-1612.34	-1602.28	-1608.78	-1585.76	-1579.72	-1577.49	-1600.95	5th	834054	197115	0.236334	1	partial-UDG	1	partial-UDG	0.236178	-0.00132036	0.235006	-0.0112998
	X	JOY010.A0101	JOY015.A0101	-2442.43	-1890.65	-1618.37	-1572.73	-1560.28	-1569.06	-1543.02	-1535.26	-1531.19	-1536.51	5th	720767	170356	0.236354	1	partial-UDG	1	partial-UDG	0.236178	-0.00149103	0.235006	-0.0114713
	X	JOY010.A0101	JOY019.A0101	-2205.91	-1671.52	-1399.87	-1353.71	-1340.25	-1349.66	-1322.76	-1314.82	-1310.72	-1312.2	5th	313255	74040	0.236357	1	partial-UDG	1	partial-UDG	0.236178	-0.00151803	0.235006	-0.0114984
	X	IMD011.A0101	JOY026.A0101	-2353.3	-1773.93	-1531.51	-1485.97	-1476.86	-1482.7	-1460.04	-1453.57	-1450.47	-1459.81	5th	529472	125149	0.236366	1	partial-UDG	1	partial-UDG	0.236178	-0.00159171	0.235006	-0.0115725
	X	JOY032.A0101	JOY023.A0101	-2351.17	-1762.91	-1510.12	-1464.47	-1450.06	-1460.01	-1433.54	-1425.65	-1421.6	-1428.46	5th	328326	76050	0.23163	1	partial-UDG	2	non-UDG	0.231444	-0.00160399	0.235006	0.0287339
	X	JOY119_120.merged	JOY024.A0101	-2472.39	-1901.19	-1562.5	-1515.6	-1497.91	-1510.31	-1481.56	-1472.87	-1468.71	-1472.16	5th	427964	100280	0.234319	1	partial-UDG	3	merged	0.234127	-0.00164016	0.235006	0.00584741
	X	JOY010.A0101	JOY024.A0101	-2453.33	-1905.64	-1633.88	-1587.85	-1574.59	-1583.81	-1557.36	-1549.87	-1546.23	-1554.81	5th	741857	175361	0.236381	1	partial-UDG	1	partial-UDG	0.236178	-0.00172273	0.235006	-0.0117042
	X	JOY011.A0101	JOY024.A0101	-2377.58	-1811.53	-1579.05	-1533.91	-1523.27	-1530.45	-1506.5	-1499.54	-1495.91	-1503.85	5th	594280	140479	0.236385	1	partial-UDG	1	partial-UDG	0.236178	-0.00175721	0.235006	-0.0117388
	X	JOY032.A0101	JOY012.A0101	-2073.52	-1513.76	-1279.86	-1229.57	-1216.88	-1226.05	-1199.67	-1192.01	-1188.41	-1194	5th	135830	31466	0.231657	1	partial-UDG	2	non-UDG	0.231444	-0.00184318	0.235006	0.0284984
	X	JOY015.A0101	JOY022.A0101	-2435.56	-1860.7	-1612.31	-1567.05	-1561.61	-1564.59	-1543.97	-1537.47	-1534.2	-1556.79	5th	736001	173990	0.236399	1	partial-UDG	1	partial-UDG	0.236178	-0.00187516	0.235006	-0.0118574
	X	IMD018.A0101	JOY022.A0101	-2089.91	-1529.17	-1318.01	-1268.28	-1254.91	-1264.51	-1236.88	-1228.67	-1224.61	-1227.78	5th	213980	50585	0.236401	1	partial-UDG	1	partial-UDG	0.236178	-0.00188755	0.235006	-0.0118698
	X	JOY019.A0101	JOY028.A0101	-2126.77	-1561.67	-1328.17	-1278.2	-1266.91	-1274.6	-1249.6	-1242.14	-1238.37	-1244.44	5th	238845	56467	0.236417	1	partial-UDG	1	partial-UDG	0.236178	-0.00202579	0.235006	-0.0120087
	X	IMD011.A0101	JOY015.A0101	-2471.93	-1887.34	-1629.81	-1584.37	-1573.31	-1580.81	-1556.63	-1549.92	-1546.77	-1551.73	5th	792709	187410	0.236417	1	partial-UDG	1	partial-UDG	0.236178	-0.00202769	0.235006	-0.0120106
	X	JOY007.A0101	JOY024.A0101	-2468.27	-1892.98	-1659.67	-1614.63	-1602.8	-1611	-1587.33	-1581.38	-1579.23	-1592.12	5th	823108	194601	0.236422	1	partial-UDG	1	partial-UDG	0.236178	-0.00207044	0.235006	-0.0120536
	X	JOY030.A0101	JOY002.A0101	-2172.95	-1601.84	-1371.4	-1320.56	-1305.82	-1316.27	-1288.82	-1280.88	-1276.89	-1280.76	5th	178172	41281	0.231692	1	partial-UDG	2	non-UDG	0.231444	-0.00214243	0.235006	0.0282037
	X	IMD010.A0101	JOY007.A0101	-2482.32	-1894.25	-1657.09	-1611.29	-1598.66	-1607.48	-1580.47	-1572.09	-1567.93	-1573.57	5th	817338	193259	0.236449	1	partial-UDG	1	partial-UDG	0.236178	-0.00229999	0.235006	-0.0122843
	X	JOY023.A0101	JOY028.A0101	-2350.08	-1767.51	-1515.85	-1469.09	-1452.74	-1464.36	-1435.34	-1427.16	-1423.2	-1426.05	5th	508423	120218	0.236453	1	partial-UDG	1	partial-UDG	0.236178	-0.00232891	0.235006	-0.0123134
	X	JOY030.A0101	JOY007.A0101	-2171.48	-1593.1	-1349.37	-1298.36	-1283.14	-1294.09	-1265.79	-1257.57	-1253.48	-1255.25	5th	176484	40898	0.231738	1	partial-UDG	2	non-UDG	0.231444	-0.00253883	0.235006	0.0278133
	X	JOY010.A0101	JOY023.A0101	-2430.07	-1878.99	-1621.37	-1575.38	-1564.57	-1571.96	-1547.16	-1539.71	-1535.84	-1551.14	5th	675473	159736	0.23648	1	partial-UDG	1	partial-UDG	0.236178	-0.00256176	0.235006	-0.0125474
	X	IMD039.A0101	IMD018.A0101	-1851.23	-1323.62	-1154.39	-1105.5	-1090.67	-1101.31	-1073.9	-1065.83	-1062.18	-1062.58	5th	68404	15852	0.231741	1	partial-UDG	2	non-UDG	0.231444	-0.00256574	0.235006	0.0277868
	X	JOY013.A0101	IMD002_003.merged	-2464.52	-1952.64	-1604.25	-1556.22	-1538.54	-1550.86	-1520.49	-1511.97	-1507.88	-1513.54	5th	727589	172062	0.236482	1	partial-UDG	1	merged	0.236178	-0.00258035	0.235006	-0.0125661
	X	JOY076.A0101	IMD007.A0101	-2249.85	-1651.17	-1405.86	-1354.02	-1338.13	-1349.4	-1319.67	-1310.99	-1306.65	-1307.17	5th	211730	49636	0.234431	1	partial-UDG	3	non-UDG	0.234127	-0.00259578	0.235006	0.00489535
	X	IMD020.A0201	IMD016.A0101	-2117.12	-1545.67	-1325.46	-1275.83	-1261.49	-1271.58	-1244.51	-1236.98	-1233.7	-1240.7	5th	146855	34428	0.234435	1	partial-UDG	3	non-UDG	0.234127	-0.0026358	0.235006	0.00485549
	X	IMD004.A0101	JOY015.A0101	-2460.66	-1886.69	-1622.56	-1578.88	-1572.38	-1576.8	-1555.9	-1549.6	-1546.21	-1560.86	5th	801916	189650	0.236496	1	partial-UDG	1	partial-UDG	0.236178	-0.00269621	0.235006	-0.0126825
	X	JOY001.A0101	JOY015.A0101	-2361.94	-1787.47	-1538.21	-1491.48	-1474.45	-1486.53	-1457.55	-1449.68	-1446.03	-1453.57	5th	528754	125049	0.236498	1	partial-UDG	1	partial-UDG	0.236178	-0.00270815	0.235006	-0.0126945
	X	JOY012.A0101	JOY023.A0101	-2159.19	-1598.7	-1380.27	-1330.77	-1315.81	-1326.56	-1299.23	-1291.59	-1288.02	-1288.09	5th	285145	67439	0.236508	1	partial-UDG	1	partial-UDG	0.236178	-0.00279487	0.235006	-0.0127816
	X	JOY011.A0101	JOY022.A0101	-2353.76	-1780.23	-1517.61	-1471.77	-1460.54	-1467.93	-1443.79	-1437.04	-1433.87	-1444.37	5th	543036	128433	0.236509	1	partial-UDG	1	partial-UDG	0.236178	-0.00280706	0.235006	-0.0127939
	X	IMD011.A0101	JOY003.A0101	-2465.09	-1885.01	-1633.14	-1587.32	-1573.51	-1583.17	-1556.99	-1549.95	-1546.9	-1551.9	5th	802797	189873	0.236514	1	partial-UDG	1	partial-UDG	0.236178	-0.00285072	0.235006	-0.0128378
	X	JOY006.A0101	JOY019.A0101	-2137.39	-1575.81	-1347.87	-1297.05	-1285.89	-1293.7	-1269.05	-1261.54	-1257.66	-1259.13	5th	257707	60952	0.236517	1	partial-UDG	1	partial-UDG	0.236178	-0.00287042	0.235006	-0.0128576
	X	IMD039.A0101	IMD010.A0101	-2250.42	-1663.08	-1439.41	-1393.75	-1378.94	-1389.34	-1362.15	-1354.79	-1351.53	-1353.69	5th	226200	52429	0.231782	1	partial-UDG	2	non-UDG	0.231444	-0.00291809	0.235006	0.0274398
	X	IMD009.A0101	JOY026.A0101	-2309.05	-1725.89	-1477.12	-1424.89	-1409.19	-1420.41	-1391.8	-1383.71	-1379.9	-1381.75	5th	443648	104937	0.236532	1	partial-UDG	1	partial-UDG	0.236178	-0.00300127	0.235006	-0.0129891
	X	JOY084.A0101	JOY004.A0101	-1973.23	-1414.92	-1204.02	-1155.01	-1139.77	-1150.49	-1121.98	-1114.05	-1110.3	-1110.71	5th	80665	18915	0.234488	1	partial-UDG	3	non-UDG	0.234127	-0.00308845	0.235006	0.00440453
	X	IMD039.A0101	IMD004.A0101	-2235.27	-1655.63	-1424.76	-1373.14	-1358.7	-1368.83	-1341.59	-1333.87	-1330.16	-1332.77	5th	224090	51945	0.231804	1	partial-UDG	2	non-UDG	0.231444	-0.00311319	0.235006	0.0272476
	X	JOY015.A0101	JOY024.A0101	-2473.57	-1897.48	-1656.85	-1611.96	-1597.41	-1607.87	-1581.28	-1574.23	-1570.98	-1579.52	5th	814442	192655	0.236548	1	partial-UDG	1	partial-UDG	0.236178	-0.00313967	0.235006	-0.0131282
	X	JOY018.A0101	JOY026.A0101	-2356.6	-1773.45	-1523.79	-1470.61	-1458.31	-1466.85	-1441.29	-1433.92	-1430.33	-1440.25	5th	532759	126024	0.23655	1	partial-UDG	1	partial-UDG	0.236178	-0.00315046	0.235006	-0.013139
	X	JOY010.A0101	IMD002_003.merged	-2496	-2015.5	-1657.67	-1610.77	-1593.37	-1605.8	-1575.71	-1567.74	-1563.95	-1575.16	5th	789211	186688	0.23655	1	partial-UDG	1	merged	0.236178	-0.0031542	0.235006	-0.0131428
	X	IMD011.A0101	IMD018.A0101	-2097.43	-1540.59	-1317.59	-1266.92	-1252.54	-1262.68	-1235.62	-1228	-1224.45	-1226.31	5th	227632	53848	0.236557	1	partial-UDG	1	partial-UDG	0.236178	-0.00321411	0.235006	-0.013203
	X	IMD004.A0101	JOY028.A0101	-2367.18	-1787.06	-1538.75	-1492.9	-1477.45	-1488.47	-1460.64	-1452.84	-1449.25	-1450.16	5th	547244	129459	0.236565	1	partial-UDG	1	partial-UDG	0.236178	-0.00328319	0.235006	-0.0132724
	X	JOY030.A0101	JOY012.A0101	-1869.88	-1344.81	-1169.35	-1122.44	-1110.38	-1118.94	-1094.36	-1087.37	-1084.21	-1088.77	5th	71095	16482	0.231831	1	partial-UDG	2	non-UDG	0.231444	-0.00334186	0.235006	0.0270224
	X	JOY003.A0101	JOY015.A0101	-2466.2	-1888.33	-1642.13	-1597.68	-1585.22	-1593.82	-1569.12	-1562.6	-1559.79	-1567.23	5th	801366	189582	0.236574	1	partial-UDG	1	partial-UDG	0.236178	-0.00335215	0.235006	-0.0133417
	X	IMD007.A0101	JOY028.A0101	-2360.97	-1776.85	-1530.9	-1485.17	-1470.44	-1480.98	-1454.06	-1446.65	-1443.1	-1445.13	5th	531069	125638	0.236576	1	partial-UDG	1	partial-UDG	0.236178	-0.00337003	0.235006	-0.0133597
	X	JOY006.A0101	JOY013.A0101	-2340.38	-1758.89	-1525.21	-1480.08	-1469.8	-1476.76	-1453.62	-1447.35	-1444.68	-1449.69	5th	496057	117356	0.236578	1	partial-UDG	1	partial-UDG	0.236178	-0.00338687	0.235006	-0.0133766
	X	JOY013.A0101	JOY026.A0101	-2304.01	-1732.85	-1505.22	-1460.22	-1451.32	-1457.09	-1435.24	-1429.35	-1427.15	-1438.16	5th	457657	108272	0.236579	1	partial-UDG	1	partial-UDG	0.236178	-0.00339764	0.235006	-0.0133874
	X	JOY049.A0101	JOY004.A0101	-2405.8	-1825.97	-1578.78	-1534.54	-1524.68	-1531.44	-1508.02	-1501.02	-1497.73	-1508.52	5th	495037	116102	0.234532	1	partial-UDG	3	non-UDG	0.234127	-0.00346131	0.235006	0.00403307
	X	JOY013.A0101	JOY022.A0101	-2431.5	-1836.93	-1574.8	-1528.25	-1512.1	-1523.55	-1495.1	-1487.3	-1483.73	-1487.95	5th	634609	150145	0.236595	1	partial-UDG	1	partial-UDG	0.236178	-0.00352956	0.235006	-0.01352
	X	JOY012.A0101	JOY026.A0101	-2080.09	-1523.97	-1319.16	-1270.8	-1262.47	-1267.91	-1245.45	-1238.72	-1235.53	-1240.89	5th	214573	50767	0.236595	1	partial-UDG	1	partial-UDG	0.236178	-0.00353777	0.235006	-0.0135283
	X	IMD039.A0101	JOY003.A0101	-2228.51	-1651.8	-1431.3	-1385.33	-1371.73	-1381.13	-1354.76	-1347.43	-1344.12	-1344.26	5th	224593	52075	0.231864	1	partial-UDG	2	non-UDG	0.231444	-0.00362885	0.235006	0.0267398
	X	IMD007.A0101	JOY012.A0101	-2180.24	-1612.81	-1402.82	-1353.94	-1344.01	-1351.02	-1325.51	-1317.56	-1313.43	-1321.56	5th	297476	70388	0.236617	1	partial-UDG	1	partial-UDG	0.236178	-0.00372354	0.235006	-0.0137149
	X	JOY049.A0101	IMD016.A0101	-2457.93	-1858.26	-1613.79	-1567.05	-1550.3	-1562.28	-1532.57	-1524.24	-1520.4	-1522.27	5th	546280	128137	0.234563	1	partial-UDG	3	non-UDG	0.234127	-0.00372525	0.235006	0.00377011
	X	IMD039.A0101	JOY026.A0101	-2137.92	-1560.19	-1350.46	-1297.88	-1281.96	-1293.25	-1264.7	-1256.71	-1253.02	-1254.79	5th	157020	36411	0.231888	1	partial-UDG	2	non-UDG	0.231444	-0.0038345	0.235006	0.0265372
	X	JOY029.A0101	IMD002_003.merged	-2577.87	-2041.8	-1642.05	-1597.19	-1578.68	-1591.53	-1562.09	-1554.5	-1551.06	-1557.58	5th	652359	151275	0.231889	2	non-UDG	1	merged	0.231444	-0.00384774	0.235006	0.0265242
	X	IMD011.A0101	JOY023.A0101	-2459.89	-1870.6	-1613.69	-1568.1	-1555.15	-1564.23	-1537.99	-1530.5	-1526.9	-1529.4	5th	740570	175248	0.236639	1	partial-UDG	1	partial-UDG	0.236178	-0.00390931	0.235006	-0.0139016
	X	JOY020.A0101	JOY026.A0101	-2342.41	-1770.8	-1534.37	-1483.96	-1475.34	-1481.18	-1458.6	-1451.97	-1448.95	-1455.91	5th	540113	127819	0.236652	1	partial-UDG	1	partial-UDG	0.236178	-0.00401927	0.235006	-0.0140121
	X	IMD011.A0101	JOY024.A0101	-2474.36	-1891.6	-1638.99	-1594.42	-1585.39	-1591.54	-1569.21	-1563.04	-1560.45	-1582.19	5th	815821	193069	0.236656	1	partial-UDG	1	partial-UDG	0.236178	-0.00405102	0.235006	-0.0140441
	X	JOY005.A0101	JOY017.A0101	-1897.47	-1367.63	-1182.38	-1133.15	-1120.71	-1129.44	-1104.72	-1097.69	-1094.36	-1096.55	5th	116759	27632	0.236658	1	partial-UDG	1	partial-UDG	0.236178	-0.0040708	0.235006	-0.0140639
	X	JOY006.A0101	JOY011.A0101	-2291.38	-1719.14	-1483.47	-1437.86	-1424.97	-1433.91	-1408.14	-1400.82	-1397.35	-1399.46	5th	434362	102801	0.236671	1	partial-UDG	1	partial-UDG	0.236178	-0.00417954	0.235006	-0.0141732
	X	JOY019.A0101	JOY025.A0101	-2189.02	-1627.29	-1391.85	-1341.59	-1327.39	-1337.34	-1310.44	-1302.83	-1299.22	-1305.6	5th	313586	74217	0.236672	1	partial-UDG	1	partial-UDG	0.236178	-0.00418514	0.235006	-0.0141789
	X	JOY004.A0101	JOY019.A0101	-2173.3	-1618.52	-1385.28	-1333.6	-1319.77	-1329.37	-1302.94	-1295.54	-1291.9	-1299.63	5th	295767	70001	0.236676	1	partial-UDG	1	partial-UDG	0.236178	-0.00422112	0.235006	-0.014215
	X	JOY029.A0101	JOY024.A0101	-2553	-1920.3	-1642.96	-1595.89	-1578.23	-1590.64	-1561	-1552.72	-1548.76	-1557.2	5th	612562	142076	0.231937	1	partial-UDG	2	non-UDG	0.231444	-0.00426381	0.235006	0.0261144
	X	JOY030.A0101	IMD009.A0101	-2110.59	-1544.33	-1312.97	-1263.07	-1249.13	-1258.89	-1232.05	-1224.37	-1220.66	-1224.03	5th	147146	34130	0.231947	1	partial-UDG	2	non-UDG	0.231444	-0.004343	0.235006	0.0260365
	X	JOY004.A0101	JOY011.A0101	-2322.33	-1763.12	-1525.46	-1481.31	-1472.93	-1478.24	-1457.47	-1451.89	-1449.59	-1463.6	5th	502340	118901	0.236694	1	partial-UDG	1	partial-UDG	0.236178	-0.00437443	0.235006	-0.0143691
	X	JOY001.A0101	JOY011.A0101	-2269.36	-1713.53	-1463.71	-1413.22	-1403.5	-1409.89	-1386.24	-1379.35	-1376.07	-1391.57	5th	399912	94657	0.236695	1	partial-UDG	1	partial-UDG	0.236178	-0.00437699	0.235006	-0.0143717
	X	JOY049.A0101	JOY026.A0101	-2340.08	-1754.38	-1520.17	-1474.18	-1462.28	-1470.61	-1445.12	-1437.87	-1434.76	-1439.62	5th	391175	91787	0.234644	1	partial-UDG	3	non-UDG	0.234127	-0.00442127	0.235006	0.00307669
	X	IMD007.A0101	JOY026.A0101	-2358.34	-1771.33	-1543.21	-1499.01	-1488.77	-1496.04	-1472.3	-1464.92	-1461.34	-1469.17	5th	519720	123018	0.236701	1	partial-UDG	1	partial-UDG	0.236178	-0.00442744	0.235006	-0.0144224
	X	JOY049.A0101	IMD002_003.merged	-2511.96	-1998.02	-1665.46	-1618.76	-1605.39	-1614.73	-1587.81	-1578.84	-1574.36	-1583.69	5th	638705	149876	0.234656	3	non-UDG	1	merged	0.234127	-0.0045214	0.235006	0.00297694
	X	JOY012.A0101	JOY024.A0101	-2184.02	-1627.3	-1410.23	-1359.91	-1353.87	-1357.62	-1337.4	-1331.35	-1328.35	-1342.15	5th	310482	73497	0.236719	1	partial-UDG	1	partial-UDG	0.236178	-0.00458416	0.235006	-0.0145799
	X	IMD009.A0101	JOY016.A0101	-2363.78	-1784.22	-1537.13	-1491.09	-1477.59	-1487.16	-1460.52	-1452.9	-1449.32	-1456.76	5th	539751	127774	0.236728	1	partial-UDG	1	partial-UDG	0.236178	-0.00465731	0.235006	-0.0146534
	X	JOY012.A0101	JOY028.A0101	-2087.55	-1529.29	-1305.79	-1257.71	-1246.35	-1253.88	-1229.47	-1222.71	-1219.81	-1229.22	5th	214432	50762	0.236728	1	partial-UDG	1	partial-UDG	0.236178	-0.00465774	0.235006	-0.0146538
	X	IMD016.A0101	JOY026.A0101	-2335.68	-1753.69	-1511.35	-1460.83	-1446.76	-1456.55	-1429.32	-1421.78	-1418.43	-1428.71	5th	498231	117946	0.23673	1	partial-UDG	1	partial-UDG	0.236178	-0.00467317	0.235006	-0.0146693
	X	JOY006.A0101	JOY018.A0101	-2387.8	-1802.68	-1564.13	-1517.34	-1499.85	-1512.21	-1482.85	-1475.08	-1471.87	-1472.14	5th	581621	137689	0.236733	1	partial-UDG	1	partial-UDG	0.236178	-0.00470408	0.235006	-0.0147004
	X	IMD010.A0101	JOY019.A0101	-2235.1	-1662.29	-1415.63	-1369.19	-1356.31	-1365.06	-1339.43	-1332.48	-1329.16	-1336.88	5th	341873	80937	0.236746	1	partial-UDG	1	partial-UDG	0.236178	-0.00481087	0.235006	-0.0148077
	X	IMD011.A0101	JOY016.A0101	-2410.5	-1833.68	-1574.61	-1529.16	-1514.95	-1525.02	-1498.26	-1490.95	-1487.68	-1493.63	5th	651011	154131	0.236756	1	partial-UDG	1	partial-UDG	0.236178	-0.00490028	0.235006	-0.0148976
	X	IMD004.A0101	IMD010.A0101	-2485.03	-1899.14	-1660.24	-1615.19	-1607.88	-1612.69	-1590.68	-1584.04	-1580.83	-1588.67	5th	819820	194100	0.236759	1	partial-UDG	1	partial-UDG	0.236178	-0.00492502	0.235006	-0.0149224
	X	IMD011.A0101	JOY006.A0101	-2394.75	-1806.1	-1546.89	-1494.63	-1483.2	-1491.14	-1465.21	-1457.37	-1453.03	-1461.95	5th	578342	136942	0.236784	1	partial-UDG	1	partial-UDG	0.236178	-0.00513234	0.235006	-0.0151308
	X	IMD021.A0101	JOY007.A0101	-1562.9	-1107.36	-983.5	-939.67	-930.05	-936.95	-914.12	-907.32	-904.37	-904.54	5th	29883	6934	0.232038	1	partial-UDG	2	non-UDG	0.231444	-0.00513611	0.235006	0.0252554
	X	IMD004.A0101	IMD011.A0101	-2468.48	-1890.42	-1639.59	-1595.37	-1587.37	-1592.76	-1570.71	-1564.35	-1561.42	-1578.53	5th	803291	190211	0.23679	1	partial-UDG	1	partial-UDG	0.236178	-0.00518218	0.235006	-0.0151809
	X	IMD018.A0101	JOY004.A0101	-2051.05	-1508.7	-1292.96	-1245.06	-1234.55	-1241.67	-1216.82	-1209.49	-1206.05	-1219.72	5th	199288	47192	0.236803	1	partial-UDG	1	partial-UDG	0.236178	-0.00529533	0.235006	-0.0152946
	X	JOY032.A0101	JOY007.A0101	-2359.32	-1774.76	-1528.46	-1482.74	-1469.72	-1478.89	-1452.23	-1444.37	-1440.56	-1448.95	5th	354393	82241	0.232062	1	partial-UDG	2	non-UDG	0.231444	-0.00533744	0.235006	0.0250571
	X	IMD020.A0201	JOY020.A0101	-2119.34	-1556.11	-1338.8	-1289.1	-1275.22	-1285.24	-1257.07	-1248.9	-1244.81	-1247.51	5th	159098	37350	0.234761	1	partial-UDG	3	non-UDG	0.234127	-0.00541752	0.235006	0.00208417
	X	IMD007.A0101	JOY018.A0101	-2474.12	-1884.88	-1655.38	-1609.83	-1599.47	-1606.19	-1580.91	-1572.66	-1568.4	-1579.14	5th	781834	185154	0.23682	1	partial-UDG	1	partial-UDG	0.236178	-0.00543991	0.235006	-0.0154399
	X	JOY023.A0101	JOY083.A0101	-1733.37	-1255.23	-1042	-997.61	-993.03	-981.92	-965.85	-958.42	-954.94	-955.61	5th	40121	9419	0.234765	1	partial-UDG	3	non-UDG	0.234127	-0.00545059	0.235006	0.00205123
	X	IMD020.A0201	JOY002.A0101	-2125.23	-1562.78	-1346.73	-1298.12	-1287.61	-1294.8	-1271.95	-1265.27	-1261.94	-1263	5th	158126	37123	0.234768	1	partial-UDG	3	non-UDG	0.234127	-0.00548168	0.235006	0.00202025
	X	JOY004.A0101	JOY023.A0101	-2401.98	-1830.01	-1588.81	-1544.98	-1534.77	-1541.51	-1518.95	-1512.91	-1510.35	-1525.52	5th	631637	149593	0.236834	1	partial-UDG	1	partial-UDG	0.236178	-0.00555611	0.235006	-0.0155567
	X	IMD004.A0101	JOY006.A0101	-2386.41	-1805.18	-1564.94	-1520.21	-1509.24	-1517.05	-1492.29	-1485.02	-1481.64	-1483.61	5th	582939	138064	0.236841	1	partial-UDG	1	partial-UDG	0.236178	-0.00561906	0.235006	-0.0156199
	X	JOY016.A0101	JOY022.A0101	-2392.59	-1813.93	-1564.99	-1513.88	-1500.82	-1509.96	-1483.87	-1476.64	-1473.34	-1479.73	5th	608119	144036	0.236855	1	partial-UDG	1	partial-UDG	0.236178	-0.00573516	0.235006	-0.0157366
	X	JOY019.A0101	JOY026.A0101	-2122.25	-1562.44	-1333.51	-1283.06	-1272.1	-1279.59	-1255.56	-1248.57	-1245.21	-1251.14	5th	241426	57185	0.236863	1	partial-UDG	1	partial-UDG	0.236178	-0.00580724	0.235006	-0.015809
	X	JOY001.A0101	JOY019.A0101	-2126.73	-1572.32	-1353.62	-1304.6	-1291	-1300.53	-1274.27	-1266.85	-1263.46	-1264.51	5th	238943	56598	0.236868	1	partial-UDG	1	partial-UDG	0.236178	-0.00584736	0.235006	-0.0158494
	X	IMD039.A0101	JOY024.A0101	-2238.26	-1662.61	-1434.46	-1384.59	-1369.65	-1380.11	-1352.25	-1344.25	-1340.54	-1343.96	5th	227963	52915	0.232121	1	partial-UDG	2	non-UDG	0.231444	-0.00585092	0.235006	0.0245514
	X	JOY005.A0101	JOY018.A0101	-2447.7	-1864.65	-1628.56	-1582.86	-1571.43	-1579.18	-1554.35	-1547.34	-1543.94	-1555.41	5th	732892	173603	0.236874	1	partial-UDG	1	partial-UDG	0.236178	-0.00589573	0.235006	-0.015898
	X	JOY029.A0101	JOY007.A0101	-2536.33	-1907.14	-1605.37	-1558.04	-1539.22	-1552.41	-1521.4	-1512.91	-1508.92	-1510.97	5th	600768	139462	0.23214	1	partial-UDG	2	non-UDG	0.231444	-0.00601101	0.235006	0.0243937
	X	JOY006.A0101	JOY024.A0101	-2401.81	-1813.43	-1568.26	-1522.62	-1512.01	-1519.17	-1494.85	-1487.89	-1484.46	-1494.87	5th	593209	140526	0.236891	1	partial-UDG	1	partial-UDG	0.236178	-0.00604218	0.235006	-0.0160452
	X	IMD016.A0101	JOY007.A0101	-2466.14	-1876.86	-1637.01	-1590.43	-1574.16	-1585.71	-1556.52	-1548.51	-1544.9	-1551.99	5th	752045	178167	0.23691	1	partial-UDG	1	partial-UDG	0.236178	-0.00620148	0.235006	-0.0162052
	X	JOY006.A0101	JOY007.A0101	-2379.29	-1798.51	-1540.05	-1494.34	-1481.19	-1490.15	-1465.28	-1458.78	-1455.92	-1459.82	5th	582437	137986	0.236911	1	partial-UDG	1	partial-UDG	0.236178	-0.00621363	0.235006	-0.0162175
	X	IMD011.A0101	JOY009.A0101	-2099.84	-1550.82	-1337.65	-1289.93	-1279.94	-1286.94	-1262.85	-1255.52	-1251.83	-1252.67	5th	235941	55901	0.236928	1	partial-UDG	1	partial-UDG	0.236178	-0.00635265	0.235006	-0.0163572
	X	IMD006.A0101	JOY028.A0101	-2339.23	-1755.22	-1517.75	-1471.33	-1455.9	-1466.74	-1438.8	-1431.07	-1427.42	-1431.85	5th	484040	114687	0.236937	1	partial-UDG	1	partial-UDG	0.236178	-0.00643016	0.235006	-0.0164351
	X	IMD009.A0101	JOY015.A0101	-2423.34	-1834.96	-1584.78	-1538.13	-1521.09	-1533.3	-1504.05	-1496.02	-1492.28	-1496.55	5th	649770	153959	0.236944	1	partial-UDG	1	partial-UDG	0.236178	-0.00648785	0.235006	-0.016493
	X	JOY030.A0101	JOY010.A0101	-2144.08	-1609.79	-1348.43	-1297.28	-1280.99	-1292.54	-1264.7	-1256.26	-1252.2	-1256.23	5th	162064	37632	0.232205	1	partial-UDG	2	non-UDG	0.231444	-0.00657299	0.235006	0.0238403
	X	JOY029.A0101	IMD011.A0101	-2554.04	-1917.38	-1619.47	-1562.88	-1543.23	-1557.23	-1525.88	-1517.43	-1513.36	-1514.97	5th	597511	138745	0.232205	1	partial-UDG	2	non-UDG	0.231444	-0.00657618	0.235006	0.0238371
	X	JOY045.A0101	IMD018.A0101	-1325.91	-983.88	-859	-819.08	-810.17	-816.66	-796.18	-790.65	-788.66	-790.26	5th	14327	3327	0.232219	1	partial-UDG	2	non-UDG	0.231444	-0.00669678	0.235006	0.0237183
	X	JOY053.A0101	JOY019.A0101	-2234.6	-1642.96	-1384.52	-1331.03	-1314.48	-1326.06	-1296.95	-1288.76	-1284.64	-1289.19	5th	237754	55851	0.234911	1	partial-UDG	3	non-UDG	0.234127	-0.0066981	0.235006	0.000808383
	X	JOY011.A0101	JOY012.A0101	-2090.3	-1546.04	-1333.29	-1289.38	-1278	-1285.9	-1261.68	-1255.03	-1252.16	-1264.6	5th	230872	54710	0.236971	1	partial-UDG	1	partial-UDG	0.236178	-0.00671898	0.235006	-0.0167253
	X	JOY030.A0101	JOY018.A0101	-2189.54	-1604.46	-1339.1	-1286.39	-1271.74	-1282.26	-1254.96	-1247.32	-1243.72	-1246.08	5th	176960	41094	0.232222	1	partial-UDG	2	non-UDG	0.231444	-0.00672343	0.235006	0.0236921
	X	IMD020.A0201	IMD004.A0101	-2133.1	-1567.09	-1341.16	-1291.04	-1281.53	-1287.92	-1265.4	-1258.91	-1255.91	-1259.79	5th	157298	36955	0.234936	1	partial-UDG	3	non-UDG	0.234127	-0.00691475	0.235006	0.000592541
	X	JOY011.A0101	JOY013.A0101	-2331.56	-1763.77	-1540.45	-1496.02	-1488.56	-1493.22	-1473.26	-1468.03	-1466.15	-1477.53	5th	498248	118089	0.237008	1	partial-UDG	1	partial-UDG	0.236178	-0.0070352	0.235006	-0.0170431
	X	JOY013.A0101	JOY024.A0101	-2426.71	-1849.56	-1623.32	-1579.2	-1570.47	-1576.75	-1554.25	-1547.47	-1544.33	-1548.65	5th	686153	162626	0.237011	1	partial-UDG	1	partial-UDG	0.236178	-0.00705892	0.235006	-0.017067
	X	JOY004.A0101	JOY015.A0101	-2422.32	-1849.13	-1601.62	-1557.17	-1543.37	-1553.31	-1527.38	-1520.41	-1517.36	-1523.82	5th	672690	159437	0.237014	1	partial-UDG	1	partial-UDG	0.236178	-0.00708262	0.235006	-0.0170908
	X	JOY004.A0101	JOY024.A0101	-2422.25	-1853.53	-1600.57	-1558.03	-1553.84	-1556.28	-1537.91	-1532.39	-1529.99	-1545.08	5th	692485	164149	0.237043	1	partial-UDG	1	partial-UDG	0.236178	-0.00733094	0.235006	-0.0173403
	X	IMD010.A0101	JOY006.A0101	-2396.74	-1810.05	-1561.64	-1516.3	-1503.38	-1512.23	-1487.26	-1480.65	-1477.66	-1489.45	5th	588862	139589	0.237049	1	partial-UDG	1	partial-UDG	0.236178	-0.00737621	0.235006	-0.0173858
	X	IMD016.A0101	JOY025.A0101	-2452.19	-1855.83	-1597.7	-1552.05	-1537.99	-1547.85	-1520.91	-1513.37	-1509.93	-1512.43	5th	680202	161243	0.237052	1	partial-UDG	1	partial-UDG	0.236178	-0.00740071	0.235006	-0.0174105
	X	JOY013.A0101	JOY028.A0101	-2324.43	-1744.03	-1505.31	-1459.02	-1443.69	-1454.48	-1426.49	-1418.66	-1414.9	-1418.67	5th	462546	109650	0.237058	1	partial-UDG	1	partial-UDG	0.236178	-0.00745035	0.235006	-0.0174603
	X	IMD020.A0201	JOY003.A0101	-2124.71	-1560.53	-1347.55	-1298.56	-1286.98	-1294.77	-1271.01	-1264.49	-1261.37	-1263.64	5th	156955	36885	0.235004	1	partial-UDG	3	non-UDG	0.234127	-0.00749074	0.235006	1.87086e-05
	X	IMD007.A0101	IMD011.A0101	-2477.7	-1888.44	-1637.74	-1593.29	-1581.89	-1589.85	-1565.98	-1559.51	-1556.77	-1564.56	5th	775640	183875	0.237062	1	partial-UDG	1	partial-UDG	0.236178	-0.00749095	0.235006	-0.0175011
	X	IMD010.A0101	IMD011.A0101	-2490.35	-1897.89	-1646.23	-1600	-1588.1	-1596.34	-1570.45	-1562.73	-1558.83	-1561.51	5th	810070	192039	0.237065	1	partial-UDG	1	partial-UDG	0.236178	-0.00751128	0.235006	-0.0175216
	X	IMD007.A0101	JOY025.A0101	-2448.38	-1859.53	-1610.16	-1564.29	-1551.36	-1560.48	-1534.08	-1526.52	-1522.85	-1532.93	5th	708352	167928	0.237069	1	partial-UDG	1	partial-UDG	0.236178	-0.00754412	0.235006	-0.0175546
	X	JOY030.A0101	IMD004.A0101	-2181.79	-1603.24	-1363.28	-1312.54	-1298.35	-1308.24	-1280.93	-1273.03	-1269.1	-1271	5th	176925	41103	0.232319	1	partial-UDG	2	non-UDG	0.231444	-0.00755999	0.235006	0.0228682
	X	IMD004.A0101	IMD007.A0101	-2472.25	-1887.51	-1647.91	-1603.03	-1592.12	-1599.73	-1575.16	-1567.92	-1564.29	-1565.82	5th	784052	185885	0.237082	1	partial-UDG	1	partial-UDG	0.236178	-0.00766194	0.235006	-0.017673
	X	JOY004.A0101	JOY026.A0101	-2312.61	-1738.85	-1502.75	-1453.27	-1443.13	-1449.85	-1425.37	-1418.19	-1414.75	-1426.27	5th	461467	109407	0.237085	1	partial-UDG	1	partial-UDG	0.236178	-0.00768497	0.235006	-0.0176961
	X	IMD009.A0101	IMD011.A0101	-2415.29	-1831.28	-1577.68	-1531.37	-1517.61	-1527.19	-1500.23	-1492.59	-1488.94	-1492	5th	651259	154406	0.237088	1	partial-UDG	1	partial-UDG	0.236178	-0.00771259	0.235006	-0.0177239
	X	JOY049.A0101	JOY011.A0101	-2366.14	-1785.42	-1548.49	-1503.73	-1491.35	-1500	-1475.13	-1468.31	-1465.2	-1480.15	5th	427531	100486	0.235038	1	partial-UDG	3	non-UDG	0.234127	-0.00778344	0.235006	-0.000272893
	X	JOY049.A0101	IMD010.A0101	-2471.75	-1877.43	-1634.65	-1587.87	-1572.05	-1583.22	-1554.76	-1546.85	-1543.1	-1549.84	5th	592082	139172	0.235055	1	partial-UDG	3	non-UDG	0.234127	-0.00793167	0.235006	-0.000420574
	X	IMD011.A0101	JOY011.A0101	-2381.05	-1803.7	-1559.21	-1514.98	-1506.42	-1512.22	-1489.7	-1483.04	-1479.96	-1485.1	5th	579837	137492	0.237122	1	partial-UDG	1	partial-UDG	0.236178	-0.00799493	0.235006	-0.0180076
	X	IMD022.A0101	JOY001.A0101	-2049.29	-1491.63	-1254.23	-1202.12	-1185.55	-1197.29	-1168.44	-1160.42	-1156.73	-1158.36	5th	115118	26750	0.23237	1	partial-UDG	2	non-UDG	0.231444	-0.00800489	0.235006	0.0224301
	X	JOY003.A0101	JOY018.A0101	-2482.81	-1895.92	-1656.16	-1610.51	-1595.4	-1606.05	-1578.86	-1571.49	-1568.25	-1578.34	5th	809453	191940	0.237123	1	partial-UDG	1	partial-UDG	0.236178	-0.00800579	0.235006	-0.0180186
	X	JOY003.A0101	JOY006.A0101	-2391.55	-1804.6	-1555.57	-1511.02	-1500.43	-1507.9	-1483.18	-1475.43	-1471.47	-1472.13	5th	583446	138351	0.237127	1	partial-UDG	1	partial-UDG	0.236178	-0.00804177	0.235006	-0.0180547
	X	IMD010.A0101	JOY025.A0101	-2462.14	-1873.18	-1647.55	-1603.61	-1591.96	-1600.39	-1575.51	-1567.99	-1564.42	-1570.86	5th	737561	174898	0.23713	1	partial-UDG	1	partial-UDG	0.236178	-0.00806611	0.235006	-0.0180792
	X	JOY010.A0101	JOY026.A0101	-2339.85	-1791.34	-1526.41	-1481.38	-1472.22	-1478.62	-1455.13	-1447.72	-1443.83	-1446.05	5th	489976	116190	0.237134	1	partial-UDG	1	partial-UDG	0.236178	-0.00809869	0.235006	-0.0181119
	X	JOY025.A0101	JOY028.A0101	-2358.13	-1771.03	-1525.2	-1480.25	-1466.78	-1476.29	-1449.95	-1442.32	-1438.5	-1439.65	5th	498781	118280	0.237138	1	partial-UDG	1	partial-UDG	0.236178	-0.00813323	0.235006	-0.0181466
	X	IMD022.A0101	IMD039.A0101	-1895.12	-1355.31	-1152.8	-1103.82	-1088.14	-1099.3	-1070.31	-1062.09	-1058.18	-1059.26	5th	51717	11647	0.225206	2	non-UDG	2	non-UDG	0.224282	-0.0082408	0.235006	0.0833975
	X	JOY023.A0101	JOY025.A0101	-2433.28	-1847.12	-1593.32	-1547.76	-1536.09	-1544.19	-1518.76	-1511.35	-1507.82	-1518.01	5th	677201	160601	0.237154	1	partial-UDG	1	partial-UDG	0.236178	-0.00826843	0.235006	-0.0182825
	X	JOY022.A0101	JOY026.A0101	-2345.23	-1758.99	-1510.98	-1464.31	-1449.16	-1459.81	-1431.73	-1423.78	-1419.99	-1422.35	5th	497257	117931	0.237163	1	partial-UDG	1	partial-UDG	0.236178	-0.00834438	0.235006	-0.0183588
	X	JOY022.A0101	JOY023.A0101	-2441.12	-1852.35	-1599.65	-1554.25	-1541.25	-1550.42	-1524.84	-1517.72	-1514.42	-1516.58	5th	688941	163399	0.237174	1	partial-UDG	1	partial-UDG	0.236178	-0.00843819	0.235006	-0.0184531
	X	JOY049.A0101	JOY025.A0101	-2435.62	-1845.51	-1600.74	-1554.6	-1540.07	-1550.38	-1522.83	-1515.11	-1511.57	-1519.37	5th	530123	124642	0.235119	1	partial-UDG	3	non-UDG	0.234127	-0.00847616	0.235006	-0.000963029
	X	IMD004.A0101	JOY026.A0101	-2357.16	-1778.09	-1544.62	-1499.42	-1489.68	-1496.21	-1473.04	-1466.22	-1462.52	-1475.26	5th	533182	126465	0.237189	1	partial-UDG	1	partial-UDG	0.236178	-0.0085654	0.235006	-0.0185809
	X	JOY032.A0101	IMD011.A0101	-2381.03	-1783.93	-1526.29	-1473.79	-1458.42	-1469.22	-1439.97	-1431.28	-1426.9	-1428.05	5th	352887	82025	0.23244	1	partial-UDG	2	non-UDG	0.231444	-0.00860618	0.235006	0.0218379
	X	IMD018.A0101	JOY013.A0101	-2059.44	-1505.49	-1289.85	-1240.94	-1227.58	-1236.92	-1210.54	-1203.01	-1199.41	-1203.75	5th	197883	46937	0.237196	1	partial-UDG	1	partial-UDG	0.236178	-0.00862078	0.235006	-0.0186366
	X	JOY010.A0101	JOY016.A0101	-2395.51	-1848.7	-1569.15	-1522.55	-1507.74	-1518.03	-1490.35	-1482.45	-1478.36	-1484.33	5th	598236	141900	0.237197	1	partial-UDG	1	partial-UDG	0.236178	-0.00863469	0.235006	-0.0186506
	X	JOY032.A0101	JOY025.A0101	-2346.44	-1755.98	-1495.13	-1448.76	-1432.92	-1443.91	-1415.62	-1407.77	-1403.94	-1408.94	5th	320451	74488	0.232447	1	partial-UDG	2	non-UDG	0.231444	-0.0086714	0.235006	0.0217736
	X	IMD010.A0101	JOY018.A0101	-2496.02	-1902.19	-1648.7	-1602.14	-1587.77	-1597.6	-1571.01	-1564.05	-1561.25	-1577.17	5th	817125	193835	0.237216	1	partial-UDG	1	partial-UDG	0.236178	-0.00879125	0.235006	-0.0188079
	X	IMD006.A0101	JOY026.A0101	-2333.31	-1749.38	-1511.32	-1460.76	-1449.77	-1457.44	-1432.55	-1425.1	-1421.63	-1427.61	5th	476825	113112	0.237219	1	partial-UDG	1	partial-UDG	0.236178	-0.00881884	0.235006	-0.0188357
	X	IMD007.A0101	JOY004.A0101	-2425.51	-1845.63	-1603.66	-1557.44	-1543.93	-1553.48	-1526.57	-1518.79	-1514.79	-1522.08	5th	660425	156680	0.237241	1	partial-UDG	1	partial-UDG	0.236178	-0.00900568	0.235006	-0.0190234
	X	IMD019.A0101	JOY007.A0101	-2229.27	-1656.21	-1424.85	-1375.82	-1365.51	-1372.67	-1348.69	-1341.55	-1338.05	-1345.43	5th	228368	53093	0.232489	1	partial-UDG	2	non-UDG	0.231444	-0.00902912	0.235006	0.0214213
	X	IMD011.A0101	JOY018.A0101	-2483.57	-1894.78	-1638.19	-1592.12	-1575.11	-1587.43	-1558.24	-1550.24	-1546.51	-1549.99	5th	800947	190020	0.237244	1	partial-UDG	1	partial-UDG	0.236178	-0.00903102	0.235006	-0.0190489
	X	JOY006.A0101	IMD002_003.merged	-2433.94	-1926.41	-1582.88	-1538.09	-1524.27	-1533.65	-1507.75	-1500.89	-1497.88	-1511.86	5th	627147	148798	0.237262	1	partial-UDG	1	merged	0.236178	-0.00918003	0.235006	-0.0191986
	X	IMD007.A0101	IMD002_003.merged	-2536.49	-2020.1	-1681.01	-1633.37	-1617.73	-1628.49	-1599.3	-1591.13	-1587.02	-1596.06	5th	851963	202142	0.237266	1	partial-UDG	1	merged	0.236178	-0.0092174	0.235006	-0.0192362
	X	IMD009.A0101	JOY003.A0101	-2418.04	-1834.47	-1591.21	-1545.15	-1531.12	-1541.22	-1513.72	-1505.73	-1501.89	-1504.67	5th	657378	155977	0.237271	1	partial-UDG	1	partial-UDG	0.236178	-0.00926169	0.235006	-0.0192807
	X	JOY007.A0101	JOY026.A0101	-2351.3	-1771.08	-1523.29	-1477.53	-1466.78	-1474.25	-1449.34	-1441.95	-1438.43	-1450.22	5th	533215	126517	0.237272	1	partial-UDG	1	partial-UDG	0.236178	-0.00926693	0.235006	-0.019286
	X	IMD007.A0101	JOY023.A0101	-2457.15	-1866.46	-1628.99	-1583.29	-1569.92	-1579.21	-1553.15	-1545.77	-1542.04	-1549.51	5th	724404	171888	0.237282	1	partial-UDG	1	partial-UDG	0.236178	-0.00935109	0.235006	-0.0193706
	X	IMD006.A0101	JOY003.A0101	-2444.13	-1861.02	-1620.16	-1575.65	-1561.42	-1571.39	-1545.58	-1538.92	-1536.02	-1539.32	5th	710211	168532	0.237298	1	partial-UDG	1	partial-UDG	0.236178	-0.0094911	0.235006	-0.0195113
	X	JOY029.A0101	JOY010.A0101	-2519.92	-1927.85	-1603.41	-1555.45	-1535.4	-1549.48	-1518.02	-1509.59	-1505.5	-1508.33	5th	545757	126912	0.232543	1	partial-UDG	2	non-UDG	0.231444	-0.00949805	0.235006	0.0209595
	X	IMD006.A0101	JOY015.A0101	-2438.47	-1857.33	-1622.34	-1577.66	-1564.21	-1573.74	-1547.46	-1540.05	-1536.66	-1542.63	5th	700969	166340	0.2373	1	partial-UDG	1	partial-UDG	0.236178	-0.00950454	0.235006	-0.0195248
	X	JOY049.A0101	JOY016.A0101	-2405.84	-1819.63	-1569.85	-1524.06	-1507.51	-1519.37	-1490.71	-1482.86	-1479.3	-1485.98	5th	478091	112479	0.235267	1	partial-UDG	3	non-UDG	0.234127	-0.00973963	0.235006	-0.00222177
	X	IMD016.A0101	JOY011.A0101	-2382.22	-1795.11	-1552.62	-1507.6	-1495.39	-1503.82	-1478.12	-1470.58	-1465.6	-1470.54	5th	544708	129281	0.23734	1	partial-UDG	1	partial-UDG	0.236178	-0.00984265	0.235006	-0.0198646
	X	IMD011.A0101	IMD016.A0101	-2479.31	-1879.48	-1614.32	-1567.1	-1550.09	-1562.03	-1532.66	-1524.7	-1521.04	-1523	5th	747100	177318	0.237342	1	partial-UDG	1	partial-UDG	0.236178	-0.00985717	0.235006	-0.0198792
	X	JOY004.A0101	JOY006.A0101	-2349.39	-1770.56	-1520.87	-1474.84	-1460.47	-1470.93	-1442.91	-1434.72	-1430.71	-1432.7	5th	500169	118712	0.237344	1	partial-UDG	1	partial-UDG	0.236178	-0.00987459	0.235006	-0.0198967
	X	IMD016.A0101	JOY004.A0101	-2421.93	-1840.98	-1599.42	-1553.74	-1537.79	-1549.13	-1521.04	-1513.68	-1510.7	-1514.57	5th	634083	150510	0.237366	1	partial-UDG	1	partial-UDG	0.236178	-0.0100662	0.235006	-0.0200892
	X	IMD039.A0101	JOY025.A0101	-2212.87	-1630.86	-1397.33	-1343.7	-1332.37	-1340.11	-1315.7	-1308.39	-1304.67	-1304.79	5th	205644	47841	0.23264	1	partial-UDG	2	non-UDG	0.231444	-0.0103349	0.235006	0.0201353
	X	JOY049.A0101	JOY020.A0101	-2463.18	-1874.24	-1626.16	-1580.01	-1565.74	-1575.91	-1549.38	-1542.46	-1539.8	-1550.93	5th	593262	139617	0.235338	1	partial-UDG	3	non-UDG	0.234127	-0.0103454	0.235006	-0.00282531
	X	JOY017.A0101	JOY024.A0101	-1921.33	-1392.73	-1199.72	-1152.29	-1143.49	-1149.37	-1126.85	-1119.84	-1116.56	-1122.43	5th	129329	30703	0.237402	1	partial-UDG	1	partial-UDG	0.236178	-0.01037	0.235006	-0.0203946
	X	IMD007.A0101	JOY022.A0101	-2463.96	-1867.49	-1600.7	-1553.87	-1538.32	-1549.12	-1521.44	-1514	-1510.19	-1517.23	5th	721469	171279	0.237403	1	partial-UDG	1	partial-UDG	0.236178	-0.0103772	0.235006	-0.0204018
	X	IMD007.A0101	JOY013.A0101	-2429.34	-1838.6	-1593.81	-1548.15	-1537.27	-1544.84	-1520.39	-1513.27	-1509.96	-1512.12	5th	655270	155564	0.237404	1	partial-UDG	1	partial-UDG	0.236178	-0.0103882	0.235006	-0.0204128
	X	JOY030.A0101	JOY004.A0101	-2128.95	-1561.31	-1324.15	-1271	-1256.57	-1266.66	-1240.65	-1233.71	-1230.59	-1236.27	5th	152751	35541	0.232673	1	partial-UDG	2	non-UDG	0.231444	-0.0106191	0.235006	0.0198555
	X	JOY022.A0101	JOY028.A0101	-2356.22	-1769.28	-1515.07	-1463.24	-1450.69	-1459.68	-1433.28	-1425.33	-1421.33	-1422.57	5th	506759	120326	0.237442	1	partial-UDG	1	partial-UDG	0.236178	-0.0107085	0.235006	-0.0207348
	X	JOY032.A0101	JOY049.A0101	-2352.74	-1760.93	-1515.07	-1469.23	-1455.71	-1465.04	-1437.61	-1429.36	-1425.24	-1434.56	5th	268438	61553	0.229301	2	non-UDG	3	non-UDG	0.22804	-0.0110546	0.235006	0.048554
	X	JOY032.A0101	IMD004.A0101	-2360.94	-1779.31	-1513.02	-1461.36	-1445.63	-1456.76	-1428.57	-1420.68	-1417.02	-1424.57	5th	355947	82842	0.232737	1	partial-UDG	2	non-UDG	0.231444	-0.0111731	0.235006	0.0193099
	X	IMD007.A0101	JOY015.A0101	-2481.24	-1886.41	-1623.3	-1576.49	-1561.51	-1572.03	-1543.88	-1535.76	-1531.31	-1536.35	5th	773797	183780	0.237504	1	partial-UDG	1	partial-UDG	0.236178	-0.0112327	0.235006	-0.0212615
	X	JOY029.A0101	JOY012.A0101	-2247.75	-1639.46	-1385.91	-1330.17	-1314.02	-1325.23	-1297.7	-1290.28	-1286.82	-1292.05	5th	232742	54172	0.232756	1	partial-UDG	2	non-UDG	0.231444	-0.0113346	0.235006	0.0191508
	X	JOY030.A0101	IMD006.A0101	-2147.82	-1571.7	-1336.6	-1287.54	-1274.34	-1283.66	-1256.16	-1247.98	-1243.55	-1244.64	5th	158810	36965	0.232762	1	partial-UDG	2	non-UDG	0.231444	-0.0113937	0.235006	0.0190926
	X	IMD019.A0101	JOY026.A0101	-2112.8	-1547.56	-1327.58	-1276.33	-1261.18	-1272	-1243.94	-1235.89	-1232.04	-1232.41	5th	158771	36956	0.232763	1	partial-UDG	2	non-UDG	0.231444	-0.0113979	0.235006	0.0190885
	X	JOY011.A0101	JOY019.A0101	-2147.16	-1589.43	-1361.91	-1312.32	-1298.05	-1308.14	-1280.8	-1272.96	-1269.2	-1270.99	5th	260581	61897	0.237535	1	partial-UDG	1	partial-UDG	0.236178	-0.0114904	0.235006	-0.0215205
	X	JOY049.A0101	JOY024.A0101	-2475.07	-1882.07	-1620.3	-1575.45	-1562.53	-1571.5	-1546.61	-1540.14	-1537.48	-1549.04	5th	595808	140297	0.235474	1	partial-UDG	3	non-UDG	0.234127	-0.0115043	0.235006	-0.00397987
	X	JOY076.A0101	JOY020.A0101	-2283.89	-1675.53	-1424.3	-1369.23	-1353.21	-1364.36	-1335.9	-1327.82	-1323.63	-1325.1	5th	219850	51769	0.235474	1	partial-UDG	3	non-UDG	0.234127	-0.0115101	0.235006	-0.00398565
	X	IMD008.A0101	JOY009.A0101	-1418.92	-1013.28	-915.52	-874.47	-865.29	-872.04	-851.56	-845.98	-843.73	-843.83	5th	30727	7299	0.237544	1	partial-UDG	1	partial-UDG	0.236178	-0.0115661	0.235006	-0.0215966
	X	IMD022.A0101	JOY024.A0101	-2160.51	-1589.7	-1356.96	-1305.73	-1290.13	-1301.17	-1273.31	-1265.55	-1261.88	-1261.95	5th	167663	39030	0.232788	1	partial-UDG	2	non-UDG	0.231444	-0.0116181	0.235006	0.0188716
	X	JOY119_120.merged	JOY018.A0101	-2466.6	-1889.85	-1549.67	-1501.93	-1480.97	-1496.34	-1462.84	-1454.28	-1450.12	-1452.13	5th	421554	99280	0.23551	1	partial-UDG	3	merged	0.234127	-0.0118124	0.235006	-0.00428675
	X	JOY009.A0101	JOY011.A0101	-2022.67	-1489.7	-1283.71	-1239.84	-1228.82	-1236.42	-1212.37	-1205.48	-1202.32	-1208.65	5th	182234	43295	0.237579	1	partial-UDG	1	partial-UDG	0.236178	-0.0118678	0.235006	-0.0218998
	X	JOY003.A0101	JOY017.A0101	-1928.3	-1392.11	-1199.28	-1150.65	-1137.78	-1146.99	-1121.57	-1114.47	-1111.37	-1114.48	5th	127251	30236	0.237609	1	partial-UDG	1	partial-UDG	0.236178	-0.0121217	0.235006	-0.022155
	X	IMD020.A0201	JOY005.A0101	-2095.07	-1535.44	-1309.47	-1259.97	-1247.27	-1256.12	-1230.89	-1223.79	-1220.49	-1220.54	5th	143078	33702	0.23555	1	partial-UDG	3	non-UDG	0.234127	-0.0121564	0.235006	-0.00462949
	X	JOY053.A0101	IMD010.A0101	-2519.48	-1893.25	-1616.1	-1569.41	-1552.94	-1564.26	-1535.98	-1528.27	-1524.4	-1531.22	5th	559226	131728	0.235554	1	partial-UDG	3	non-UDG	0.234127	-0.0121931	0.235006	-0.00466609
	X	IMD009.A0101	IMD010.A0101	-2431.61	-1844.68	-1606.75	-1560.34	-1544.69	-1555.75	-1527.79	-1520.17	-1516.75	-1521.59	5th	664653	157937	0.237623	1	partial-UDG	1	partial-UDG	0.236178	-0.0122411	0.235006	-0.022275
	X	JOY006.A0101	JOY010.A0101	-2372.8	-1820.8	-1557.11	-1511.05	-1495.86	-1506.81	-1478.35	-1470.12	-1466.11	-1469.74	5th	532491	126536	0.23763	1	partial-UDG	1	partial-UDG	0.236178	-0.012301	0.235006	-0.0223352
	X	IMD019.A0101	JOY016.A0101	-2173.99	-1607.16	-1385.79	-1340.36	-1325.88	-1336.11	-1309.06	-1301.19	-1297.41	-1305.26	5th	190534	44378	0.232914	1	partial-UDG	2	non-UDG	0.231444	-0.0127019	0.235006	0.0178042
	X	IMD011.A0101	JOY013.A0101	-2427.92	-1844.37	-1600.28	-1555.13	-1543.99	-1552.08	-1526.79	-1519.21	-1515.51	-1517.64	5th	668010	158788	0.237703	1	partial-UDG	1	partial-UDG	0.236178	-0.0129168	0.235006	-0.022954
	X	IMD006.A0101	IMD016.A0101	-2445.65	-1846.57	-1584.45	-1538.43	-1524.35	-1534.3	-1506.88	-1498.74	-1494.83	-1498.57	5th	660203	156936	0.237709	1	partial-UDG	1	partial-UDG	0.236178	-0.0129649	0.235006	-0.0230024
	X	IMD039.A0101	JOY004.A0101	-2196.08	-1621.5	-1403.68	-1358.28	-1342.97	-1353.72	-1325.78	-1317.83	-1314.27	-1318.67	5th	193511	45078	0.232948	1	partial-UDG	2	non-UDG	0.231444	-0.0129973	0.235006	0.0175133
	X	IMD006.A0101	IMD007.A0101	-2447.07	-1853.73	-1614.78	-1567.36	-1549.23	-1562.26	-1531.58	-1523.1	-1519.13	-1523.49	5th	689213	163836	0.237715	1	partial-UDG	1	partial-UDG	0.236178	-0.0130149	0.235006	-0.0230526
	X	IMD028.A0101	JOY045.A0101	-1483.8	-1098.7	-935.29	-893.1	-879.7	-889.41	-864.64	-857.98	-855.29	-856.65	5th	15575	3516	0.225746	2	non-UDG	2	non-UDG	0.224282	-0.0130559	0.235006	0.0788021
	X	JOY032.A0101	JOY013.A0101	-2329.79	-1740.83	-1498.25	-1451.38	-1434.26	-1446.63	-1416.73	-1408.38	-1404.34	-1411.17	5th	295578	68858	0.232961	1	partial-UDG	2	non-UDG	0.231444	-0.0131054	0.235006	0.0174069
	X	IMD020.A0201	JOY024.A0101	-2145.75	-1574.85	-1360.9	-1307.99	-1293.06	-1303.72	-1277.05	-1269.88	-1266.58	-1268.33	5th	160050	37721	0.235683	1	partial-UDG	3	non-UDG	0.234127	-0.0132905	0.235006	-0.00575933
	X	JOY049.A0101	JOY010.A0101	-2442.25	-1883.83	-1606.18	-1561.16	-1549.52	-1557.57	-1532.93	-1525.83	-1522.37	-1536.28	5th	528668	124625	0.235734	1	partial-UDG	3	non-UDG	0.234127	-0.0137292	0.235006	-0.00619641
	X	IMD039.A0101	JOY023.A0101	-2232.02	-1644.27	-1410.83	-1358.32	-1344.15	-1354.05	-1326.78	-1318.99	-1315.18	-1315.62	5th	208503	48593	0.233057	1	partial-UDG	2	non-UDG	0.231444	-0.0139358	0.235006	0.0165891
	X	JOY029.A0101	IMD020.A0201	-2170.06	-1571.45	-1333.57	-1279.23	-1259.61	-1273.51	-1243.19	-1235.23	-1231.61	-1233.15	5th	122673	28171	0.229643	2	non-UDG	3	non-UDG	0.22804	-0.0140577	0.235006	0.0456399
	X	IMD009.A0101	JOY028.A0101	-2333.43	-1743.36	-1486.24	-1434.12	-1417.98	-1429.5	-1401.17	-1393.48	-1390.01	-1391.89	5th	451664	107427	0.237847	1	partial-UDG	1	partial-UDG	0.236178	-0.0141373	0.235006	-0.0241807
	X	IMD006.A0101	JOY023.A0101	-2422.64	-1840.12	-1588.06	-1544.29	-1532.95	-1541.11	-1516.68	-1509.47	-1506.6	-1520.41	5th	656628	156184	0.237858	1	partial-UDG	1	partial-UDG	0.236178	-0.0142263	0.235006	-0.02427
	X	IMD006.A0101	JOY016.A0101	-2396.27	-1810.38	-1568.62	-1522.12	-1504.56	-1517.03	-1487.38	-1479.4	-1475.86	-1480.11	5th	581887	138407	0.237859	1	partial-UDG	1	partial-UDG	0.236178	-0.0142367	0.235006	-0.0242805
	X	IMD011.A0101	JOY010.A0101	-2465.46	-1905.11	-1623.38	-1577.36	-1565.21	-1573.55	-1547.85	-1540.35	-1536.56	-1543.75	5th	722110	171761	0.23786	1	partial-UDG	1	partial-UDG	0.236178	-0.0142451	0.235006	-0.0242889
	X	JOY049.A0101	JOY001.A0101	-2367.15	-1782.66	-1528.63	-1483.27	-1470.26	-1479.42	-1452.87	-1444.91	-1440.97	-1447.61	5th	391485	92310	0.235794	1	partial-UDG	3	non-UDG	0.234127	-0.0142462	0.235006	-0.00671144
	X	JOY022.A0101	JOY024.A0101	-2462.29	-1879.28	-1618.92	-1574.78	-1566.24	-1571.88	-1550.13	-1544.02	-1541.4	-1560.19	5th	757827	180278	0.237888	1	partial-UDG	1	partial-UDG	0.236178	-0.0144837	0.235006	-0.0245288
	X	JOY049.A0101	IMD007.A0101	-2482.19	-1874.01	-1611.31	-1564.29	-1546.7	-1559.33	-1529.41	-1521.01	-1516.82	-1518.65	5th	566870	133682	0.235825	1	partial-UDG	3	non-UDG	0.234127	-0.0145051	0.235006	-0.00696945
	X	JOY049.A0101	IMD011.A0101	-2477.69	-1879.69	-1621.26	-1576.38	-1565.06	-1572.89	-1547.99	-1540.79	-1537.2	-1543.87	5th	581273	137080	0.235827	1	partial-UDG	3	non-UDG	0.234127	-0.0145259	0.235006	-0.00699017
	X	JOY019.A0101	JOY022.A0101	-2205.55	-1636.26	-1393.29	-1342.53	-1326.28	-1337.67	-1309.74	-1302.33	-1298.96	-1299.46	5th	317421	75516	0.237905	1	partial-UDG	1	partial-UDG	0.236178	-0.014626	0.235006	-0.0246718
	X	IMD016.A0101	JOY022.A0101	-2464.98	-1863.97	-1598.43	-1551.45	-1533.86	-1546.25	-1516.56	-1508.5	-1505.05	-1512.93	5th	693576	165006	0.237906	1	partial-UDG	1	partial-UDG	0.236178	-0.0146369	0.235006	-0.0246827
	X	JOY029.A0101	JOY017.A0101	-1979.21	-1406.47	-1215.23	-1163.67	-1145.37	-1158.45	-1128.8	-1120.91	-1117.56	-1118.67	5th	96103	22407	0.233156	1	partial-UDG	2	non-UDG	0.231444	-0.0147956	0.235006	0.0157423
	X	IMD020.A0201	IMD007.A0101	-2123.14	-1551.74	-1329.64	-1279.12	-1266.81	-1275.28	-1249.98	-1242.8	-1239.26	-1250.36	5th	152134	35883	0.235864	1	partial-UDG	3	non-UDG	0.234127	-0.0148438	0.235006	-0.00730683
	X	JOY007.A0101	JOY017.A0101	-1952.08	-1401.12	-1207.84	-1156.13	-1143.26	-1152.34	-1126.42	-1118.93	-1115.28	-1117.07	5th	128660	30614	0.237945	1	partial-UDG	1	partial-UDG	0.236178	-0.0149656	0.235006	-0.0250131
	X	IMD006.A0101	IMD002_003.merged	-2494.19	-1983.03	-1629.79	-1582.75	-1565.36	-1577.8	-1548.18	-1540.11	-1536.33	-1544.63	5th	768593	182884	0.237946	1	partial-UDG	1	merged	0.236178	-0.0149784	0.235006	-0.0250259
	X	JOY001.A0101	JOY006.A0101	-2292.8	-1715.98	-1460.68	-1409.1	-1396.48	-1405.09	-1378.82	-1371.2	-1367.44	-1372.33	5th	399341	95024	0.237952	1	partial-UDG	1	partial-UDG	0.236178	-0.0150254	0.235006	-0.0250731
	X	IMD011.A0101	JOY020.A0101	-2483.3	-1895.29	-1636.69	-1590.74	-1575.83	-1586.6	-1559.18	-1551.81	-1548.67	-1556.36	5th	812641	193381	0.237966	1	partial-UDG	1	partial-UDG	0.236178	-0.0151444	0.235006	-0.0251928
	X	IMD007.A0101	IMD009.A0101	-2429.92	-1834.64	-1587.21	-1540.93	-1530.35	-1537.42	-1510.88	-1502.25	-1497.75	-1504.86	5th	637421	151689	0.237973	1	partial-UDG	1	partial-UDG	0.236178	-0.0152031	0.235006	-0.0252518
	X	JOY022.A0101	IMD002_003.merged	-2520.65	-1999.99	-1646.36	-1598.52	-1581.11	-1593.37	-1563.16	-1554.66	-1550.41	-1551.2	5th	809082	192579	0.238022	1	partial-UDG	1	merged	0.236178	-0.0156146	0.235006	-0.0256653
	X	JOY049.A0101	JOY006.A0101	-2379.47	-1784.8	-1537.97	-1491.89	-1478.67	-1488.06	-1461.2	-1453.34	-1449.32	-1450.2	5th	425361	100377	0.235981	1	partial-UDG	3	non-UDG	0.234127	-0.0158372	0.235006	-0.00829656
	X	JOY049.A0101	IMD006.A0101	-2435.18	-1840.23	-1589.43	-1543.93	-1528.51	-1539.45	-1512.26	-1504.84	-1501.47	-1508.99	5th	514934	121519	0.235989	1	partial-UDG	3	non-UDG	0.234127	-0.0159119	0.235006	-0.0083709
	X	IMD019.A0101	JOY025.A0101	-2210.98	-1636.01	-1397.87	-1352.4	-1338.4	-1348.03	-1321.7	-1314.54	-1311.39	-1321.05	5th	209529	48881	0.23329	1	partial-UDG	2	non-UDG	0.231444	-0.0159519	0.235006	0.0146035
	X	JOY004.A0101	JOY028.A0101	-2330.47	-1753.85	-1509.42	-1462.55	-1445.1	-1457.43	-1427.94	-1419.83	-1415.88	-1420.73	5th	467050	111192	0.238073	1	partial-UDG	1	partial-UDG	0.236178	-0.0160499	0.235006	-0.0261028
	X	IMD039.A0101	JOY018.A0101	-2245.7	-1657.26	-1423.31	-1370.42	-1351.53	-1365.04	-1334.08	-1325.55	-1321.49	-1321.84	5th	223849	52229	0.233322	1	partial-UDG	2	non-UDG	0.231444	-0.0162332	0.235006	0.0143264
	X	IMD020.A0201	JOY022.A0101	-2118.72	-1545.73	-1324.43	-1274.09	-1256.99	-1269.13	-1240.22	-1232.31	-1228.8	-1229.94	5th	145020	34229	0.23603	1	partial-UDG	3	non-UDG	0.234127	-0.0162539	0.235006	-0.00871171
	X	IMD039.A0101	JOY022.A0101	-2230.17	-1641.55	-1403.5	-1348.99	-1332.36	-1344.24	-1315.21	-1306.96	-1303.02	-1307.4	5th	208744	48707	0.233334	1	partial-UDG	2	non-UDG	0.231444	-0.0163299	0.235006	0.0142312
	X	JOY049.A0101	IMD004.A0101	-2467.33	-1876.31	-1618.23	-1572.3	-1558.14	-1567.99	-1541.14	-1533.66	-1530.08	-1533.24	5th	587233	138641	0.236092	1	partial-UDG	3	non-UDG	0.234127	-0.0167875	0.235006	-0.00924331
	X	JOY015.A0101	JOY025.A0101	-2456.26	-1866.45	-1602.89	-1556.48	-1544.13	-1552.52	-1526.71	-1519.28	-1515.46	-1523.66	5th	722429	172078	0.238194	1	partial-UDG	1	partial-UDG	0.236178	-0.0170715	0.235006	-0.0271294
	X	IMD022.A0101	JOY011.A0101	-2069.89	-1509	-1288.34	-1237.96	-1222.38	-1233.36	-1205.39	-1197.58	-1193.94	-1199.24	5th	122928	28696	0.233437	1	partial-UDG	2	non-UDG	0.231444	-0.017227	0.235006	0.0133478
	X	JOY025.A0101	IMD002_003.merged	-2505.91	-1986.11	-1638.77	-1592.11	-1576.71	-1587.26	-1559.78	-1552.46	-1549.05	-1555.3	5th	791253	188492	0.23822	1	partial-UDG	1	merged	0.236178	-0.0172915	0.235006	-0.0273506
	X	JOY011.A0101	JOY018.A0101	-2393.75	-1811.41	-1557.16	-1512.15	-1498.49	-1507.91	-1482.55	-1475.78	-1472.56	-1481.31	5th	583345	138996	0.238274	1	partial-UDG	1	partial-UDG	0.236178	-0.0177527	0.235006	-0.027814
	X	IMD039.A0101	JOY013.A0101	-2198.99	-1616.83	-1380.4	-1329.53	-1314.58	-1324.88	-1297.57	-1290.12	-1286.76	-1291.2	5th	192134	44865	0.233509	1	partial-UDG	2	non-UDG	0.231444	-0.0178443	0.235006	0.0127397
	X	IMD018.A0101	JOY017.A0101	-1537.61	-1086.04	-973.05	-929.26	-917.97	-926.25	-903.06	-896.32	-893.25	-894.55	5th	38115	9083	0.238305	1	partial-UDG	1	partial-UDG	0.236178	-0.0180155	0.235006	-0.0280782
	X	IMD021.A0101	JOY073.A0101	-1174.03	-852.91	-801.25	-764.69	-760.66	-763.68	-749.01	-744.62	-742.95	-743.07	5th	6762	1556	0.230109	2	non-UDG	3	non-UDG	0.22804	-0.0181482	0.235006	0.0416707
	X	IMD011.A0101	JOY004.A0101	-2430.92	-1848.65	-1579.22	-1533.97	-1521.52	-1530.32	-1504.85	-1497.93	-1494.87	-1503.32	5th	674419	160744	0.238344	1	partial-UDG	1	partial-UDG	0.236178	-0.0183482	0.235006	-0.0284125
	X	IMD019.A0101	JOY011.A0101	-2135.79	-1578.21	-1352.52	-1303.22	-1292.86	-1299.79	-1276.31	-1269.68	-1266.5	-1271.72	5th	171007	39942	0.233569	1	partial-UDG	2	non-UDG	0.231444	-0.018367	0.235006	0.012225
	X	JOY012.A0101	JOY019.A0101	-1948.25	-1411.36	-1207.83	-1159.65	-1147.73	-1156.1	-1131.89	-1124.53	-1121.17	-1122.73	5th	139315	33208	0.238366	1	partial-UDG	1	partial-UDG	0.236178	-0.0185334	0.235006	-0.0285987
	X	JOY049.A0101	IMD018.A0101	-2085.59	-1523.74	-1305.94	-1253.15	-1240.21	-1249.38	-1224.67	-1217.83	-1214.5	-1219.21	5th	168458	39807	0.236302	1	partial-UDG	3	non-UDG	0.234127	-0.0185835	0.235006	-0.0110326
	X	IMD039.A0101	JOY012.A0101	-1950.21	-1404.91	-1227.97	-1179.48	-1165.26	-1175.24	-1148.7	-1141.52	-1138.6	-1141.61	5th	90845	21222	0.233607	1	partial-UDG	2	non-UDG	0.231444	-0.0186894	0.235006	0.0119075
	X	JOY006.A0101	JOY012.A0101	-2111.24	-1548.34	-1347.68	-1294.81	-1285	-1291.7	-1269.86	-1263.83	-1260.99	-1266.07	5th	230354	54918	0.238407	1	partial-UDG	1	partial-UDG	0.236178	-0.0188779	0.235006	-0.0289449
	X	JOY049.A0101	JOY012.A0101	-2171.71	-1602.12	-1383.05	-1332.46	-1322.22	-1329.16	-1306.04	-1299.41	-1296.27	-1297.89	5th	223495	52822	0.236345	1	partial-UDG	3	non-UDG	0.234127	-0.0189518	0.235006	-0.0113995
	X	IMD011.A0101	JOY025.A0101	-2461.95	-1870.72	-1605.41	-1559.44	-1547.58	-1555.64	-1530.1	-1522.83	-1519.56	-1529.96	5th	724453	172766	0.238478	1	partial-UDG	1	partial-UDG	0.236178	-0.0194782	0.235006	-0.0295482
	X	JOY030.A0101	JOY049.A0101	-2171.48	-1584.44	-1334.7	-1279.8	-1264.62	-1275.15	-1248.25	-1240.96	-1237.76	-1241.56	5th	136447	31419	0.230265	2	non-UDG	3	non-UDG	0.22804	-0.0195146	0.235006	0.0403448
	X	IMD019.A0101	JOY023.A0101	-2207.25	-1635.3	-1392.9	-1348.02	-1333.79	-1343.69	-1317.71	-1310.71	-1307.49	-1309.2	5th	213584	49922	0.233735	1	partial-UDG	2	non-UDG	0.231444	-0.0197959	0.235006	0.0108178
	X	IMD010.A0101	JOY022.A0101	-2478.22	-1882.42	-1620.33	-1574.67	-1560.33	-1570.12	-1544.32	-1537.17	-1533.81	-1541.9	5th	752590	179511	0.238524	1	partial-UDG	1	partial-UDG	0.236178	-0.0198714	0.235006	-0.0299434
	X	IMD022.A0101	JOY003.A0101	-2147.95	-1578.35	-1332.38	-1282.35	-1267.35	-1277.93	-1250.97	-1243.16	-1239.49	-1243.23	5th	165348	38651	0.233755	1	partial-UDG	2	non-UDG	0.231444	-0.019975	0.235006	0.0106413
	X	IMD039.A0101	IMD020.A0201	-1870.09	-1334	-1165.99	-1117.41	-1105.52	-1113.94	-1089.09	-1081.8	-1078.26	-1079.86	5th	48399	11148	0.230335	2	non-UDG	3	non-UDG	0.22804	-0.0201295	0.235006	0.0397481
	X	IMD009.A0101	JOY017.A0101	-1890.94	-1353.68	-1167.56	-1119.95	-1109.08	-1116.51	-1094.22	-1087.63	-1084.77	-1089.79	5th	107087	25548	0.238572	1	partial-UDG	1	partial-UDG	0.236178	-0.0202786	0.235006	-0.0303526
	X	IMD020.A0201	JOY053.A0101	-2169.7	-1569.52	-1323.15	-1268.8	-1249.43	-1263.15	-1232.98	-1225.11	-1221.6	-1222.71	5th	118549	27733	0.233937	3	non-UDG	3	non-UDG	0.231572	-0.0204268	0.235006	0.00909628
	X	IMD021.A0101	JOY003.A0101	-1569.85	-1110.57	-974.53	-931.03	-920.07	-927.73	-904.21	-897.78	-895.37	-896.65	5th	29961	7006	0.233837	1	partial-UDG	2	non-UDG	0.231444	-0.0206823	0.235006	0.00994477
	X	IMD019.A0101	JOY020.A0101	-2222.1	-1651.36	-1413.18	-1361.96	-1344.35	-1356.87	-1327.45	-1319.44	-1315.71	-1323.33	5th	232096	54274	0.233843	1	partial-UDG	2	non-UDG	0.231444	-0.0207305	0.235006	0.00989736
	X	JOY049.A0101	JOY015.A0101	-2472.77	-1875.74	-1610.66	-1565.54	-1555.5	-1562.32	-1538.23	-1530.95	-1527.08	-1534.66	5th	580161	137256	0.236583	1	partial-UDG	3	non-UDG	0.234127	-0.0209787	0.235006	-0.0134188
	X	IMD006.A0101	IMD010.A0101	-2466.82	-1870.3	-1633.49	-1586.98	-1571.86	-1582.34	-1555.15	-1547.86	-1544.57	-1558.35	5th	716344	170975	0.238677	1	partial-UDG	1	partial-UDG	0.236178	-0.0211665	0.235006	-0.0312449
	X	IMD019.A0101	JOY015.A0101	-2226.07	-1653.54	-1399.64	-1348.99	-1335.75	-1345.04	-1319.26	-1311.95	-1308.41	-1311.09	5th	227465	53205	0.233904	1	partial-UDG	2	non-UDG	0.231444	-0.0212595	0.235006	0.00937631
	X	JOY049.A0101	JOY022.A0101	-2453.68	-1856.33	-1589.06	-1543.14	-1528.58	-1538.56	-1512.08	-1505.49	-1501.9	-1512.3	5th	540177	127819	0.236624	1	partial-UDG	3	non-UDG	0.234127	-0.0213348	0.235006	-0.0137735
	X	JOY049.A0101	IMD009.A0101	-2424.92	-1824.34	-1563.83	-1516.78	-1500.99	-1512.06	-1483.7	-1475.83	-1472.08	-1478.6	5th	477926	113089	0.236624	1	partial-UDG	3	non-UDG	0.234127	-0.0213365	0.235006	-0.0137753
	X	IMD020.A0201	JOY018.A0101	-2131.36	-1561.89	-1333.93	-1284.53	-1272.77	-1280.66	-1256.16	-1249.18	-1245.91	-1252.4	5th	157065	37166	0.236628	1	partial-UDG	3	non-UDG	0.234127	-0.0213677	0.235006	-0.0138064
	X	JOY006.A0101	JOY022.A0101	-2387.48	-1790.75	-1529.74	-1482.49	-1465.68	-1477.41	-1448.47	-1440.59	-1436.79	-1440.32	5th	540909	129132	0.238731	1	partial-UDG	1	partial-UDG	0.236178	-0.0216258	0.235006	-0.0317065
	X	IMD006.A0101	IMD011.A0101	-2458.6	-1864.61	-1611.95	-1565.82	-1549.54	-1561.11	-1532.45	-1524.43	-1520.56	-1520.88	5th	702902	167822	0.238756	1	partial-UDG	1	partial-UDG	0.236178	-0.0218327	0.235006	-0.0319144
	X	IMD009.A0101	JOY006.A0101	-2344.97	-1755.43	-1497.7	-1446.49	-1432.58	-1442.12	-1415.4	-1408.21	-1404.12	-1406.81	5th	482080	115121	0.238801	1	partial-UDG	1	partial-UDG	0.236178	-0.0222114	0.235006	-0.032295
	X	IMD019.A0101	JOY005.A0101	-2208.71	-1636.03	-1404.67	-1353.65	-1340.16	-1349.57	-1322.09	-1313.96	-1309.99	-1313.78	5th	211519	49503	0.234036	1	partial-UDG	2	non-UDG	0.231444	-0.0223967	0.235006	0.00825638
	X	IMD019.A0101	JOY003.A0101	-2225.25	-1654.35	-1425.57	-1373.83	-1361.14	-1370.19	-1345.07	-1337.83	-1334.21	-1336.16	5th	229334	53676	0.234052	1	partial-UDG	2	non-UDG	0.231444	-0.0225344	0.235006	0.00812079
	X	JOY021.C0101	IMD020.A0201	-1348.33	-959.57	-864.4	-823.97	-813.82	-821.16	-800.1	-794.63	-792.65	-793.24	5th	9930	2290	0.230614	2	non-UDG	3	non-UDG	0.22804	-0.0225761	0.235006	0.0373741
	X	JOY032.A0101	JOY018.A0101	-2384.7	-1788.13	-1519.36	-1472.56	-1452.8	-1466.94	-1435.9	-1427.63	-1423.82	-1426.89	5th	355302	83182	0.234116	1	partial-UDG	2	non-UDG	0.231444	-0.0230933	0.235006	0.0075703
	X	JOY049.A0101	JOY019.A0101	-2223.4	-1641.91	-1403.31	-1351.47	-1336.69	-1347.06	-1319.65	-1311.93	-1308.23	-1309.47	5th	250718	59381	0.236844	1	partial-UDG	3	non-UDG	0.234127	-0.0232098	0.235006	-0.0156415
	X	IMD009.A0101	JOY024.A0101	-2446.96	-1852.73	-1586.03	-1539.23	-1521.94	-1534.27	-1504.73	-1496.61	-1492.77	-1497.94	5th	668578	159742	0.238928	1	partial-UDG	1	partial-UDG	0.236178	-0.02329	0.235006	-0.033379
	X	IMD006.A0101	JOY024.A0101	-2470.01	-1876.84	-1630.56	-1585.7	-1570.01	-1581.3	-1553.88	-1546.63	-1543.54	-1552.08	5th	721375	172368	0.238944	1	partial-UDG	1	partial-UDG	0.236178	-0.0234229	0.235006	-0.0335125
	X	JOY049.A0101	JOY013.A0101	-2412.01	-1824.41	-1585.46	-1539.85	-1526.96	-1536.14	-1509.57	-1501.79	-1497.99	-1502.63	5th	490144	116104	0.236877	1	partial-UDG	3	non-UDG	0.234127	-0.0234963	0.235006	-0.015927
	X	IMD016.A0101	JOY017.A0101	-1913.72	-1374.85	-1184.94	-1137.82	-1124.56	-1133.8	-1107.35	-1099.99	-1096.89	-1098.55	5th	119299	28522	0.23908	1	partial-UDG	1	partial-UDG	0.236178	-0.0245769	0.235006	-0.0346723
	X	IMD019.A0101	JOY013.A0101	-2190.52	-1617.06	-1389.42	-1343.64	-1329.02	-1339.24	-1312.1	-1304.44	-1300.75	-1300.8	5th	194902	45686	0.234405	1	partial-UDG	2	non-UDG	0.231444	-0.0255877	0.235006	0.00511373
	X	IMD019.A0101	IMD016.A0101	-2225.88	-1643.5	-1413.85	-1362.96	-1347.46	-1358.45	-1329.28	-1320.7	-1316.55	-1317.28	5th	214944	50397	0.234466	1	partial-UDG	2	non-UDG	0.231444	-0.0261126	0.235006	0.00459682
	X	IMD006.A0101	JOY011.A0101	-2373.52	-1787.59	-1528.69	-1483.2	-1467.85	-1478.6	-1451.39	-1444.18	-1441.16	-1454.49	5th	520357	124507	0.239272	1	partial-UDG	1	partial-UDG	0.236178	-0.0262054	0.235006	-0.0363089
	X	JOY049.A0101	JOY018.A0101	-2484.67	-1880.16	-1596.64	-1549.51	-1532.13	-1544.22	-1515.02	-1507.16	-1503.4	-1512.45	5th	585832	138988	0.237249	1	partial-UDG	3	non-UDG	0.234127	-0.0266704	0.235006	-0.0190892
	X	IMD019.A0101	JOY010.A0101	-2217.83	-1670.77	-1407.14	-1360.55	-1343.89	-1355.8	-1326.47	-1318.19	-1314.2	-1315.12	5th	209202	49070	0.234558	1	partial-UDG	2	non-UDG	0.231444	-0.0269099	0.235006	0.0038116
	X	IMD019.A0101	JOY001.A0101	-2139.56	-1576.74	-1355.92	-1306.57	-1293.27	-1302.69	-1275.37	-1267.41	-1263.57	-1265.04	5th	159973	37525	0.234571	1	partial-UDG	2	non-UDG	0.231444	-0.0270209	0.235006	0.00370227
	X	JOY032.A0101	IMD006.A0101	-2353.55	-1755.96	-1494.36	-1437.63	-1420.09	-1432.43	-1403.31	-1395.49	-1391.77	-1393.23	5th	312552	73318	0.234579	1	partial-UDG	2	non-UDG	0.231444	-0.0270877	0.235006	0.00363647
	X	JOY006.A0101	JOY017.A0101	-1858.96	-1327.46	-1162.4	-1116.12	-1103.45	-1112.31	-1087.21	-1080.38	-1077.77	-1083.62	5th	94665	22665	0.239423	1	partial-UDG	1	partial-UDG	0.236178	-0.0274838	0.235006	-0.0375937
	X	IMD019.A0101	JOY004.A0101	-2199.35	-1626.23	-1402.08	-1357.6	-1343.7	-1353.5	-1327.38	-1319.96	-1316.37	-1318.17	5th	196990	46226	0.234662	1	partial-UDG	2	non-UDG	0.231444	-0.0278058	0.235006	0.00292932
	X	IMD019.A0101	IMD004.A0101	-2231.32	-1657.88	-1414.14	-1364.88	-1353.74	-1361.52	-1336.38	-1328.92	-1325.21	-1331.2	5th	229148	53800	0.234783	1	partial-UDG	2	non-UDG	0.231444	-0.0288522	0.235006	0.00189869
	X	IMD021.A0101	JOY016.A0101	-1519.43	-1077.74	-957.33	-914.48	-905.85	-911.82	-890.93	-885.27	-883.43	-884.39	5th	24853	5838	0.234901	1	partial-UDG	2	non-UDG	0.231444	-0.0298759	0.235006	0.000890551
	X	IMD020.A0201	JOY076.A0101	-1907.8	-1353.54	-1165.3	-1115.03	-1100.99	-1110.9	-1084.47	-1077.03	-1073.59	-1076.54	5th	48094	11311	0.235185	3	non-UDG	3	non-UDG	0.231572	-0.0312074	0.235006	-0.00152678
	X	IMD021.A0101	JOY012.A0101	-1259.98	-903.35	-827.18	-789.6	-782.67	-787.61	-770.28	-765.6	-764.09	-764.13	5th	11840	2784	0.235135	1	partial-UDG	2	non-UDG	0.231444	-0.0318973	0.235006	-0.00110017
	X	IMD019.A0101	IMD002_003.merged	-2284.99	-1775.19	-1431.68	-1380.36	-1361.73	-1374.96	-1344	-1335.43	-1331.41	-1334.74	5th	247374	58183	0.235203	2	non-UDG	1	merged	0.231444	-0.03248	0.235006	-0.00167406
	X	IMD019.A0101	JOY019.A0101	-1992.89	-1441.53	-1235.94	-1185.27	-1169.55	-1180.94	-1152.62	-1144.52	-1140.59	-1142.54	5th	102607	24135	0.235218	1	partial-UDG	2	non-UDG	0.231444	-0.0326122	0.235006	-0.00180428
	X	IMD019.A0101	IMD007.A0101	-2239.91	-1655.14	-1434.19	-1388.18	-1373.46	-1383.96	-1356.03	-1347.62	-1343.43	-1344.62	5th	223472	52609	0.235417	1	partial-UDG	2	non-UDG	0.231444	-0.0343288	0.235006	-0.00349486
	X	IMD021.A0101	JOY002.A0101	-1592.42	-1127.36	-995.57	-951.17	-942.59	-948.61	-927.64	-921.23	-918.16	-918.45	5th	30196	7111	0.235495	1	partial-UDG	2	non-UDG	0.231444	-0.035005	0.235006	-0.0041608
	X	IMD019.A0101	JOY022.A0101	-2222.35	-1641.21	-1407.7	-1354.44	-1340.15	-1350.42	-1323.8	-1316.29	-1312.71	-1317.43	5th	213066	50210	0.235655	1	partial-UDG	2	non-UDG	0.231444	-0.0363869	0.235006	-0.00552172
	X	JOY017.A0101	JOY023.A0101	-1918.25	-1378.2	-1185.15	-1137.39	-1125.92	-1133.57	-1108.37	-1100.92	-1097.53	-1100.82	5th	118438	28499	0.240624	1	partial-UDG	1	partial-UDG	0.236178	-0.0376504	0.235006	-0.0478109
	X	IMD019.A0101	JOY018.A0101	-2250.98	-1666.42	-1424.91	-1373.14	-1356.05	-1368.14	-1340.1	-1332.48	-1328.98	-1337.04	5th	228920	53980	0.235803	1	partial-UDG	2	non-UDG	0.231444	-0.0376677	0.235006	-0.00678315
	X	IMD019.A0101	IMD008.A0101	-1529.92	-1083.21	-961.82	-918.81	-908.73	-915.99	-893.01	-886.55	-884.12	-884.44	5th	28623	6750	0.235824	1	partial-UDG	2	non-UDG	0.231444	-0.0378529	0.235006	-0.00696558
	X	IMD019.A0101	IMD009.A0101	-2201.73	-1617.63	-1384.58	-1337.73	-1318.94	-1332.37	-1301.83	-1293.61	-1289.81	-1294.25	5th	190938	45086	0.236129	1	partial-UDG	2	non-UDG	0.231444	-0.0404857	0.235006	-0.00955843
	X	IMD021.A0101	JOY025.A0101	-1553.23	-1097	-962.64	-918.51	-907.23	-915.18	-891.2	-884.75	-882.41	-885.02	5th	27243	6436	0.236244	1	partial-UDG	2	non-UDG	0.231444	-0.0414809	0.235006	-0.0105386
	X	IMD021.A0101	IMD031.A0101	-666.08	-542.69	-529.23	-510.71	-510.22	-510.53	-505.01	-503.76	-503.61	-503.84	5th	1406	322	0.229018	2	non-UDG	2	non-UDG	0.224282	-0.0422344	0.235006	0.0509551
	X	IMD021.A0101	JOY078.A0101	-1026.98	-773.53	-711.08	-677.28	-672.68	-676.02	-660.71	-656.04	-654.23	-654.23	5th	4012	937	0.233549	2	non-UDG	3	non-UDG	0.22804	-0.0483176	0.235006	0.0123955
	X	IMD021.A0101	JOY028.A0101	-1478.86	-1044.73	-931.81	-891.65	-883.47	-889.26	-869.52	-863.95	-861.59	-862.61	5th	20933	4973	0.237567	1	partial-UDG	2	non-UDG	0.231444	-0.0529161	0.235006	-0.0218004
	X	IMD019.A0101	IMD020.A0201	-1871.31	-1343.46	-1171.94	-1125.93	-1114.87	-1122.73	-1098.51	-1091.15	-1087.71	-1088.48	5th	51128	11979	0.234294	2	non-UDG	3	non-UDG	0.22804	-0.0548513	0.235006	0.00605552
	X	IMD019.A0101	IMD024.A0101	-1674.29	-1235.97	-1024.96	-976.15	-971.92	-961.66	-945.15	-937.62	-933.94	-934.55	5th	24116	5559	0.230511	2	non-UDG	2	non-UDG	0.224282	-0.0555424	0.235006	0.0382543
	X	IMD031.A0101	JOY030.A0101	-1283.48	-933.35	-839.52	-801.57	-793.34	-799.35	-780.31	-775.12	-773.14	-775.86	5th	8919	2056	0.230519	2	non-UDG	2	non-UDG	0.224282	-0.055616	0.235006	0.0381841
	X	IMD021.A0101	JOY019.A0101	-1274.51	-916.94	-844.22	-805.63	-800.39	-804.08	-787.26	-782.46	-780.81	-780.97	5th	13158	3138	0.238486	1	partial-UDG	2	non-UDG	0.231444	-0.0608542	0.235006	-0.0296182
	X	IMD031.A0101	JOY078.A0101	-1075.65	-815.19	-731.61	-695.22	-686.66	-692.92	-674.56	-670.09	-668.79	-669.72	5th	4442	1045	0.235254	2	non-UDG	3	non-UDG	0.22804	-0.0632715	0.235006	-0.00211508
	X	JOY042.A0101	JOY059.A0101	-1140.25	-856.81	-775.85	-739.45	-734.23	-738.18	-721.35	-716.13	-713.81	-712.69	Unrelated	6548	1359	0.207544	2	non-UDG	3	non-UDG	0.22804	0.179757	0.235006	0.23371
	X	IMD031.A0101	JOY045.A0101	-841.04	-661.79	-617.17	-589.24	-586.23	-588.46	-577.66	-574.77	-573.82	-573.74	Unrelated	2423	502	0.207181	2	non-UDG	2	non-UDG	0.224282	0.152496	0.235006	0.2368
	X	JOY021.C0101	JOY078.A0101	-1188.61	-885.41	-799.12	-761.45	-754.33	-759.71	-740.58	-734.7	-732.04	-729.76	Unrelated	6268	1326	0.211551	2	non-UDG	3	non-UDG	0.22804	0.144619	0.235006	0.199613
	X	IMD031.A0101	JOY059.A0101	-1005.24	-759.57	-706.77	-674	-670.25	-672.95	-659.63	-655.47	-653.69	-652.53	Unrelated	4029	858	0.212956	2	non-UDG	3	non-UDG	0.22804	0.132293	0.235006	0.187653
	X	JOY021.C0101	JOY067.A0101	-1228.04	-890.44	-832.1	-792.38	-787.42	-791.11	-775.27	-770.55	-768.7	-768.32	Unrelated	8085	1731	0.2141	2	non-UDG	3	non-UDG	0.22804	0.122259	0.235006	0.177916
	X	JOY078.A0101	IMD008.A0101	-1253.53	-917.67	-828.66	-790.03	-781.65	-787.84	-768.26	-762.67	-760.37	-758.41	Unrelated	11461	2521	0.219963	1	partial-UDG	3	non-UDG	0.234127	0.120989	0.235006	0.128018
	X	JOY042.A0101	JOY067.A0101	-1293.73	-964.37	-863.32	-826.72	-821.62	-825.26	-809.99	-805.87	-804.33	-804.12	Unrelated	9082	1963	0.216142	2	non-UDG	3	non-UDG	0.22804	0.104353	0.235006	0.160541
	X	JOY043.A0201	JOY059.A0101	-1291.08	-925.41	-852.61	-812.51	-802.68	-810.08	-787.73	-780.83	-777.62	-774.29	Unrelated	7881	1731	0.219642	3	non-UDG	3	non-UDG	0.231572	0.103032	0.235006	0.130751
	X	JOY021.C0101	JOY043.A0201	-1049.91	-769.25	-716.25	-680.68	-674.52	-679.08	-661.93	-656.58	-654.21	-651.95	Unrelated	4497	974	0.216589	2	non-UDG	3	non-UDG	0.22804	0.100433	0.235006	0.156737
	X	JOY008.B0101	JOY084.A0101	-1064.94	-779.65	-731.06	-696.16	-691.24	-694.9	-679.15	-674.11	-671.89	-669.99	Unrelated	4921	1067	0.216826	2	non-UDG	3	non-UDG	0.22804	0.0983539	0.235006	0.15472
	X	IMD028.A0101	JOY008.B0101	-1353.37	-960.37	-874.56	-834.05	-824.86	-831.71	-809.69	-802.89	-799.72	-796.7	Unrelated	11468	2448	0.213464	2	non-UDG	2	non-UDG	0.224282	0.0964742	0.235006	0.183334
	X	JOY008.B0101	JOY019.A0101	-1345.22	-959.41	-867.7	-827.87	-819.93	-825.75	-805.6	-799.41	-796.6	-794.76	Unrelated	15979	3527	0.220727	1	partial-UDG	2	non-UDG	0.231444	0.0926075	0.235006	0.121517
	X	JOY031.A0101	JOY009.A0101	-1181.87	-856.32	-796.1	-759	-752.16	-757.35	-738.94	-733.19	-730.65	-729.05	Unrelated	9440	2084	0.220763	1	partial-UDG	2	non-UDG	0.231444	0.0923006	0.235006	0.121215
	X	JOY008.B0101	JOY032.A0101	-1458.91	-1033.82	-922.15	-880.8	-871.6	-878.1	-857.06	-851.1	-848.62	-848.05	Unrelated	16544	3548	0.214458	2	non-UDG	2	non-UDG	0.224282	0.0876027	0.235006	0.174868
	X	JOY008.B0101	JOY009.A0101	-1220.68	-885.82	-817.93	-781.45	-776.58	-780.32	-762.88	-757	-754.23	-752.48	Unrelated	11159	2474	0.221704	1	partial-UDG	2	non-UDG	0.231444	0.0841627	0.235006	0.113201
	X	JOY046.A0101	JOY078.A0101	-1747.3	-1275.8	-1044.68	-994.38	-977.59	-989.52	-960.85	-952.92	-949.12	-945.33	Unrelated	27898	6189	0.221844	3	non-UDG	3	non-UDG	0.231572	0.0840173	0.235006	0.112014
	X	IMD028.A0101	JOY059.A0101	-1716.96	-1210.78	-1056.24	-1007.51	-991.35	-1003.03	-974.38	-966.34	-962.82	-960.21	Unrelated	26209	5726	0.218475	2	non-UDG	3	non-UDG	0.22804	0.083894	0.235006	0.140688
	X	JOY043.A0201	JOY056.A0101	-981.78	-737.79	-697.57	-666.8	-662.76	-665.69	-652.71	-649.21	-648.15	-647.85	Unrelated	3595	798	0.221975	3	non-UDG	3	non-UDG	0.231572	0.082885	0.235006	0.110898
	X	IMD039.A0101	JOY008.B0101	-1321.54	-941.03	-850.3	-809.96	-802.01	-807.8	-787.82	-781.86	-779.39	-778.7	Unrelated	11391	2449	0.214994	2	non-UDG	2	non-UDG	0.224282	0.0828241	0.235006	0.170307
	X	JOY008.B0101	JOY028.A0101	-1518.47	-1072.19	-954.99	-911.85	-901.49	-908.89	-885.88	-879.24	-876.31	-874.27	Unrelated	23766	5273	0.221872	1	partial-UDG	2	non-UDG	0.231444	0.0827184	0.235006	0.111778
	X	IMD028.A0101	JOY031.A0101	-1282.36	-915.11	-834.41	-794.63	-785.68	-792.34	-771.48	-765.05	-762.05	-759.32	Unrelated	9586	2062	0.215105	2	non-UDG	2	non-UDG	0.224282	0.0818336	0.235006	0.169362
	X	JOY001.A0101	JOY008.B0101	-1508.18	-1067.13	-939.95	-896.61	-885.28	-893.55	-869.62	-862.39	-858.95	-856.52	Unrelated	23866	5299	0.222031	1	partial-UDG	2	non-UDG	0.231444	0.0813379	0.235006	0.110419
	X	JOY021.C0101	JOY073.A0101	-1382.89	-984.54	-895	-853.51	-844.37	-851.08	-829.9	-823.28	-820.29	-818.1	Unrelated	11392	2493	0.218838	2	non-UDG	3	non-UDG	0.22804	0.0807085	0.235006	0.137597
	X	IMD028.A0101	JOY043.A0201	-1616.36	-1131.02	-992.73	-944.53	-929.49	-940.5	-913.22	-905.25	-901.42	-896.79	Unrelated	21154	4632	0.218966	2	non-UDG	3	non-UDG	0.22804	0.0795868	0.235006	0.136509
	X	IMD022.A0101	JOY008.B0101	-1221.95	-882.41	-820.03	-782.94	-777.42	-781.5	-764.93	-760.18	-758.32	-757.8	Unrelated	8127	1751	0.215455	2	non-UDG	2	non-UDG	0.224282	0.0787189	0.235006	0.166389
	X	JOY067.A0101	JOY078.A0101	-1558.35	-1131.68	-971.95	-925.44	-909.86	-921.28	-893.3	-885.17	-881.29	-876.59	Unrelated	15584	3467	0.222472	3	non-UDG	3	non-UDG	0.231572	0.0785943	0.235006	0.10667
	X	JOY008.B0101	JOY046.A0101	-1332.65	-947.29	-871.22	-830.17	-820.56	-827.74	-806.74	-800.24	-797.44	-795.11	Unrelated	10381	2275	0.21915	2	non-UDG	3	non-UDG	0.22804	0.077967	0.235006	0.134937
	X	JOY008.B0101	JOY043.A0201	-952.65	-711.43	-678.93	-646.8	-642.56	-645.78	-631.82	-627.32	-625.31	-623.55	Unrelated	3390	744	0.219469	2	non-UDG	3	non-UDG	0.22804	0.0751722	0.235006	0.132225
	X	JOY031.A0101	JOY053.A0101	-1556.52	-1090.53	-954.72	-909.3	-893.8	-905.07	-877.5	-869.64	-866.07	-862.45	Unrelated	21838	4796	0.219617	2	non-UDG	3	non-UDG	0.22804	0.0738729	0.235006	0.130964
	X	JOY043.A0201	JOY017.A0101	-1223.08	-882.2	-826.05	-788.93	-783.31	-787.47	-770.79	-765.71	-763.6	-762.4	Unrelated	10326	2329	0.225547	1	partial-UDG	3	non-UDG	0.234127	0.0732903	0.235006	0.0804976
	X	JOY021.C0101	JOY001.A0101	-1635.56	-1166.75	-1021.43	-976.82	-962.61	-972.98	-946.72	-939.6	-936.56	-933.82	Unrelated	33407	7449	0.222977	1	partial-UDG	2	non-UDG	0.231444	0.0731642	0.235006	0.102369
	X	IMD018.A0101	JOY008.B0101	-1223.86	-876.11	-803.88	-764.95	-756.6	-762.73	-743.06	-737.05	-734.42	-732.09	Unrelated	10681	2382	0.223013	1	partial-UDG	2	non-UDG	0.231444	0.0728565	0.235006	0.102066
	X	JOY021.C0101	JOY012.A0101	-1439.5	-1027.44	-933.62	-892.3	-883.99	-890.13	-870.22	-864.41	-861.82	-859.96	Unrelated	19435	4336	0.223103	1	partial-UDG	2	non-UDG	0.231444	0.0720803	0.235006	0.101301
	X	JOY008.B0101	JOY042.A0101	-899.36	-696.83	-655.67	-624.92	-622.16	-624.18	-611.65	-607.78	-606.33	-605.75	Unrelated	2953	639	0.21639	2	non-UDG	2	non-UDG	0.224282	0.0703771	0.235006	0.158428
	X	IMD011.A0101	JOY008.B0101	-1627.1	-1150.7	-1007.82	-963.21	-950.68	-959.7	-934.4	-926.98	-923.49	-920.88	Unrelated	33444	7469	0.223329	1	partial-UDG	2	non-UDG	0.231444	0.0701282	0.235006	0.0993789
	X	IMD028.A0101	JOY056.A0101	-1386.16	-989.05	-886.51	-844.72	-834.87	-842.09	-820	-813.46	-810.58	-808.84	Unrelated	11513	2535	0.220186	2	non-UDG	3	non-UDG	0.22804	0.0688852	0.235006	0.126124
	X	JOY031.A0101	JOY043.A0201	-869.72	-665.94	-643.81	-616.21	-613.81	-615.61	-605.52	-602.44	-601.23	-600.42	Unrelated	2781	613	0.220424	2	non-UDG	3	non-UDG	0.22804	0.0667941	0.235006	0.124095
	X	JOY021.C0101	JOY056.A0101	-875.17	-670.76	-640.43	-610.87	-607.41	-610.03	-597.77	-593.85	-592.19	-590.96	Unrelated	2531	558	0.220466	2	non-UDG	3	non-UDG	0.22804	0.0664265	0.235006	0.123739
	X	IMD039.A0101	JOY042.A0101	-1552.25	-1135.29	-978.63	-935.22	-923.85	-931.99	-907.71	-900.46	-897.12	-894.59	Unrelated	18091	3923	0.216848	2	non-UDG	2	non-UDG	0.224282	0.0662925	0.235006	0.15453
	X	JOY031.A0101	JOY002.A0101	-1593.98	-1121.63	-970.4	-926	-911.32	-922.03	-894.71	-886.75	-882.93	-879.01	Unrelated	29634	6636	0.223932	1	partial-UDG	2	non-UDG	0.231444	0.0649138	0.235006	0.0942435
	X	JOY078.A0101	JOY005.A0101	-1956.28	-1462.85	-1211.62	-1163.19	-1145.69	-1158.12	-1128.75	-1120.71	-1116.95	-1114	Unrelated	84108	19055	0.226554	1	partial-UDG	3	non-UDG	0.234127	0.0646899	0.235006	0.0719293
	X	JOY042.A0101	JOY043.A0201	-1138.63	-854.44	-777.07	-739.33	-731.04	-737.19	-717.73	-712.16	-709.83	-707.77	Unrelated	5288	1167	0.220688	2	non-UDG	3	non-UDG	0.22804	0.0644783	0.235006	0.121848
	X	JOY021.C0101	JOY059.A0101	-1139.68	-837.42	-782.02	-746.87	-740.86	-745.27	-728.84	-724.22	-722.54	-721.69	Unrelated	5741	1267	0.220693	2	non-UDG	3	non-UDG	0.22804	0.0644353	0.235006	0.121806
	X	JOY056.A0101	JOY059.A0101	-1079.34	-796.33	-735	-698.26	-690.89	-696.33	-677.86	-672.21	-669.73	-667.59	Unrelated	4520	1013	0.224115	3	non-UDG	3	non-UDG	0.231572	0.064402	0.235006	0.0926855
	X	JOY008.B0101	JOY016.A0101	-1567.02	-1108.67	-978.71	-934.2	-922.27	-930.92	-905.9	-898.38	-894.87	-892.43	Unrelated	28445	6373	0.224046	1	partial-UDG	2	non-UDG	0.231444	0.0639249	0.235006	0.0932696
	X	IMD009.A0101	JOY008.B0101	-1590.77	-1118.37	-992.69	-948.26	-934.76	-944.72	-918.18	-910.25	-906.48	-902.53	Unrelated	28376	6359	0.224098	1	partial-UDG	2	non-UDG	0.231444	0.0634805	0.235006	0.092832
	X	IMD004.A0101	JOY008.B0101	-1615.57	-1144.66	-1015.56	-971	-959.53	-967.91	-943.52	-936.1	-932.49	-929.58	Unrelated	33534	7515	0.224101	1	partial-UDG	2	non-UDG	0.231444	0.0634539	0.235006	0.0928058
	X	JOY067.A0101	JOY008_033.merged	-1702.96	-1200.07	-1047.8	-1001.76	-989.05	-998.21	-972.56	-964.94	-961.31	-958.22	Unrelated	28346	6260	0.220842	3	non-UDG	2	merged	0.22804	0.0631268	0.235006	0.120537
	X	JOY033.A0101	JOY046.A0101	-1881.12	-1326.45	-1130.47	-1079.14	-1060.86	-1074.14	-1043.51	-1035.06	-1031.28	-1027.37	Unrelated	43586	9626	0.220851	2	non-UDG	3	non-UDG	0.22804	0.0630542	0.235006	0.120466
	X	JOY008.B0101	JOY049.A0101	-1621.97	-1139.57	-995.76	-949.9	-935.24	-945.81	-919.07	-911.43	-907.84	-904.23	Unrelated	26146	5776	0.220913	2	non-UDG	3	non-UDG	0.22804	0.0625051	0.235006	0.119933
	X	JOY076.A0101	JOY078.A0101	-1737.31	-1275.41	-1071.17	-1025.64	-1010.57	-1021.4	-993.7	-986.08	-982.63	-981.38	Unrelated	29862	6701	0.224399	3	non-UDG	3	non-UDG	0.231572	0.0619504	0.235006	0.0902697
	X	JOY043.A0201	JOY078.A0101	-1351.75	-986.03	-852.65	-809.69	-795.73	-805.89	-780.55	-773.45	-770.18	-766.61	Unrelated	8662	1944	0.224429	3	non-UDG	3	non-UDG	0.231572	0.0616944	0.235006	0.0900175
	X	JOY021.C0101	JOY018.A0101	-1744.6	-1244.31	-1075.43	-1029.23	-1015.67	-1025.38	-998.75	-990.98	-987.44	-985.85	Unrelated	46411	10413	0.224365	1	partial-UDG	2	non-UDG	0.231444	0.0611726	0.235006	0.090559
	X	IMD005.C0101	IMD028.A0101	-1749.03	-1231.18	-1065.82	-1017.74	-1001.46	-1013.29	-984.78	-976.6	-972.68	-968.21	Unrelated	32306	7025	0.217452	2	non-UDG	2	non-UDG	0.224282	0.0609091	0.235006	0.149392
	X	IMD028.A0101	JOY002.A0101	-2247.04	-1658.05	-1413.12	-1360.23	-1341.91	-1355.06	-1324.8	-1316.44	-1312.49	-1310.56	Unrelated	228428	51274	0.224465	1	partial-UDG	2	non-UDG	0.231444	0.0603111	0.235006	0.0897106
	X	JOY067.A0101	JOY084.A0101	-1547.98	-1080.29	-943.99	-898.19	-882.87	-894.05	-866.45	-858.51	-854.77	-850.3	Unrelated	16483	3702	0.224595	3	non-UDG	3	non-UDG	0.231572	0.0602564	0.235006	0.0886006
	X	JOY046.A0101	JOY008_033.merged	-1939.28	-1370.75	-1169.05	-1116.63	-1097.73	-1111.38	-1080.68	-1072.14	-1068.09	-1062.81	Unrelated	51322	11352	0.221192	3	non-UDG	2	merged	0.22804	0.0600638	0.235006	0.117564
	X	JOY021.C0101	JOY119_120.merged	-1704.31	-1231.19	-1021.98	-973.18	-954.21	-967.87	-937.72	-929.43	-925.5	-920.47	Unrelated	27775	6145	0.221242	2	non-UDG	3	merged	0.22804	0.0596215	0.235006	0.117135
	X	IMD016.A0101	JOY008.B0101	-1622.22	-1140.57	-999.81	-954.57	-940.59	-950.78	-924.2	-916.44	-912.78	-909.23	Unrelated	31543	7083	0.224551	1	partial-UDG	2	non-UDG	0.231444	0.0595679	0.235006	0.0889786
	X	IMD031.A0101	JOY020.A0101	-1606.97	-1161.62	-1017	-973.88	-963.62	-971.07	-948.56	-942.09	-939.09	-937.56	Unrelated	33136	7441	0.224559	1	partial-UDG	2	non-UDG	0.231444	0.059492	0.235006	0.0889039
	X	JOY005.A0101	JOY008.B0101	-1612.48	-1139.38	-997.21	-952.17	-939.23	-948.47	-923.53	-916.76	-913.96	-913.23	Unrelated	31255	7021	0.224636	1	partial-UDG	2	non-UDG	0.231444	0.0588295	0.235006	0.0882514
	X	JOY046.A0101	JOY083.A0101	-1491.95	-1072.44	-929.48	-883.24	-879.47	-869.22	-853.48	-845.88	-842.25	-838.2	Unrelated	13436	3020	0.224769	3	non-UDG	3	non-UDG	0.231572	0.0587516	0.235006	0.0871177
	X	IMD028.A0101	JOY008_033.merged	-1932.43	-1377.44	-1177.24	-1126.28	-1110.27	-1121.87	-1093.18	-1084.85	-1080.49	-1076.81	Unrelated	56220	12241	0.217734	2	non-UDG	2	merged	0.224282	0.0583941	0.235006	0.146992
	X	JOY043.A0201	JOY001.A0101	-1763.01	-1253.3	-1095.72	-1047.46	-1034.42	-1043.78	-1017.7	-1009.78	-1006.07	-1004.01	Unrelated	44191	10045	0.227309	1	partial-UDG	3	non-UDG	0.234127	0.0582423	0.235006	0.0655059
	X	JOY031.A0101	JOY067.A0101	-1079.57	-787.35	-736.13	-700.12	-694.4	-698.71	-681.67	-676.14	-673.65	-671.58	Unrelated	4719	1045	0.221445	2	non-UDG	3	non-UDG	0.22804	0.0578403	0.235006	0.115407
	X	JOY084.A0101	JOY008_033.merged	-1662.75	-1166.38	-1010.42	-964.18	-948.27	-959.78	-931.78	-924.19	-920.83	-917.74	Unrelated	23987	5313	0.221495	3	non-UDG	2	merged	0.22804	0.0574039	0.235006	0.114983
	X	IMD005.C0101	JOY073.A0101	-1640.4	-1152.37	-1012.98	-966.39	-952.94	-962.67	-936.83	-929.32	-925.89	-922.75	Unrelated	22892	5072	0.221562	2	non-UDG	3	non-UDG	0.22804	0.056815	0.235006	0.114412
	X	JOY008.B0101	JOY083.A0101	-840.57	-651.37	-620.62	-591.69	-590.92	-588.49	-578.71	-574.66	-572.73	-571.42	Unrelated	2288	507	0.221591	2	non-UDG	3	non-UDG	0.22804	0.0565625	0.235006	0.114167
	X	JOY043.A0201	JOY009.A0101	-1494.66	-1053.58	-940.83	-895.07	-881.65	-891.6	-865.99	-858.34	-854.52	-850.25	Unrelated	20766	4726	0.227584	1	partial-UDG	3	non-UDG	0.234127	0.0558947	0.235006	0.063167
	X	JOY021.C0101	JOY083.A0101	-957.47	-728.33	-681.98	-648.9	-647.6	-643.48	-631.7	-626.86	-624.84	-622.96	Unrelated	3075	682	0.221789	2	non-UDG	3	non-UDG	0.22804	0.0548285	0.235006	0.112484
	X	JOY021.C0101	JOY010.A0101	-1722.91	-1256.26	-1081.76	-1036.28	-1023.56	-1032.79	-1006.61	-998.8	-995.1	-993.34	Unrelated	42980	9675	0.225105	1	partial-UDG	2	non-UDG	0.231444	0.0547798	0.235006	0.0842631
	X	JOY030.A0101	JOY078.A0101	-1660.39	-1214.69	-1009.56	-963.1	-945.63	-958.04	-928.59	-920.58	-916.94	-913.66	Unrelated	23671	5251	0.221833	2	non-UDG	3	non-UDG	0.22804	0.0544426	0.235006	0.11211
	X	IMD005.C0101	JOY001.A0101	-1878.41	-1347.03	-1156.94	-1105.87	-1088.58	-1101.15	-1071.46	-1063.05	-1059.01	-1054.44	Unrelated	67610	15222	0.225144	1	partial-UDG	2	non-UDG	0.231444	0.0544384	0.235006	0.0839269
	X	IMD005.C0101	JOY059.A0101	-1412.07	-1001.32	-901.4	-857.47	-846.54	-854.58	-831.4	-824.1	-820.69	-817.33	Unrelated	11385	2526	0.221871	2	non-UDG	3	non-UDG	0.22804	0.054107	0.235006	0.111784
	X	JOY031.A0101	JOY010.A0101	-1567.68	-1126.3	-969.08	-922.58	-906.89	-918.4	-890.7	-882.77	-878.97	-874.43	Unrelated	27062	6096	0.225261	1	partial-UDG	2	non-UDG	0.231444	0.0534333	0.235006	0.0829371
	X	JOY021.C0101	JOY020.A0101	-1731.03	-1237.64	-1080.25	-1035.45	-1024.61	-1032.26	-1008.81	-1002.15	-999.25	-999.17	Unrelated	46861	10556	0.225262	1	partial-UDG	2	non-UDG	0.231444	0.0534209	0.235006	0.0829249
	X	JOY031.A0101	JOY046.A0101	-1273.18	-904.56	-825.25	-785.08	-775.48	-782.56	-761.04	-754.54	-751.59	-748.88	Unrelated	8727	1937	0.221955	2	non-UDG	3	non-UDG	0.22804	0.0533706	0.235006	0.11107
	X	IMD028.A0101	JOY033.A0101	-1879.57	-1335.75	-1144.86	-1095.55	-1080.24	-1091.36	-1063.12	-1054.63	-1050.39	-1046.88	Unrelated	47705	10414	0.2183	2	non-UDG	2	non-UDG	0.224282	0.0533463	0.235006	0.142174
	X	IMD005.C0101	JOY012.A0101	-1675.91	-1186.99	-1040.99	-994.8	-982.65	-991.49	-966.74	-959.41	-955.9	-953.18	Unrelated	39170	8827	0.225351	1	partial-UDG	2	non-UDG	0.231444	0.0526511	0.235006	0.0821667
	X	JOY021.C0101	JOY013.A0101	-1707.01	-1211.73	-1053.61	-1007.88	-995.23	-1004.42	-979.39	-972.23	-968.94	-967.74	Unrelated	40425	9112	0.225405	1	partial-UDG	2	non-UDG	0.231444	0.0521841	0.235006	0.0817068
	X	IMD007.A0101	JOY008.B0101	-1633.9	-1150.73	-1008.92	-963.63	-950.94	-960.07	-934.57	-927.16	-923.7	-922.83	Unrelated	32879	7412	0.225433	1	partial-UDG	2	non-UDG	0.231444	0.0519458	0.235006	0.0814721
	X	JOY043.A0201	JOY020.A0101	-1891.79	-1336.15	-1127.54	-1074.36	-1054.05	-1068.74	-1037.04	-1028.39	-1024.31	-1018.45	Unrelated	62872	14338	0.228051	1	partial-UDG	3	non-UDG	0.234127	0.0519046	0.235006	0.0591919
	X	JOY031.A0101	JOY013.A0101	-1516.65	-1075.69	-951.92	-909.63	-898.94	-906.87	-882.72	-875.29	-871.67	-869.38	Unrelated	25271	5698	0.225476	1	partial-UDG	2	non-UDG	0.231444	0.0515726	0.235006	0.0811045
	X	JOY021.C0101	JOY049.A0101	-1721.38	-1224.5	-1075.83	-1029.51	-1018.08	-1026.34	-1001.6	-994.07	-990.35	-988.18	Unrelated	35391	7863	0.222175	2	non-UDG	3	non-UDG	0.22804	0.0514387	0.235006	0.109195
	X	IMD028.A0101	JOY010.A0101	-2212.83	-1665.09	-1404.41	-1358.01	-1342.27	-1353.48	-1324.88	-1316.82	-1313.08	-1310.69	Unrelated	208624	47047	0.225511	1	partial-UDG	2	non-UDG	0.231444	0.0512691	0.235006	0.0808056
	X	IMD031.A0101	JOY002.A0101	-1602.55	-1158.47	-994	-951.23	-939.94	-948.09	-924.26	-917.22	-913.9	-911.7	Unrelated	33048	7453	0.22552	1	partial-UDG	2	non-UDG	0.231444	0.0511871	0.235006	0.0807248
	X	IMD022.A0101	JOY059.A0101	-1612.72	-1138.17	-1001.32	-952.52	-937.86	-948.6	-922.05	-914.35	-910.71	-906.12	Unrelated	18951	4211	0.222205	2	non-UDG	3	non-UDG	0.22804	0.0511799	0.235006	0.108944
	X	JOY033.A0101	JOY067.A0101	-1646.48	-1158.81	-1012.36	-966.7	-955.02	-963.39	-938.91	-931.59	-928.01	-925.66	Unrelated	24081	5351	0.222208	2	non-UDG	3	non-UDG	0.22804	0.0511471	0.235006	0.108912
	X	JOY056.A0101	JOY005.A0101	-1601.18	-1144.43	-994.28	-949.66	-937.1	-946.16	-921.25	-913.88	-910.35	-908.3	Unrelated	31964	7294	0.228194	1	partial-UDG	3	non-UDG	0.234127	0.0506781	0.235006	0.05797
	X	JOY031.A0101	JOY045.A0101	-804.34	-630.26	-591.42	-563.76	-560.41	-562.92	-551.08	-547.66	-546.46	-545.89	Unrelated	2021	442	0.218704	2	non-UDG	2	non-UDG	0.224282	0.0497468	0.235006	0.138739
	X	JOY059.A0101	JOY010.A0101	-1955.09	-1431.31	-1167.62	-1115.91	-1096.33	-1110.28	-1079.15	-1070.4	-1066.31	-1062.08	Unrelated	72488	16554	0.228369	1	partial-UDG	3	non-UDG	0.234127	0.0491865	0.235006	0.0564839
	X	JOY031.A0101	JOY012.A0101	-1235.52	-887.79	-821.09	-782.95	-774.59	-780.9	-762.11	-757.18	-755.51	-755.19	Unrelated	11754	2654	0.225795	1	partial-UDG	2	non-UDG	0.231444	0.0488105	0.235006	0.0783843
	X	IMD005.C0101	JOY084.A0101	-1477.04	-1034.22	-926.13	-882.27	-868.44	-878.61	-852.81	-845.18	-841.61	-837.73	Unrelated	13300	2959	0.222481	2	non-UDG	3	non-UDG	0.22804	0.0487543	0.235006	0.10659
	X	JOY042.A0101	JOY005.A0101	-1755.98	-1298.22	-1087.81	-1042.53	-1029.66	-1039.01	-1012.67	-1004.94	-1001.26	-999.29	Unrelated	49901	11271	0.225867	1	partial-UDG	2	non-UDG	0.231444	0.0481906	0.235006	0.0777738
	X	JOY059.A0101	JOY008_033.merged	-1610.87	-1140.36	-1008.18	-963.22	-951.25	-959.82	-935.59	-928.59	-925.36	-923.76	Unrelated	19874	4423	0.222552	3	non-UDG	2	merged	0.22804	0.0481327	0.235006	0.105987
	X	IMD006.A0101	JOY008.B0101	-1611.23	-1131.62	-991.06	-946.42	-931.61	-942.3	-915.94	-908.92	-905.87	-903.19	Unrelated	30383	6864	0.225916	1	partial-UDG	2	non-UDG	0.231444	0.0477707	0.235006	0.0773602
	X	JOY043.A0201	JOY002.A0101	-1903.64	-1347.92	-1163.82	-1111.41	-1096.2	-1107.04	-1079.51	-1071.68	-1067.94	-1066.81	Unrelated	62530	14292	0.228562	1	partial-UDG	3	non-UDG	0.234127	0.0475339	0.235006	0.0548375
	X	JOY042.A0101	JOY019.A0101	-1559.74	-1147.72	-972.37	-928.53	-914.15	-924.37	-898.72	-892.14	-889.73	-889.02	Unrelated	25405	5741	0.225979	1	partial-UDG	2	non-UDG	0.231444	0.0472234	0.235006	0.0768213
	X	JOY033.A0101	JOY084.A0101	-1603.66	-1125.05	-978.57	-933.6	-919.43	-929.5	-903.32	-896.11	-892.98	-891.37	Unrelated	20385	4539	0.222664	2	non-UDG	3	non-UDG	0.22804	0.0471535	0.235006	0.105037
	X	JOY021.C0101	JOY007.A0101	-1747.39	-1240.11	-1074.78	-1025.01	-1007.18	-1020.15	-990.77	-982.58	-978.64	-973.61	Unrelated	46309	10467	0.226025	1	partial-UDG	2	non-UDG	0.231444	0.0468255	0.235006	0.0764294
	X	JOY008.B0101	JOY018.A0101	-1651.29	-1159.13	-1011.37	-963.55	-946.99	-959.13	-930.89	-922.86	-919.03	-914.04	Unrelated	33513	7576	0.226062	1	partial-UDG	2	non-UDG	0.231444	0.0465114	0.235006	0.0761201
	X	IMD031.A0101	JOY019.A0101	-1341.12	-977.76	-880.7	-840.75	-833.59	-838.84	-819.71	-814.09	-811.71	-810.66	Unrelated	15561	3518	0.226078	1	partial-UDG	2	non-UDG	0.231444	0.046369	0.235006	0.0759798
	X	IMD005.C0101	JOY025.A0101	-1952.87	-1404.38	-1195.63	-1147.26	-1133	-1143.9	-1115	-1106.63	-1102.44	-1099.89	Unrelated	88494	20007	0.226083	1	partial-UDG	2	non-UDG	0.231444	0.0463248	0.235006	0.0759363
	X	IMD031.A0101	JOY043.A0201	-921.08	-701.73	-670.06	-639.92	-637.04	-639.28	-627.53	-623.84	-622.31	-621.29	Unrelated	3214	716	0.222775	2	non-UDG	3	non-UDG	0.22804	0.0461744	0.235006	0.104087
	X	JOY059.A0101	JOY026.A0101	-1843.75	-1314.24	-1130.91	-1082.26	-1065.87	-1077.84	-1048.8	-1040.8	-1037.21	-1034.52	Unrelated	54769	12528	0.228743	1	partial-UDG	3	non-UDG	0.234127	0.0459942	0.235006	0.0533036
	X	IMD031.A0101	JOY018.A0101	-1599.8	-1149.92	-980.77	-936.85	-923.08	-932.92	-907.12	-900.05	-897.09	-895.9	Unrelated	32776	7412	0.226141	1	partial-UDG	2	non-UDG	0.231444	0.045824	0.235006	0.0754431
	X	JOY067.A0101	JOY083.A0101	-1241.45	-908.41	-812.31	-773.52	-771.32	-765.97	-751.76	-745.84	-743.32	-741.42	Unrelated	7601	1720	0.226286	3	non-UDG	3	non-UDG	0.231572	0.0456521	0.235006	0.0742096
	X	JOY031.A0101	IMD009.A0101	-1542.83	-1082.38	-948	-902.99	-888.5	-899.05	-872	-864.23	-860.62	-857.02	Unrelated	24579	5559	0.226169	1	partial-UDG	2	non-UDG	0.231444	0.0455855	0.235006	0.0752082
	X	JOY021.C0101	JOY025.A0101	-1715.25	-1219.42	-1054.42	-1007.33	-991.41	-1003	-974.69	-966.41	-962.39	-958.38	Unrelated	43015	9729	0.226177	1	partial-UDG	2	non-UDG	0.231444	0.0455143	0.235006	0.0751381
	X	JOY008_033.merged	JOY009.A0101	-1797.26	-1286.56	-1123.31	-1077.56	-1067.3	-1074.89	-1050.16	-1042.65	-1039.02	-1037.91	Unrelated	55907	12645	0.226179	1	partial-UDG	2	merged	0.231444	0.0454947	0.235006	0.0751187
	X	IMD028.A0101	JOY042.A0101	-1564.49	-1145.83	-975.72	-931.67	-915.33	-927.03	-900.29	-893.49	-890.82	-888.8	Unrelated	18212	3992	0.219196	2	non-UDG	2	non-UDG	0.224282	0.0453549	0.235006	0.134548
	X	JOY059.A0101	JOY073.A0101	-1618.98	-1136	-977.67	-931.58	-913.83	-926.8	-897.5	-889.76	-886.36	-882.26	Unrelated	19697	4458	0.226329	3	non-UDG	3	non-UDG	0.231572	0.0452819	0.235006	0.0738448
	X	JOY059.A0101	JOY016.A0101	-1896.54	-1360.14	-1148.37	-1097.24	-1078.04	-1091.91	-1061.15	-1052.7	-1048.69	-1043.67	Unrelated	65718	15038	0.228826	1	partial-UDG	3	non-UDG	0.234127	0.0452795	0.235006	0.0525916
	X	IMD024.A0101	JOY021.C0101	-1125.13	-839.87	-746.07	-708.22	-705.62	-698.44	-685.24	-679.56	-677.14	-675.02	Unrelated	5269	1155	0.219207	2	non-UDG	2	non-UDG	0.224282	0.0452608	0.235006	0.134458
	X	IMD031.A0101	JOY042.A0101	-886.43	-693.77	-643.81	-614.14	-610.76	-613.24	-600.48	-596.76	-595.5	-594.93	Unrelated	2819	618	0.219227	2	non-UDG	2	non-UDG	0.224282	0.0450825	0.235006	0.134288
	X	JOY059.A0101	JOY019.A0101	-1692.43	-1202.33	-1029.98	-980.29	-964.69	-975.78	-948.8	-941.42	-938.09	-937.34	Unrelated	36006	8240	0.228851	1	partial-UDG	3	non-UDG	0.234127	0.0450698	0.235006	0.0523826
	X	IMD028.A0101	JOY078.A0101	-1738	-1269.41	-1061.72	-1012.12	-992.83	-1006.79	-975.87	-967.29	-963.15	-957.75	Unrelated	29219	6513	0.222903	2	non-UDG	3	non-UDG	0.22804	0.0450558	0.235006	0.103001
	X	IMD028.A0101	JOY004.A0101	-2198.6	-1623.46	-1390.07	-1340.36	-1324.02	-1335.6	-1306.75	-1298.61	-1294.73	-1291.64	Unrelated	197064	44584	0.226241	1	partial-UDG	2	non-UDG	0.231444	0.0449586	0.235006	0.0745908
	X	JOY008.B0101	JOY024.A0101	-1633.43	-1153.14	-1002.58	-957.21	-943.13	-953.49	-926.47	-918.37	-914.5	-910.66	Unrelated	34135	7725	0.226307	1	partial-UDG	2	non-UDG	0.231444	0.0443875	0.235006	0.0740284
	X	IMD028.A0101	JOY021.C0101	-1487.04	-1054.28	-942.53	-900.18	-889.83	-897.43	-875.62	-868.97	-865.77	-863.1	Unrelated	16133	3539	0.219364	2	non-UDG	2	non-UDG	0.224282	0.0438576	0.235006	0.133119
	X	JOY021.C0101	JOY006.A0101	-1654.77	-1177.29	-1044.14	-998.43	-987.78	-995.65	-971.53	-964	-960.15	-957.46	Unrelated	35314	7994	0.226369	1	partial-UDG	2	non-UDG	0.231444	0.0438532	0.235006	0.0735021
	X	JOY059.A0101	IMD006.A0101	-1944.77	-1387.37	-1152.14	-1100.76	-1081.12	-1095.09	-1064.08	-1055.63	-1051.66	-1046.89	Unrelated	71055	16272	0.229006	1	partial-UDG	3	non-UDG	0.234127	0.0437461	0.235006	0.0510639
	X	IMD028.A0101	JOY018.A0101	-2245.25	-1654.58	-1406.1	-1359.19	-1340.42	-1353.74	-1323.15	-1314.73	-1310.71	-1307.51	Unrelated	226551	51292	0.226404	1	partial-UDG	2	non-UDG	0.231444	0.043554	0.235006	0.0732075
	X	JOY059.A0101	JOY020.A0101	-1990.03	-1423.56	-1193.47	-1140.36	-1119.66	-1134.51	-1102.54	-1093.84	-1089.75	-1084.12	Unrelated	79966	18316	0.229047	1	partial-UDG	3	non-UDG	0.234127	0.0433904	0.235006	0.0507095
	X	JOY021.C0101	IMD006.A0101	-1725.88	-1224.31	-1051.31	-1004.22	-989.71	-1000.12	-972.39	-964.33	-960.55	-958.03	Unrelated	42178	9551	0.226445	1	partial-UDG	2	non-UDG	0.231444	0.0431971	0.235006	0.072856
	X	IMD028.A0101	JOY001.A0101	-2142.46	-1570.91	-1324.64	-1273.24	-1256.18	-1268.42	-1238.59	-1230.19	-1226.2	-1222.76	Unrelated	158587	35912	0.22645	1	partial-UDG	2	non-UDG	0.231444	0.0431559	0.235006	0.0728154
	X	JOY059.A0101	JOY002.A0101	-1969.68	-1416.24	-1191.4	-1139.94	-1120.17	-1134.36	-1103.41	-1095.13	-1091.61	-1088.55	Unrelated	79438	18198	0.229084	1	partial-UDG	3	non-UDG	0.234127	0.0430746	0.235006	0.0503949
	X	JOY073.A0101	JOY018.A0101	-2151.88	-1572.36	-1336.62	-1283.92	-1268.03	-1279.04	-1250.11	-1241.5	-1237.36	-1235.19	Unrelated	160193	36699	0.229092	1	partial-UDG	3	non-UDG	0.234127	0.0430055	0.235006	0.050326
	X	JOY008.B0101	JOY010.A0101	-1622.49	-1169.54	-999.66	-954.03	-939.26	-949.93	-922.58	-914.76	-911.15	-907.98	Unrelated	31037	7029	0.226472	1	partial-UDG	2	non-UDG	0.231444	0.0429676	0.235006	0.0726299
	X	JOY009.A0101	JOY033.A0101	-1740.99	-1243.15	-1091.44	-1046.27	-1034.33	-1042.97	-1017.55	-1009.9	-1006.25	-1004.14	Unrelated	47441	10745	0.226492	1	partial-UDG	2	non-UDG	0.231444	0.0427928	0.235006	0.0724578
	X	JOY059.A0101	JOY025.A0101	-1944.46	-1394.32	-1185	-1134.28	-1115.96	-1129.15	-1099.22	-1090.75	-1086.87	-1082.15	Unrelated	72678	16653	0.229134	1	partial-UDG	3	non-UDG	0.234127	0.0426503	0.235006	0.0499721
	X	JOY059.A0101	IMD009.A0101	-1934.92	-1378.69	-1171.34	-1119.63	-1103.36	-1114.83	-1086.89	-1078.69	-1074.9	-1073.34	Unrelated	66275	15186	0.229136	1	partial-UDG	3	non-UDG	0.234127	0.0426316	0.235006	0.0499535
	X	IMD005.C0101	JOY002.A0101	-2000.49	-1441.23	-1230	-1177.62	-1159.94	-1172.67	-1143.27	-1135.5	-1131.27	-1127.12	Unrelated	96364	21828	0.226516	1	partial-UDG	2	non-UDG	0.231444	0.0425831	0.235006	0.0722513
	X	JOY043.A0201	JOY022.A0101	-1875.79	-1323.48	-1133.58	-1081.56	-1062.58	-1076.33	-1046.29	-1037.52	-1033.38	-1028.03	Unrelated	58247	13348	0.229162	1	partial-UDG	3	non-UDG	0.234127	0.0424108	0.235006	0.0497336
	X	JOY021.C0101	JOY005.A0101	-1722.31	-1226.91	-1059.03	-1012.65	-1000.39	-1009.1	-983.63	-975.94	-972.32	-970.84	Unrelated	42644	9662	0.226573	1	partial-UDG	2	non-UDG	0.231444	0.0420873	0.235006	0.0717631
	X	JOY045.A0101	JOY056.A0101	-859.74	-674.55	-627.84	-598.51	-595.62	-597.74	-585.56	-581.88	-580.47	-579.79	Unrelated	2405	537	0.223285	2	non-UDG	3	non-UDG	0.22804	0.0417062	0.235006	0.099751
	X	JOY059.A0101	JOY009.A0101	-1568.5	-1113.83	-971.16	-926.22	-910.22	-921.98	-893.92	-886.22	-882.77	-878.73	Unrelated	25546	5857	0.229273	1	partial-UDG	3	non-UDG	0.234127	0.0414655	0.235006	0.0487918
	X	JOY053.A0101	JOY078.A0101	-2001.5	-1485.08	-1209.12	-1156.17	-1133.63	-1149.73	-1116.7	-1108.05	-1104.05	-1098.1	Unrelated	69463	15753	0.226783	3	non-UDG	3	non-UDG	0.231572	0.0413632	0.235006	0.0699834
	X	IMD021.A0101	JOY059.A0101	-942.35	-711.54	-678.34	-647.87	-644.64	-647.06	-634.79	-631.02	-629.5	-628.38	Unrelated	3358	750	0.223347	2	non-UDG	3	non-UDG	0.22804	0.0411589	0.235006	0.0992199
	X	IMD005.C0101	JOY007.A0101	-1985.16	-1427.24	-1215.1	-1163.37	-1147.79	-1159.1	-1131.03	-1122.92	-1118.98	-1115.12	Unrelated	95572	21668	0.226719	1	partial-UDG	2	non-UDG	0.231444	0.0408289	0.235006	0.0705237
	X	JOY031.A0101	JOY018.A0101	-1593.83	-1120.64	-987.19	-941.37	-926.49	-937.26	-910.15	-902.5	-899.09	-895.54	Unrelated	29457	6679	0.226737	1	partial-UDG	2	non-UDG	0.231444	0.040672	0.235006	0.0703692
	X	JOY078.A0101	IMD010.A0101	-2003.18	-1495.69	-1221.79	-1171.68	-1151.68	-1165.95	-1134.78	-1126.46	-1122.62	-1119.57	Unrelated	92130	21139	0.229448	1	partial-UDG	3	non-UDG	0.234127	0.0399719	0.235006	0.0473039
	X	IMD005.C0101	JOY042.A0101	-1257.13	-927.38	-829.25	-789.11	-779.33	-786.56	-765.31	-759.32	-756.82	-754.97	Unrelated	7948	1747	0.219804	2	non-UDG	2	non-UDG	0.224282	0.0399368	0.235006	0.129377
	X	IMD039.A0101	JOY008_033.merged	-1903.78	-1363.81	-1173.9	-1123.64	-1110.53	-1119.97	-1094.54	-1086.94	-1083.1	-1079.76	Unrelated	56313	12379	0.219825	2	non-UDG	2	merged	0.224282	0.0397479	0.235006	0.129196
	X	JOY043.A0201	JOY076.A0101	-1646.98	-1150.96	-1022.94	-974.06	-959.21	-970.13	-943.13	-935.23	-931.44	-926.89	Unrelated	20892	4742	0.226977	3	non-UDG	3	non-UDG	0.231572	0.0396858	0.235006	0.0683305
	X	JOY059.A0101	IMD018.A0101	-1545.07	-1096.63	-969.94	-924.23	-912.81	-921.18	-897.47	-890.46	-887.23	-884.58	Unrelated	23770	5456	0.229533	1	partial-UDG	3	non-UDG	0.234127	0.0392415	0.235006	0.0465762
	X	JOY043.A0201	IMD004.A0101	-1906.75	-1347.44	-1139.15	-1086.45	-1069.02	-1081.43	-1052.15	-1044.09	-1040.27	-1039.93	Unrelated	62217	14281	0.229535	1	partial-UDG	3	non-UDG	0.234127	0.0392218	0.235006	0.0465565
	X	JOY008.B0101	JOY015.A0101	-1642.25	-1154.48	-997.81	-950.17	-932.73	-945.43	-916.23	-908.04	-904.07	-899.4	Unrelated	33316	7560	0.226918	1	partial-UDG	2	non-UDG	0.231444	0.0391103	0.235006	0.0688312
	X	JOY006.A0101	JOY008.B0101	-1550.88	-1090.62	-958.16	-913.28	-898.23	-909.3	-882.38	-874.71	-871.09	-867.12	Unrelated	25994	5899	0.226937	1	partial-UDG	2	non-UDG	0.231444	0.0389463	0.235006	0.0686696
	X	JOY021.C0101	JOY002.A0101	-1764.98	-1259.36	-1102.15	-1054.47	-1039.48	-1050.45	-1022.66	-1014.32	-1010.3	-1006.67	Unrelated	46607	10577	0.22694	1	partial-UDG	2	non-UDG	0.231444	0.0389188	0.235006	0.0686426
	X	JOY043.A0201	JOY010.A0101	-1881.88	-1359.99	-1122.8	-1070.65	-1053.69	-1065.79	-1037.07	-1028.99	-1025.04	-1021.17	Unrelated	57537	13209	0.229574	1	partial-UDG	3	non-UDG	0.234127	0.0388914	0.235006	0.0462273
	X	JOY059.A0101	JOY022.A0101	-1974.23	-1407.9	-1187.57	-1131.58	-1112	-1125.97	-1095.25	-1086.88	-1082.94	-1077.83	Unrelated	73954	16979	0.229589	1	partial-UDG	3	non-UDG	0.234127	0.0387663	0.235006	0.0461027
	X	IMD005.C0101	IMD009.A0101	-1942.19	-1387.38	-1175.86	-1124.28	-1106.95	-1119.33	-1089.46	-1080.95	-1076.86	-1074.21	Unrelated	80433	18255	0.226959	1	partial-UDG	2	non-UDG	0.231444	0.0387553	0.235006	0.0684815
	X	JOY043.A0201	IMD018.A0101	-1452.22	-1027.83	-929.56	-885.94	-876.21	-883.4	-861.16	-854.25	-850.88	-847.98	Unrelated	18915	4343	0.229606	1	partial-UDG	3	non-UDG	0.234127	0.038617	0.235006	0.045954
	X	JOY032.A0101	JOY078.A0101	-1877.84	-1394.08	-1161.83	-1112	-1096.54	-1107.52	-1080.23	-1073.08	-1069.22	-1065.62	Unrelated	45820	10249	0.22368	2	non-UDG	3	non-UDG	0.22804	0.0382438	0.235006	0.0963912
	X	IMD039.A0101	JOY078.A0101	-1734.88	-1270.27	-1060.53	-1013.14	-995.67	-1008.27	-979.19	-971.2	-967.49	-963.05	Unrelated	29332	6561	0.223681	2	non-UDG	3	non-UDG	0.22804	0.0382349	0.235006	0.0963826
	X	JOY031.A0101	JOY003.A0101	-1582.18	-1115.46	-979.46	-933.57	-919.02	-929.62	-903.21	-895.86	-892.54	-889.97	Unrelated	29028	6590	0.227022	1	partial-UDG	2	non-UDG	0.231444	0.03821	0.235006	0.0679445
	X	JOY043.A0201	JOY119_120.merged	-1846.01	-1330.38	-1114.59	-1059.99	-1042.66	-1055.1	-1026.4	-1018.44	-1014.73	-1010.11	Unrelated	38215	8681	0.227162	3	non-UDG	3	merged	0.231572	0.0380856	0.235006	0.0667537
	X	JOY067.A0101	JOY004.A0101	-1999.09	-1444.15	-1228.2	-1178.63	-1160.68	-1173.66	-1143.28	-1134.92	-1131.21	-1130.79	Unrelated	94568	21721	0.229687	1	partial-UDG	3	non-UDG	0.234127	0.0379298	0.235006	0.0452694
	X	JOY004.A0101	JOY008.B0101	-1595.64	-1124.16	-976.85	-929.52	-915.07	-925.55	-899.24	-891.82	-888.39	-885.26	Unrelated	29183	6627	0.227084	1	partial-UDG	2	non-UDG	0.231444	0.0376736	0.235006	0.0674162
	X	IMD005.C0101	JOY046.A0101	-1751.75	-1224.86	-1049.61	-997.7	-979.83	-992.71	-963.42	-955.34	-951.57	-946.55	Unrelated	29044	6499	0.223764	2	non-UDG	3	non-UDG	0.22804	0.0375042	0.235006	0.0956735
	X	IMD022.A0101	JOY009.A0101	-1765.12	-1263.19	-1109.79	-1063.55	-1052.19	-1060.47	-1035.61	-1028	-1024.24	-1021.98	Unrelated	52058	11823	0.227112	1	partial-UDG	2	non-UDG	0.231444	0.0374333	0.235006	0.0671796
	X	IMD028.A0101	JOY046.A0101	-2033.37	-1443.75	-1233.14	-1177.61	-1156.67	-1171.75	-1139.54	-1130.81	-1126.72	-1120.81	Unrelated	66637	14912	0.22378	2	non-UDG	3	non-UDG	0.22804	0.037367	0.235006	0.0955404
	X	JOY046.A0101	JOY059.A0101	-1754.42	-1224.87	-1048.97	-997.39	-978.55	-992.21	-962	-953.66	-949.77	-944.21	Unrelated	24245	5510	0.227263	3	non-UDG	3	non-UDG	0.231572	0.0372112	0.235006	0.065892
	X	IMD021.A0101	IMD008.A0101	-802.87	-623.46	-604.61	-579.66	-578.71	-579.38	-572.09	-570.03	-569.41	-569.35	Unrelated	3614	821	0.227172	1	partial-UDG	2	non-UDG	0.231444	0.0369145	0.235006	0.0666686
	X	IMD010.A0101	JOY008.B0101	-1672.24	-1173.13	-1027.19	-981.01	-966.02	-976.97	-949.19	-941.29	-937.64	-934.13	Unrelated	33947	7712	0.227178	1	partial-UDG	2	non-UDG	0.231444	0.0368665	0.235006	0.0666213
	X	IMD020.A0201	JOY059.A0101	-1590.12	-1118.68	-983.47	-935.36	-920.91	-931.37	-905.15	-897.59	-894.03	-890.39	Unrelated	17416	3959	0.22732	3	non-UDG	3	non-UDG	0.231572	0.0367245	0.235006	0.0654125
	X	JOY059.A0101	JOY006.A0101	-1874.27	-1334.18	-1130.95	-1081.78	-1063.45	-1076.71	-1046.12	-1037.68	-1033.75	-1029.2	Unrelated	58880	13533	0.22984	1	partial-UDG	3	non-UDG	0.234127	0.0366162	0.235006	0.0439607
	X	JOY059.A0101	JOY076.A0101	-1709.49	-1204.32	-1040.49	-990.25	-973.52	-985.72	-957.45	-949.53	-945.67	-940.7	Unrelated	25701	5843	0.227345	3	non-UDG	3	non-UDG	0.231572	0.036504	0.235006	0.0651952
	X	JOY073.A0101	JOY009.A0101	-1788.39	-1274.96	-1114.21	-1065.02	-1049.45	-1060.86	-1033.3	-1025.36	-1021.47	-1016.95	Unrelated	52694	12112	0.229855	1	partial-UDG	3	non-UDG	0.234127	0.0364878	0.235006	0.0438327
	X	JOY076.A0101	JOY005.A0101	-2197.15	-1623.48	-1407.14	-1356.06	-1340.25	-1351.55	-1323.37	-1315.48	-1311.65	-1309.36	Unrelated	200519	46091	0.229859	1	partial-UDG	3	non-UDG	0.234127	0.0364611	0.235006	0.0438061
	X	JOY031.A0101	JOY119_120.merged	-1535.92	-1107.29	-933.24	-886.94	-870.61	-882.4	-853.97	-846	-842.37	-838.08	Unrelated	17016	3810	0.223907	2	non-UDG	3	merged	0.22804	0.0362503	0.235006	0.0944568
	X	JOY021.C0101	JOY022.A0101	-1738.63	-1232.13	-1053.33	-1004.58	-986.81	-999.6	-969.68	-961.21	-957.37	-954.94	Unrelated	43708	9933	0.227258	1	partial-UDG	2	non-UDG	0.231444	0.0361708	0.235006	0.0659362
	X	JOY078.A0101	JOY119_120.merged	-1960.95	-1491.76	-1173.33	-1117.29	-1096.76	-1111.34	-1079.61	-1071	-1066.9	-1061.75	Unrelated	55218	12556	0.22739	3	non-UDG	3	merged	0.231572	0.0361207	0.235006	0.0648175
	X	JOY008_033.merged	JOY019.A0101	-1926.14	-1382.47	-1195.55	-1144.08	-1128.54	-1139.58	-1112.72	-1105.05	-1101.08	-1098.83	Unrelated	79443	18055	0.22727	1	partial-UDG	2	merged	0.231444	0.0360697	0.235006	0.0658366
	X	JOY031.A0101	JOY004.A0101	-1556.93	-1095.48	-957.73	-912.22	-897.6	-908.31	-882.34	-874.61	-870.95	-867.21	Unrelated	25485	5792	0.227271	1	partial-UDG	2	non-UDG	0.231444	0.0360604	0.235006	0.0658274
	X	JOY008.B0101	JOY029.A0101	-1660.41	-1156.88	-975.84	-930.23	-910.41	-924.69	-893.87	-885.52	-881.61	-876.07	Unrelated	27485	6054	0.220266	2	non-UDG	2	non-UDG	0.224282	0.0358181	0.235006	0.125446
	X	JOY043.A0201	IMD009.A0101	-1847.77	-1299.45	-1118.2	-1066.89	-1049.57	-1062.11	-1033.34	-1025.35	-1021.31	-1017.26	Unrelated	52230	12010	0.229944	1	partial-UDG	3	non-UDG	0.234127	0.0357268	0.235006	0.0430745
	X	JOY078.A0101	IMD002_003.merged	-2040.14	-1599.55	-1235.34	-1184.09	-1162.23	-1177.7	-1144.71	-1135.93	-1131.78	-1128.52	Unrelated	97831	22496	0.229948	3	non-UDG	1	merged	0.234127	0.0357004	0.235006	0.0430483
	X	JOY059.A0101	JOY001.A0101	-1870.72	-1336.5	-1124.28	-1073.04	-1053.12	-1067.45	-1036.25	-1027.75	-1023.78	-1018.25	Unrelated	55668	12803	0.229989	1	partial-UDG	3	non-UDG	0.234127	0.0353507	0.235006	0.0426999
	X	JOY059.A0101	JOY084.A0101	-1426.12	-1009.03	-896.55	-852.14	-839.6	-848.61	-823.5	-815.99	-812.51	-808.6	Unrelated	11504	2617	0.227486	3	non-UDG	3	non-UDG	0.231572	0.0352875	0.235006	0.0639964
	X	IMD005.C0101	JOY019.A0101	-1730.82	-1228.94	-1059.12	-1011.39	-994.6	-1006.77	-978.36	-970.63	-967.23	-965.24	Unrelated	44480	10113	0.227361	1	partial-UDG	2	non-UDG	0.231444	0.0352855	0.235006	0.0650643
	X	JOY021.C0101	JOY009.A0101	-1346.92	-968.21	-878.33	-837.98	-829.38	-835.74	-814.64	-808.58	-806.26	-805.59	Unrelated	15477	3519	0.22737	1	partial-UDG	2	non-UDG	0.231444	0.0352075	0.235006	0.0649875
	X	IMD039.A0101	JOY033.A0101	-1845.98	-1318.65	-1139.66	-1091.04	-1078.7	-1087.59	-1062.84	-1055.33	-1051.37	-1048.45	Unrelated	47849	10544	0.22036	2	non-UDG	2	non-UDG	0.224282	0.0349773	0.235006	0.124644
	X	JOY008_033.merged	JOY005.A0101	-2140.16	-1569.15	-1353.25	-1299.82	-1283.87	-1295.34	-1267.47	-1259.72	-1256.09	-1255.99	Unrelated	158878	36130	0.227407	1	partial-UDG	2	merged	0.231444	0.034883	0.235006	0.0646679
	X	JOY008.B0101	JOY021.C0101	-822.78	-641.8	-623.77	-598.68	-597.66	-598.43	-590.57	-588.34	-587.63	-587.35	Unrelated	2523	556	0.220373	2	non-UDG	2	non-UDG	0.224282	0.0348642	0.235006	0.124536
	X	IMD005.C0101	JOY018.A0101	-1991.37	-1431.94	-1213.46	-1162.16	-1145.6	-1157.61	-1128.8	-1120.58	-1116.56	-1112.34	Unrelated	95539	21730	0.227446	1	partial-UDG	2	non-UDG	0.231444	0.0345443	0.235006	0.0643344
	X	IMD028.A0101	JOY012.A0101	-1961.05	-1407.09	-1211.65	-1162.18	-1146.79	-1157.97	-1129.19	-1120.69	-1116.53	-1113.27	Unrelated	91986	20922	0.227448	1	partial-UDG	2	non-UDG	0.231444	0.0345334	0.235006	0.0643236
	X	IMD028.A0101	JOY022.A0101	-2237.93	-1643.17	-1394.18	-1339.09	-1318.01	-1333.15	-1301.04	-1292.47	-1288.48	-1282.86	Unrelated	211703	48153	0.227455	1	partial-UDG	2	non-UDG	0.231444	0.034466	0.235006	0.0642573
	X	JOY042.A0101	JOY023.A0101	-1777.62	-1312.86	-1084.71	-1038.27	-1022.71	-1033.77	-1005.29	-997.27	-993.55	-991.95	Unrelated	49929	11357	0.227463	1	partial-UDG	2	non-UDG	0.231444	0.0344008	0.235006	0.064193
	X	IMD028.A0101	IMD018.A0101	-1863.44	-1330.63	-1165.41	-1116.81	-1100.77	-1112.46	-1083.41	-1075.04	-1071.15	-1068.31	Unrelated	68878	15670	0.227504	1	partial-UDG	2	non-UDG	0.231444	0.034049	0.235006	0.0638466
	X	JOY021.C0101	IMD004.A0101	-1769.58	-1257.02	-1087.95	-1037.66	-1021.55	-1033.17	-1005.37	-997.5	-993.7	-989.67	Unrelated	46367	10549	0.227511	1	partial-UDG	2	non-UDG	0.231444	0.0339864	0.235006	0.0637849
	X	JOY073.A0101	JOY078.A0101	-1675.15	-1222.15	-1019.89	-972.5	-956.07	-967.94	-939.37	-931.19	-927.23	-922.78	Unrelated	22303	5077	0.227638	3	non-UDG	3	non-UDG	0.231572	0.0339795	0.235006	0.0627076
	X	JOY046.A0101	JOY056.A0101	-1403.31	-993.69	-876.9	-831.29	-817.56	-827.58	-801.88	-794.39	-790.86	-786.82	Unrelated	11426	2601	0.227639	3	non-UDG	3	non-UDG	0.231572	0.0339693	0.235006	0.0626975
	X	JOY059.A0101	IMD010.A0101	-1985.1	-1419.95	-1194.63	-1140.86	-1121.75	-1135.42	-1104.77	-1096.36	-1092.37	-1087.59	Unrelated	78699	18113	0.230155	1	partial-UDG	3	non-UDG	0.234127	0.033925	0.235006	0.0412795
	X	JOY031.A0101	JOY028.A0101	-1469.19	-1037.12	-935.52	-892.24	-882.06	-889.6	-866.64	-859.82	-856.74	-854.21	Unrelated	20402	4642	0.227527	1	partial-UDG	2	non-UDG	0.231444	0.0338502	0.235006	0.0636507
	X	JOY031.A0101	IMD004.A0101	-1594	-1120.95	-966.95	-922.58	-907.9	-918.44	-891.32	-883.65	-880.27	-879.44	Unrelated	29473	6706	0.22753	1	partial-UDG	2	non-UDG	0.231444	0.0338193	0.235006	0.0636204
	X	JOY056.A0101	JOY028.A0101	-1524.35	-1085.59	-948.76	-903.9	-889.89	-900.09	-873.73	-866.14	-862.62	-861.01	Unrelated	24464	5631	0.230175	1	partial-UDG	3	non-UDG	0.234127	0.033758	0.235006	0.0411131
	X	JOY008.B0101	JOY059.A0101	-1047.75	-776.14	-733.77	-700.5	-695.3	-699.28	-683.22	-677.81	-675.26	-672.84	Unrelated	4090	917	0.224205	2	non-UDG	3	non-UDG	0.22804	0.0336326	0.235006	0.0919167
	X	JOY067.A0101	JOY006.A0101	-1966.02	-1405.37	-1210.41	-1160.91	-1143.77	-1156.19	-1127.32	-1119.31	-1115.25	-1111.29	Unrelated	82820	19065	0.230198	1	partial-UDG	3	non-UDG	0.234127	0.0335609	0.235006	0.0409168
	X	JOY007.A0101	JOY009.A0101	-2095.13	-1549.74	-1359.47	-1311.44	-1300.27	-1308.54	-1282.93	-1274.85	-1270.71	-1268.96	Unrelated	241140	55998	0.232222	1	partial-UDG	1	partial-UDG	0.236178	0.0334981	0.235006	0.0236923
	X	JOY008.B0101	JOY045.A0101	-821.35	-641.41	-603.92	-575.52	-572.45	-574.74	-563.84	-560.85	-559.95	-559.63	Unrelated	2358	520	0.220526	2	non-UDG	2	non-UDG	0.224282	0.0334972	0.235006	0.123231
	X	JOY008_033.merged	JOY012.A0101	-1860.23	-1332.4	-1157.86	-1109.49	-1095.38	-1105.55	-1078.62	-1070.67	-1066.82	-1065.13	Unrelated	69481	15812	0.227573	1	partial-UDG	2	merged	0.231444	0.0334501	0.235006	0.0632568
	X	JOY043.A0201	IMD016.A0101	-1884.96	-1326.88	-1134.15	-1080.67	-1060.63	-1075.14	-1043.57	-1034.91	-1030.84	-1025	Unrelated	57531	13245	0.230224	1	partial-UDG	3	non-UDG	0.234127	0.0333415	0.235006	0.0406982
	X	JOY046.A0101	JOY084.A0101	-1776.96	-1241.31	-1086.89	-1032.76	-1016.21	-1028.25	-1000.04	-992.92	-988.78	-983.55	Unrelated	29607	6742	0.227716	3	non-UDG	3	non-UDG	0.231572	0.0332982	0.235006	0.0620363
	X	JOY059.A0101	JOY005.A0101	-1946.32	-1392.91	-1162.39	-1109.64	-1088.76	-1103.76	-1071.61	-1062.89	-1058.8	-1052.9	Unrelated	72014	16581	0.230247	1	partial-UDG	3	non-UDG	0.234127	0.0331434	0.235006	0.0405008
	X	IMD031.A0101	JOY003.A0101	-1596.1	-1157	-1017.37	-974.62	-966.35	-972.31	-950.93	-944.43	-941.46	-940.09	Unrelated	32327	7358	0.227612	1	partial-UDG	2	non-UDG	0.231444	0.0331167	0.235006	0.0629284
	X	JOY043.A0201	JOY024.A0101	-1894.36	-1343.48	-1147.18	-1093.92	-1074.95	-1088.73	-1058.04	-1049.6	-1045.62	-1040.25	Unrelated	62430	14375	0.230258	1	partial-UDG	3	non-UDG	0.234127	0.0330495	0.235006	0.0404073
	X	IMD005.C0101	IMD021.A0101	-1001.29	-749.32	-719.73	-688.14	-684.74	-687.41	-675.14	-671.33	-669.74	-668.52	Unrelated	3926	866	0.220581	2	non-UDG	2	non-UDG	0.224282	0.0330078	0.235006	0.122764
	X	JOY021.C0101	JOY004.A0101	-1687.23	-1205.56	-1052.21	-1007.11	-994.81	-1003.67	-978.38	-970.93	-967.48	-965.05	Unrelated	40680	9260	0.22763	1	partial-UDG	2	non-UDG	0.231444	0.0329552	0.235006	0.0627693
	X	JOY046.A0101	JOY119_120.merged	-2233.82	-1658.81	-1344.73	-1296.14	-1272.47	-1289.29	-1255.09	-1246.28	-1241.9	-1235.61	Unrelated	124664	28393	0.227756	3	non-UDG	3	merged	0.231572	0.0329546	0.235006	0.0616976
	X	JOY078.A0101	JOY007.A0101	-1989.55	-1484.58	-1214.3	-1163.63	-1144.2	-1157.96	-1127.15	-1118.53	-1114.37	-1110.74	Unrelated	90731	20893	0.230274	1	partial-UDG	3	non-UDG	0.234127	0.0329109	0.235006	0.0402692
	X	JOY067.A0101	JOY005.A0101	-2011.71	-1450.17	-1229.16	-1176.16	-1157.02	-1170.85	-1140.29	-1131.94	-1128.04	-1122.66	Unrelated	100733	23201	0.230322	1	partial-UDG	3	non-UDG	0.234127	0.032504	0.235006	0.0398639
	X	JOY008.B0101	JOY076.A0101	-1368.89	-971.23	-891.73	-851.29	-842.8	-848.97	-828.99	-823.07	-820.64	-818.82	Unrelated	11005	2469	0.224353	2	non-UDG	3	non-UDG	0.22804	0.0323417	0.235006	0.0906641
	X	JOY059.A0101	JOY013.A0101	-1939.23	-1386.05	-1171.36	-1118.23	-1099.4	-1112.94	-1082.11	-1073.23	-1069.18	-1066.7	Unrelated	67916	15645	0.230358	1	partial-UDG	3	non-UDG	0.234127	0.0321935	0.235006	0.0395545
	X	IMD028.A0101	JOY017.A0101	-1685.04	-1182.31	-1035.52	-989.17	-974	-985.08	-957.34	-949.26	-945.36	-941.05	Unrelated	37375	8511	0.227719	1	partial-UDG	2	non-UDG	0.231444	0.032188	0.235006	0.0620137
	X	JOY012.A0101	JOY033.A0101	-1807.16	-1291.25	-1126.1	-1078.75	-1064.96	-1074.9	-1048.6	-1040.91	-1037.21	-1035.65	Unrelated	58940	13422	0.227723	1	partial-UDG	2	non-UDG	0.231444	0.0321531	0.235006	0.0619793
	X	JOY073.A0101	JOY007.A0101	-2152.99	-1571.74	-1339.96	-1288.22	-1271.97	-1283.59	-1254.08	-1245.5	-1241.34	-1238.56	Unrelated	159845	36825	0.230379	1	partial-UDG	3	non-UDG	0.234127	0.0320112	0.235006	0.0393729
	X	IMD039.A0101	JOY059.A0101	-1696.54	-1199.26	-1043.92	-996.01	-980.29	-991.81	-963.97	-955.94	-952.05	-947.32	Unrelated	25350	5689	0.224418	2	non-UDG	3	non-UDG	0.22804	0.0317666	0.235006	0.090106
	X	JOY078.A0101	JOY013.A0101	-1937.28	-1446.61	-1190.56	-1142.81	-1126.06	-1137.94	-1109.03	-1100.91	-1096.89	-1094.17	Unrelated	77766	17920	0.230435	1	partial-UDG	3	non-UDG	0.234127	0.0315374	0.235006	0.0389009
	X	IMD005.C0101	JOY005.A0101	-1953.91	-1405.72	-1187.63	-1136.21	-1117.26	-1130.87	-1099.87	-1091.28	-1087.19	-1082.42	Unrelated	87645	19966	0.227805	1	partial-UDG	2	non-UDG	0.231444	0.0314424	0.235006	0.0612794
	X	JOY059.A0101	JOY007.A0101	-1974.93	-1412.21	-1182.34	-1128.27	-1110.64	-1123.16	-1093.85	-1085.65	-1081.43	-1077.88	Unrelated	78858	18173	0.230452	1	partial-UDG	3	non-UDG	0.234127	0.0313895	0.235006	0.0387536
	X	JOY021.C0101	IMD007.A0101	-1734.15	-1232.85	-1067.35	-1019.11	-1003.49	-1014.88	-987.03	-979.05	-975.08	-970.54	Unrelated	44800	10206	0.227813	1	partial-UDG	2	non-UDG	0.231444	0.0313806	0.235006	0.0612186
	X	IMD031.A0101	JOY007.A0101	-1601.11	-1153.4	-1000.16	-956.38	-946.06	-953.47	-930.93	-924.37	-921.16	-919.99	Unrelated	32733	7457	0.227813	1	partial-UDG	2	non-UDG	0.231444	0.031377	0.235006	0.0612151
	X	JOY008_033.merged	JOY024.A0101	-2157.38	-1586.86	-1345.31	-1294.64	-1279.54	-1290.28	-1262.3	-1254.37	-1250.63	-1248.57	Unrelated	174169	39678	0.227813	1	partial-UDG	2	merged	0.231444	0.0313744	0.235006	0.0612125
	X	JOY046.A0101	JOY016.A0101	-2190.64	-1600.25	-1353.66	-1299.46	-1280.53	-1294.06	-1263.38	-1254.94	-1250.92	-1246.52	Unrelated	174756	40274	0.230458	1	partial-UDG	3	non-UDG	0.234127	0.031336	0.235006	0.0387003
	X	JOY073.A0101	JOY013.A0101	-2120.62	-1540.63	-1311.99	-1259.26	-1243.06	-1254.62	-1226.02	-1218.02	-1214.34	-1214.31	Unrelated	138318	31877	0.230462	1	partial-UDG	3	non-UDG	0.234127	0.0313085	0.235006	0.0386728
	X	IMD028.A0101	IMD002_003.merged	-2275.67	-1757.84	-1437.45	-1389.85	-1370.82	-1384.41	-1353.16	-1344.49	-1340.16	-1336.11	Unrelated	237843	54186	0.227823	2	non-UDG	1	merged	0.231444	0.0312937	0.235006	0.061133
	X	IMD031.A0101	JOY005.A0101	-1563.41	-1131.26	-981.48	-938.47	-927.22	-935.38	-911.77	-905.08	-902.14	-901.54	Unrelated	30057	6848	0.227834	1	partial-UDG	2	non-UDG	0.231444	0.0311967	0.235006	0.0610375
	X	JOY021.C0101	JOY015.A0101	-1733.26	-1236.04	-1076.6	-1031.33	-1017.55	-1027.52	-1000.87	-993.1	-989.45	-986.31	Unrelated	45378	10339	0.227842	1	partial-UDG	2	non-UDG	0.231444	0.0311284	0.235006	0.0609702
	X	JOY073.A0101	IMD004.A0101	-2169.78	-1584.29	-1340.85	-1286.37	-1266.63	-1280.79	-1249.39	-1240.76	-1236.74	-1231.67	Unrelated	160326	36954	0.230493	1	partial-UDG	3	non-UDG	0.234127	0.0310422	0.235006	0.0384075
	X	IMD020.A0201	JOY046.A0101	-1910.62	-1346.98	-1163.35	-1110.73	-1093.11	-1105.92	-1076.12	-1067.66	-1063.47	-1058.7	Unrelated	44798	10214	0.228001	3	non-UDG	3	non-UDG	0.231572	0.0308382	0.235006	0.0596122
	X	JOY031.A0101	JOY001.A0101	-1472.26	-1043.2	-934.13	-890.18	-878.51	-887.21	-862.8	-855.26	-851.61	-847.96	Unrelated	20498	4671	0.227876	1	partial-UDG	2	non-UDG	0.231444	0.0308328	0.235006	0.0606791
	X	JOY005.A0101	JOY033.A0101	-2083.95	-1522.26	-1311.18	-1259.31	-1243.7	-1255.01	-1227.28	-1219.49	-1215.81	-1213.82	Unrelated	134479	30646	0.227887	1	partial-UDG	2	non-UDG	0.231444	0.0307378	0.235006	0.0605855
	X	JOY078.A0101	JOY009.A0101	-1636.39	-1197.45	-1007.28	-959.68	-941.09	-954.63	-924.24	-915.72	-911.6	-906.23	Unrelated	29527	6807	0.230535	1	partial-UDG	3	non-UDG	0.234127	0.0306843	0.235006	0.0380509
	X	JOY043.A0201	JOY067.A0101	-1451.4	-1016.19	-923.51	-876.96	-864.85	-873.85	-849.49	-842.13	-838.65	-834.43	Unrelated	10980	2504	0.228051	3	non-UDG	3	non-UDG	0.231572	0.0304086	0.235006	0.0591888
	X	JOY031.A0101	JOY033.A0101	-1148.41	-834.54	-783.64	-748.25	-743.65	-747.14	-731.31	-726.39	-724.33	-723.28	Unrelated	6189	1367	0.220876	2	non-UDG	2	non-UDG	0.224282	0.0303772	0.235006	0.120253
	X	IMD031.A0101	JOY009.A0101	-1212.01	-891.19	-809.26	-771.2	-765.78	-769.69	-751.99	-746.62	-744.4	-743.67	Unrelated	10942	2494	0.227929	1	partial-UDG	2	non-UDG	0.231444	0.0303732	0.235006	0.0602264
	X	JOY008.B0101	JOY012.A0101	-1309.28	-932.36	-850.55	-810.17	-801.39	-807.93	-786.52	-779.99	-777.12	-774.76	Unrelated	13810	3148	0.227951	1	partial-UDG	2	non-UDG	0.231444	0.0301858	0.235006	0.0600419
	X	JOY078.A0101	JOY026.A0101	-1881.21	-1395.29	-1166.44	-1119.19	-1103.27	-1114.6	-1085.81	-1077.73	-1073.98	-1073.42	Unrelated	63821	14717	0.230598	1	partial-UDG	3	non-UDG	0.234127	0.0301434	0.235006	0.0375121
	X	JOY042.A0101	IMD008.A0101	-1068.15	-802.96	-738.94	-703.4	-697.39	-701.88	-685.12	-680.15	-678.14	-676.67	Unrelated	6931	1580	0.227961	1	partial-UDG	2	non-UDG	0.231444	0.0300945	0.235006	0.0599519
	X	IMD031.A0101	JOY008.B0101	-758.24	-601.74	-580.38	-556.3	-554.72	-555.94	-546.95	-544.09	-542.95	-542.37	Unrelated	1788	395	0.220917	2	non-UDG	2	non-UDG	0.224282	0.0300073	0.235006	0.1199
	X	JOY008.B0101	JOY022.A0101	-1629.94	-1142.97	-994.02	-947.25	-930.37	-942.66	-914.47	-906.4	-902.64	-897.86	Unrelated	31530	7188	0.227973	1	partial-UDG	2	non-UDG	0.231444	0.0299905	0.235006	0.0598496
	X	JOY008.B0101	JOY011.A0101	-1552.91	-1096.65	-970.4	-925.11	-913.37	-921.88	-897.56	-890.54	-887.37	-886.31	Unrelated	25853	5894	0.227981	1	partial-UDG	2	non-UDG	0.231444	0.0299221	0.235006	0.0597822
	X	IMD031.A0101	JOY013.A0101	-1562.46	-1124.65	-968.82	-925.36	-913.72	-921.95	-898.15	-891.36	-888.34	-886.01	Unrelated	28625	6526	0.227983	1	partial-UDG	2	non-UDG	0.231444	0.0299113	0.235006	0.0597715
	X	JOY078.A0101	JOY024.A0101	-2017.9	-1508.85	-1248.62	-1197.86	-1179.03	-1192.54	-1162.03	-1153.7	-1149.84	-1145.77	Unrelated	92611	21359	0.230631	1	partial-UDG	3	non-UDG	0.234127	0.0298592	0.235006	0.037229
	X	JOY043.A0201	JOY026.A0101	-1771.17	-1244.78	-1082.15	-1030.26	-1012.93	-1025.61	-996.32	-988.04	-984.11	-978.82	Unrelated	43718	10083	0.230637	1	partial-UDG	3	non-UDG	0.234127	0.0298087	0.235006	0.0371786
	X	JOY078.A0101	JOY004.A0101	-1955.88	-1458.37	-1190.02	-1139.69	-1120.67	-1134.19	-1103.61	-1095.2	-1091.16	-1090.67	Unrelated	78688	18149	0.230645	1	partial-UDG	3	non-UDG	0.234127	0.0297419	0.235006	0.0371121
	X	JOY030.A0101	JOY059.A0101	-1654.91	-1167.88	-1024.29	-975.89	-960.73	-971.78	-944.81	-937.02	-933.32	-929.16	Unrelated	20498	4605	0.224656	2	non-UDG	3	non-UDG	0.22804	0.0296799	0.235006	0.0880812
	X	IMD039.A0101	JOY084.A0101	-1746.82	-1228.91	-1077.59	-1027.61	-1013.43	-1023.69	-997.7	-989.85	-986.38	-983.31	Unrelated	30955	6955	0.224681	2	non-UDG	3	non-UDG	0.22804	0.0294613	0.235006	0.0878691
	X	IMD005.C0101	JOY026.A0101	-1875.3	-1337.09	-1147.9	-1097.85	-1082.44	-1093.78	-1065.64	-1057.39	-1053.25	-1048.81	Unrelated	67463	15384	0.228036	1	partial-UDG	2	non-UDG	0.231444	0.0294483	0.235006	0.0593156
	X	JOY043.A0201	JOY023.A0101	-1849.22	-1310.47	-1131.86	-1080.12	-1063.12	-1075.39	-1046.78	-1038.84	-1035.07	-1034.19	Unrelated	57131	13179	0.23068	1	partial-UDG	3	non-UDG	0.234127	0.0294405	0.235006	0.0368118
	X	JOY001.A0101	JOY007.A0101	-2357.77	-1787.86	-1542.18	-1496.24	-1481.36	-1492.18	-1463.81	-1455.51	-1451.51	-1449.9	Unrelated	542413	126224	0.232708	1	partial-UDG	1	partial-UDG	0.236178	0.0293797	0.235006	0.0195533
	X	IMD028.A0101	IMD006.A0101	-2225.94	-1631.48	-1382.28	-1329.87	-1311.38	-1324.52	-1294.05	-1285.61	-1281.55	-1277.55	Unrelated	204301	46591	0.228051	1	partial-UDG	2	non-UDG	0.231444	0.0293216	0.235006	0.0591908
	X	JOY059.A0101	JOY028.A0101	-1889.87	-1336.3	-1129.08	-1076.09	-1056.78	-1070.6	-1040.14	-1032.04	-1027.83	-1022.87	Unrelated	54592	12596	0.23073	1	partial-UDG	3	non-UDG	0.234127	0.0290184	0.235006	0.0363913
	X	JOY059.A0101	JOY011.A0101	-1870.52	-1338.3	-1143.83	-1094.44	-1076.54	-1089.42	-1059.9	-1051.74	-1047.96	-1043.51	Unrelated	59288	13680	0.230738	1	partial-UDG	3	non-UDG	0.234127	0.0289474	0.235006	0.0363205
	X	JOY046.A0101	JOY001.A0101	-2144.68	-1563.09	-1308.56	-1256.04	-1238.17	-1250.92	-1220.53	-1211.91	-1207.67	-1204.31	Unrelated	145692	33619	0.230754	1	partial-UDG	3	non-UDG	0.234127	0.0288122	0.235006	0.0361858
	X	JOY024.A0101	JOY033.A0101	-2103.97	-1541.34	-1304.49	-1254.07	-1238.92	-1249.71	-1221.54	-1213.47	-1209.56	-1207.31	Unrelated	147373	33618	0.228115	1	partial-UDG	2	non-UDG	0.231444	0.0287661	0.235006	0.0586437
	X	JOY046.A0101	JOY015.A0101	-2254.6	-1648.21	-1386.18	-1331.51	-1311.34	-1325.73	-1293.63	-1284.81	-1280.44	-1276.97	Unrelated	203210	46893	0.230761	1	partial-UDG	3	non-UDG	0.234127	0.0287493	0.235006	0.0361232
	X	JOY042.A0101	JOY002.A0101	-1792.57	-1330.56	-1107.06	-1060.3	-1044.79	-1055.85	-1027.07	-1018.93	-1015.07	-1013.5	Unrelated	54001	12319	0.228125	1	partial-UDG	2	non-UDG	0.231444	0.0286766	0.235006	0.0585556
	X	JOY046.A0101	JOY011.A0101	-2156.25	-1573.16	-1343.15	-1290.83	-1273.69	-1285.73	-1256.22	-1247.79	-1243.66	-1242.98	Unrelated	158098	36485	0.230775	1	partial-UDG	3	non-UDG	0.234127	0.0286357	0.235006	0.03601
	X	IMD028.A0101	IMD010.A0101	-2253.92	-1660.29	-1425.9	-1379.14	-1363.47	-1374.54	-1345.76	-1337.58	-1333.71	-1331.46	Unrelated	224424	51202	0.228149	1	partial-UDG	2	non-UDG	0.231444	0.028477	0.235006	0.058359
	X	JOY059.A0101	JOY067.A0101	-1491.34	-1049.44	-923.21	-878.05	-863.48	-874.15	-847.42	-839.52	-835.82	-831.49	Unrelated	13711	3130	0.228284	3	non-UDG	3	non-UDG	0.231572	0.0283975	0.235006	0.0572071
	X	JOY084.A0101	JOY005.A0101	-1970.78	-1414.88	-1219.23	-1168.8	-1152.36	-1164.31	-1135.27	-1126.93	-1122.83	-1118.52	Unrelated	85935	19835	0.230814	1	partial-UDG	3	non-UDG	0.234127	0.0282991	0.235006	0.0356746
	X	JOY078.A0101	JOY006.A0101	-1940.27	-1434.47	-1177.14	-1124.81	-1108.36	-1119.66	-1090.55	-1081.8	-1077.56	-1073.66	Unrelated	68384	15784	0.230814	1	partial-UDG	3	non-UDG	0.234127	0.028297	0.235006	0.0356726
	X	JOY059.A0101	IMD004.A0101	-1988.4	-1425.81	-1185.43	-1132.25	-1111.04	-1126.22	-1094.02	-1085.38	-1081.32	-1075.51	Unrelated	78896	18211	0.230823	1	partial-UDG	3	non-UDG	0.234127	0.0282233	0.235006	0.0355992
	X	IMD028.A0101	IMD007.A0101	-2234.89	-1646.82	-1410.65	-1358.93	-1341.16	-1353.85	-1323.56	-1315.28	-1311.56	-1310.07	Unrelated	217686	49673	0.228186	1	partial-UDG	2	non-UDG	0.231444	0.028149	0.235006	0.0580359
	X	JOY078.A0101	JOY002.A0101	-2000.54	-1496.75	-1244.92	-1195.56	-1178.9	-1190.92	-1161.63	-1153.19	-1149	-1145.09	Unrelated	91674	21162	0.23084	1	partial-UDG	3	non-UDG	0.234127	0.0280793	0.235006	0.0354557
	X	IMD028.A0101	IMD031.A0101	-1345.1	-975.36	-870.53	-829.35	-819.3	-826.82	-804.38	-797.53	-794.23	-791.36	Unrelated	11517	2547	0.221151	2	non-UDG	2	non-UDG	0.224282	0.0279196	0.235006	0.117908
	X	IMD028.A0101	JOY084.A0101	-1780.61	-1248.45	-1086.64	-1035.19	-1018.6	-1030.66	-1001.88	-993.69	-989.93	-984.99	Unrelated	31037	6979	0.224861	2	non-UDG	3	non-UDG	0.22804	0.0278856	0.235006	0.0863401
	X	IMD005.C0101	JOY028.A0101	-1876.86	-1337.18	-1135.36	-1083.61	-1065.74	-1078.68	-1049.1	-1040.95	-1037.11	-1032.53	Unrelated	66476	15172	0.228233	1	partial-UDG	2	non-UDG	0.231444	0.0277491	0.235006	0.0576421
	X	JOY059.A0101	JOY119_120.merged	-1952.42	-1426.07	-1156.93	-1102.5	-1080.92	-1096.27	-1064.01	-1055.45	-1051.5	-1045.8	Unrelated	47709	10895	0.228364	3	non-UDG	3	merged	0.231572	0.0277086	0.235006	0.0565283
	X	JOY045.A0101	JOY005.A0101	-1706.29	-1268.72	-1047.22	-1002.21	-986.06	-997.74	-970.77	-962.81	-959	-955.87	Unrelated	42468	9693	0.228242	1	partial-UDG	2	non-UDG	0.231444	0.0276653	0.235006	0.0575596
	X	JOY046.A0101	IMD018.A0101	-1896.13	-1341.51	-1153.98	-1102.93	-1085.12	-1098.04	-1068.16	-1059.69	-1055.72	-1050.63	Unrelated	64661	14930	0.230897	1	partial-UDG	3	non-UDG	0.234127	0.027594	0.235006	0.0349722
	X	JOY007.A0101	JOY008.B0101	-1663.11	-1164.01	-993.08	-948.18	-930.93	-943.42	-914.37	-906.17	-902.22	-897.54	Unrelated	33462	7638	0.228259	1	partial-UDG	2	non-UDG	0.231444	0.0275229	0.235006	0.0574193
	X	JOY043.A0201	JOY084.A0101	-1371.23	-967.22	-884.87	-841.24	-831.31	-838.61	-816.81	-810.16	-807.09	-804.42	Unrelated	9356	2137	0.22841	3	non-UDG	3	non-UDG	0.231572	0.0273117	0.235006	0.0561372
	X	JOY078.A0101	JOY010.A0101	-1981.11	-1510.18	-1225.51	-1175.26	-1153.49	-1169.18	-1136.32	-1127.53	-1123.39	-1117.36	Unrelated	83619	19311	0.23094	1	partial-UDG	3	non-UDG	0.234127	0.0272197	0.235006	0.0345993
	X	JOY059.A0101	JOY017.A0101	-1333.1	-950.71	-857.58	-816.37	-805.88	-813.46	-791.39	-785.29	-783.01	-781.2	Unrelated	12941	2989	0.230971	1	partial-UDG	3	non-UDG	0.234127	0.026955	0.235006	0.0343356
	X	JOY008_033.merged	IMD016.A0101	-2174.88	-1582.93	-1350.73	-1295.69	-1275.87	-1290.08	-1258.9	-1250.3	-1246.11	-1242.51	Unrelated	160822	36721	0.228333	1	partial-UDG	2	merged	0.231444	0.0268811	0.235006	0.0567873
	X	JOY031.A0101	IMD016.A0101	-1586.05	-1112.69	-987.14	-941.71	-927.82	-938.07	-911.29	-903.2	-899.31	-895.38	Unrelated	27218	6216	0.228378	1	partial-UDG	2	non-UDG	0.231444	0.0264915	0.235006	0.0564035
	X	IMD024.A0101	JOY042.A0101	-1186.37	-915	-799.36	-761.48	-759.11	-752.35	-738.99	-733.27	-730.88	-729.73	Unrelated	5901	1306	0.221318	2	non-UDG	2	non-UDG	0.224282	0.0264297	0.235006	0.116486
	X	JOY021.C0101	JOY053.A0101	-1774.81	-1247.64	-1068.55	-1016.65	-998.99	-1011.77	-982.14	-973.84	-969.86	-965.27	Unrelated	34449	7752	0.225028	2	non-UDG	3	non-UDG	0.22804	0.0264153	0.235006	0.0849133
	X	JOY021.C0101	JOY003.A0101	-1742.89	-1240.57	-1057.31	-1011.85	-996.04	-1007.46	-979.15	-971.15	-967.4	-964.81	Unrelated	45684	10434	0.228395	1	partial-UDG	2	non-UDG	0.231444	0.0263464	0.235006	0.0562607
	X	JOY045.A0101	JOY004.A0101	-1671.63	-1255.56	-1066.43	-1021.64	-1008.7	-1018.07	-993.25	-985.79	-982.29	-981.36	Unrelated	40347	9216	0.228418	1	partial-UDG	2	non-UDG	0.231444	0.0261441	0.235006	0.0560615
	X	IMD031.A0101	JOY011.A0101	-1522.58	-1097.68	-952.76	-909.43	-897.14	-906.04	-881.31	-874.21	-871.06	-868.94	Unrelated	25019	5715	0.228426	1	partial-UDG	2	non-UDG	0.231444	0.0260757	0.235006	0.0559941
	X	JOY011.A0101	JOY033.A0101	-2031.51	-1473.4	-1269.47	-1212.88	-1194.16	-1207.7	-1178.06	-1170.13	-1166.47	-1161.9	Unrelated	110733	25295	0.228432	1	partial-UDG	2	non-UDG	0.231444	0.0260242	0.235006	0.0559433
	X	JOY078.A0101	JOY023.A0101	-1990.62	-1482.15	-1219.97	-1170.19	-1150.72	-1164.67	-1133.6	-1125.1	-1121.08	-1116.38	Unrelated	84710	19575	0.231083	1	partial-UDG	3	non-UDG	0.234127	0.0260052	0.235006	0.0333893
	X	IMD028.A0101	JOY019.A0101	-2013.48	-1450.65	-1238.68	-1188.24	-1173.31	-1183.98	-1155.91	-1147.84	-1143.97	-1141.76	Unrelated	103554	23658	0.228461	1	partial-UDG	2	non-UDG	0.231444	0.0257808	0.235006	0.0557037
	X	JOY019.A0101	JOY033.A0101	-1874.09	-1340.36	-1159.94	-1109.72	-1093.34	-1105.04	-1077.36	-1069.37	-1065.42	-1062.39	Unrelated	67309	15378	0.228469	1	partial-UDG	2	non-UDG	0.231444	0.0257101	0.235006	0.055634
	X	JOY008.B0101	JOY073.A0101	-1237.95	-887.66	-818.16	-779.59	-772.27	-777.7	-758.99	-753.49	-751.29	-750.2	Unrelated	8187	1843	0.225113	2	non-UDG	3	non-UDG	0.22804	0.0256726	0.235006	0.0841926
	X	JOY033.A0101	JOY056.A0101	-1248.29	-901.06	-821.54	-783.6	-774.68	-781.26	-760.85	-754.8	-752.21	-750.68	Unrelated	7787	1753	0.225119	2	non-UDG	3	non-UDG	0.22804	0.0256217	0.235006	0.0841432
	X	JOY043.A0201	JOY006.A0101	-1814.04	-1270.87	-1086.54	-1035.46	-1015.79	-1030	-999.02	-990.51	-986.51	-980.84	Unrelated	47094	10885	0.231133	1	partial-UDG	3	non-UDG	0.234127	0.0255699	0.235006	0.0329556
	X	JOY026.A0101	JOY033.A0101	-2004.41	-1446.41	-1235.3	-1186.12	-1173.82	-1182.38	-1156.49	-1148.67	-1144.54	-1144.39	Unrelated	102512	23425	0.22851	1	partial-UDG	2	non-UDG	0.231444	0.0253546	0.235006	0.055284
	X	JOY046.A0101	JOY053.A0101	-2271.26	-1643.67	-1379.91	-1323.47	-1300.59	-1316.97	-1283.23	-1274.29	-1270.1	-1263.83	Unrelated	154554	35337	0.228639	3	non-UDG	3	non-UDG	0.231572	0.0253343	0.235006	0.0541887
	X	JOY030.A0101	JOY031.A0101	-1191.27	-860.14	-797.48	-760.7	-754.44	-759.12	-742.78	-738.37	-736.85	-735.88	Unrelated	7406	1640	0.221442	2	non-UDG	2	non-UDG	0.224282	0.0253271	0.235006	0.115434
	X	JOY042.A0101	JOY078.A0101	-1254.05	-957.2	-828.83	-789.8	-779.31	-786.9	-766.58	-761.48	-759.64	-759.07	Unrelated	7235	1629	0.225155	2	non-UDG	3	non-UDG	0.22804	0.0252997	0.235006	0.0838308
	X	JOY031.A0101	JOY076.A0101	-1328.5	-931.56	-832.26	-789	-774.94	-785.31	-758.97	-751.19	-747.56	-743.15	Unrelated	9180	2067	0.225163	2	non-UDG	3	non-UDG	0.22804	0.0252304	0.235006	0.0837635
	X	JOY045.A0101	JOY020.A0101	-1737.38	-1296.38	-1076.51	-1030.34	-1016.49	-1026.4	-999.58	-991.76	-987.97	-986.29	Unrelated	46822	10701	0.228546	1	partial-UDG	2	non-UDG	0.231444	0.0250386	0.235006	0.0549727
	X	JOY073.A0101	JOY084.A0101	-1676.38	-1171.47	-1018.02	-969.22	-952	-964.6	-935.59	-927.47	-923.55	-918.8	Unrelated	23535	5382	0.228681	3	non-UDG	3	non-UDG	0.231572	0.0249702	0.235006	0.0538299
	X	JOY030.A0101	JOY005.A0101	-2125.28	-1562.33	-1334.41	-1282.77	-1268.81	-1278.76	-1251.28	-1243.23	-1239.26	-1239.1	Unrelated	163602	37392	0.228555	1	partial-UDG	2	non-UDG	0.231444	0.0249672	0.235006	0.0549024
	X	JOY053.A0101	JOY059.A0101	-2005.7	-1424.27	-1212.99	-1158.52	-1136.93	-1152.44	-1119.93	-1111.2	-1107.13	-1100.97	Unrelated	60499	13836	0.228698	3	non-UDG	3	non-UDG	0.231572	0.0248207	0.235006	0.0536826
	X	JOY008_033.merged	JOY011.A0101	-2087.46	-1519.17	-1303.73	-1246.89	-1229.01	-1241.91	-1212.64	-1204.72	-1201.09	-1197.56	Unrelated	130713	29878	0.228577	1	partial-UDG	2	merged	0.231444	0.0247733	0.235006	0.0547114
	X	JOY046.A0101	IMD002_003.merged	-2288.33	-1771.32	-1417.96	-1363.94	-1342.43	-1357.62	-1324.27	-1315.05	-1310.65	-1306.18	Unrelated	218108	50433	0.231229	3	non-UDG	1	merged	0.234127	0.0247497	0.235006	0.0321386
	X	JOY043.A0201	JOY025.A0101	-1884.2	-1328.87	-1143.9	-1091.9	-1074.22	-1087.04	-1057.78	-1048.92	-1044.65	-1040.05	Unrelated	57553	13308	0.23123	1	partial-UDG	3	non-UDG	0.234127	0.0247424	0.235006	0.0321313
	X	IMD028.A0101	JOY073.A0101	-1928	-1365.93	-1148.73	-1095.01	-1074.7	-1089.37	-1057.63	-1048.97	-1044.9	-1039.07	Unrelated	53069	11953	0.225235	2	non-UDG	3	non-UDG	0.22804	0.0246018	0.235006	0.0831536
	X	JOY078.A0101	JOY011.A0101	-1895.15	-1411.37	-1179.72	-1131.51	-1113.28	-1126.52	-1096.28	-1087.78	-1083.73	-1078.87	Unrelated	68895	15932	0.23125	1	partial-UDG	3	non-UDG	0.234127	0.0245706	0.235006	0.0319601
	X	JOY046.A0101	JOY076.A0101	-2035.29	-1444.17	-1235.93	-1181.81	-1161.08	-1176.11	-1143.74	-1134.91	-1130.82	-1124.78	Unrelated	66268	15158	0.228738	3	non-UDG	3	non-UDG	0.231572	0.0244765	0.235006	0.0533434
	X	IMD031.A0101	IMD006.A0101	-1586.71	-1140.53	-991.62	-947.45	-934.15	-943.95	-917.8	-910.06	-906.31	-902.84	Unrelated	29880	6831	0.228614	1	partial-UDG	2	non-UDG	0.231444	0.0244505	0.235006	0.0543936
	X	JOY049.A0101	JOY059.A0101	-1940.59	-1389.09	-1170.89	-1117.96	-1100.17	-1113.05	-1083.13	-1074.73	-1070.72	-1065.89	Unrelated	61306	14024	0.228754	3	non-UDG	3	non-UDG	0.231572	0.024336	0.235006	0.053205
	X	IMD005.C0101	JOY056.A0101	-1130.49	-826.89	-771.16	-734.43	-727.93	-732.86	-714.85	-709.14	-706.55	-704.18	Unrelated	5069	1142	0.225291	2	non-UDG	3	non-UDG	0.22804	0.0241114	0.235006	0.0826777
	X	JOY043.A0201	JOY073.A0101	-1580.78	-1097.49	-975.35	-925.45	-908.72	-921.02	-892.41	-884.28	-880.44	-875.16	Unrelated	15941	3647	0.228781	3	non-UDG	3	non-UDG	0.231572	0.0241027	0.235006	0.0529751
	X	JOY008_033.merged	JOY001.A0101	-2066.21	-1506.7	-1273.19	-1222.53	-1207.6	-1218.18	-1189.69	-1181.28	-1177.15	-1176.45	Unrelated	120677	27596	0.228677	1	partial-UDG	2	merged	0.231444	0.023914	0.235006	0.0538651
	X	JOY031.A0101	JOY006.A0101	-1515.76	-1062.17	-948.45	-902.82	-888.54	-899.14	-872.46	-864.46	-860.62	-856.15	Unrelated	21886	5005	0.228685	1	partial-UDG	2	non-UDG	0.231444	0.0238409	0.235006	0.0537932
	X	JOY078.A0101	JOY028.A0101	-1891.29	-1400.45	-1146.02	-1096.78	-1076.99	-1091.14	-1060.77	-1052.79	-1049.16	-1045.54	Unrelated	63950	14794	0.231337	1	partial-UDG	3	non-UDG	0.234127	0.0238314	0.235006	0.0312237
	X	JOY008_033.merged	JOY016.A0101	-2108.77	-1540.08	-1324.26	-1272.42	-1254.47	-1267.41	-1237.31	-1228.9	-1224.87	-1222.79	Unrelated	144429	33029	0.228687	1	partial-UDG	2	merged	0.231444	0.0238257	0.235006	0.0537782
	X	JOY029.A0101	JOY078.A0101	-2061.67	-1524.61	-1230.78	-1173.04	-1150.57	-1166.59	-1135.33	-1125.93	-1121.48	-1114.69	Unrelated	72608	16361	0.225333	2	non-UDG	3	non-UDG	0.22804	0.0237403	0.235006	0.0823176
	X	IMD005.C0101	JOY003.A0101	-1979.89	-1425.75	-1214.32	-1164.4	-1146.47	-1159.51	-1129.31	-1120.78	-1116.7	-1111.71	Unrelated	94414	21593	0.228705	1	partial-UDG	2	non-UDG	0.231444	0.0236639	0.235006	0.0536189
	X	JOY030.A0101	JOY033.A0101	-1811.35	-1284.76	-1121.86	-1073.55	-1057.74	-1069.18	-1041.61	-1033.98	-1030.58	-1027.4	Unrelated	38068	8437	0.22163	2	non-UDG	2	non-UDG	0.224282	0.0236538	0.235006	0.113837
	X	JOY059.A0101	JOY015.A0101	-1977.8	-1416.86	-1185.56	-1131.82	-1111.95	-1126.01	-1095.71	-1087.85	-1084.41	-1080.94	Unrelated	77381	17903	0.231362	1	partial-UDG	3	non-UDG	0.234127	0.0236203	0.235006	0.0310133
	X	IMD005.C0101	JOY078.A0101	-1491.27	-1083.95	-939.14	-893.18	-878.31	-889.63	-861.12	-852.94	-849.09	-844.9	Unrelated	12718	2866	0.22535	2	non-UDG	3	non-UDG	0.22804	0.0235947	0.235006	0.0821764
	X	JOY059.A0101	JOY023.A0101	-1953.81	-1397.18	-1163.33	-1110.34	-1090.72	-1104.73	-1074.18	-1065.2	-1061.01	-1056.55	Unrelated	72345	16739	0.231377	1	partial-UDG	3	non-UDG	0.234127	0.0234859	0.235006	0.0308795
	X	JOY021.C0101	JOY024.A0101	-1758.4	-1255.25	-1071.75	-1023.62	-1007.45	-1018.99	-990.37	-982.31	-978.62	-974.97	Unrelated	46224	10573	0.228734	1	partial-UDG	2	non-UDG	0.231444	0.0234176	0.235006	0.0533763
	X	JOY042.A0101	JOY007.A0101	-1799.42	-1329.92	-1102.12	-1055.43	-1040.57	-1050.95	-1023.32	-1015.51	-1011.88	-1011.66	Unrelated	53646	12271	0.22874	1	partial-UDG	2	non-UDG	0.231444	0.0233634	0.235006	0.0533229
	X	JOY053.A0101	JOY009.A0101	-2107.04	-1538.98	-1303.46	-1250.49	-1230.92	-1245.02	-1214.31	-1206.08	-1202.26	-1197.25	Unrelated	168752	39048	0.231393	1	partial-UDG	3	non-UDG	0.234127	0.0233545	0.235006	0.0307486
	X	JOY067.A0101	JOY003.A0101	-2031.32	-1468.58	-1256.64	-1204.44	-1186.72	-1199.61	-1169.99	-1161.72	-1157.52	-1152.6	Unrelated	108442	25096	0.231423	1	partial-UDG	3	non-UDG	0.234127	0.0230945	0.235006	0.0304896
	X	JOY021.C0101	JOY011.A0101	-1640.23	-1170.8	-1034.29	-988.82	-977.98	-985.96	-961.76	-954.37	-950.85	-949.76	Unrelated	35555	8134	0.228772	1	partial-UDG	2	non-UDG	0.231444	0.0230863	0.235006	0.05305
	X	JOY029.A0101	JOY059.A0101	-2010.42	-1425.19	-1189.88	-1132.45	-1110.34	-1126.13	-1093.41	-1084.72	-1080.65	-1074.64	Unrelated	62912	14181	0.22541	2	non-UDG	3	non-UDG	0.22804	0.0230668	0.235006	0.081664
	X	JOY056.A0101	JOY020.A0101	-1650.16	-1172.73	-1005.21	-958.75	-942.51	-954.28	-925.74	-917.59	-913.77	-909.98	Unrelated	34709	8033	0.231439	1	partial-UDG	3	non-UDG	0.234127	0.022964	0.235006	0.0303595
	X	JOY056.A0101	JOY084.A0101	-1158.23	-845.81	-787.77	-749.81	-742.46	-747.95	-729.53	-723.65	-720.9	-718.04	Unrelated	5430	1243	0.228913	3	non-UDG	3	non-UDG	0.231572	0.02296	0.235006	0.0518491
	X	JOY021.C0101	JOY026.A0101	-1634.66	-1162	-1027.05	-981.96	-970.07	-978.79	-953.57	-945.9	-942.27	-939.04	Unrelated	33017	7554	0.228791	1	partial-UDG	2	non-UDG	0.231444	0.022923	0.235006	0.0528892
	X	JOY046.A0101	JOY009.A0101	-1882.02	-1344.78	-1158.05	-1107.58	-1092.38	-1103.28	-1075.92	-1067.99	-1064.17	-1062.22	Unrelated	68595	15878	0.231475	1	partial-UDG	3	non-UDG	0.234127	0.0226559	0.235006	0.0300526
	X	JOY042.A0101	JOY025.A0101	-1785.32	-1316.94	-1098.66	-1051.24	-1033.25	-1046.25	-1016.78	-1008.77	-1005.07	-1000.68	Unrelated	49505	11328	0.228825	1	partial-UDG	2	non-UDG	0.231444	0.022628	0.235006	0.0525986
	X	JOY008_033.merged	JOY119_120.merged	-2154.88	-1597.55	-1305.94	-1249.26	-1226.98	-1242.87	-1211.33	-1201.97	-1197.52	-1191.43	Unrelated	101517	22889	0.22547	2	merged	3	merged	0.22804	0.0225447	0.235006	0.0811574
	X	IMD005.C0101	JOY009.A0101	-1607.81	-1141	-1001.98	-956.21	-944.66	-953.01	-929.17	-922.23	-918.94	-918.02	Unrelated	31637	7240	0.228846	1	partial-UDG	2	non-UDG	0.231444	0.0224499	0.235006	0.0524233
	X	JOY032.A0101	JOY076.A0101	-2113.83	-1539.21	-1320.81	-1270.09	-1254.41	-1265.68	-1237.56	-1229.54	-1225.66	-1224.54	Unrelated	104672	23602	0.225485	2	non-UDG	3	non-UDG	0.22804	0.022407	0.235006	0.0810238
	X	JOY073.A0101	JOY012.A0101	-1877.42	-1333.87	-1135.24	-1085.5	-1070.07	-1081.15	-1053.41	-1045.57	-1041.61	-1039.03	Unrelated	65927	15263	0.231514	1	partial-UDG	3	non-UDG	0.234127	0.0223223	0.235006	0.0297203
	X	JOY042.A0101	IMD010.A0101	-1824.83	-1342.2	-1098.72	-1050.57	-1033.08	-1045.59	-1015.63	-1007.22	-1003.18	-999.53	Unrelated	54202	12406	0.228885	1	partial-UDG	2	non-UDG	0.231444	0.0221166	0.235006	0.052095
	X	JOY042.A0101	JOY046.A0101	-1548.8	-1132.38	-959.38	-914.55	-899.67	-910.34	-883.84	-876.62	-873.41	-870.66	Unrelated	16658	3757	0.225537	2	non-UDG	3	non-UDG	0.22804	0.0219513	0.235006	0.0805817
	X	JOY059.A0101	JOY018.A0101	-1977.43	-1414.8	-1179.85	-1126.7	-1106.63	-1121.03	-1089.51	-1080.91	-1076.87	-1071.43	Unrelated	78970	18287	0.231569	1	partial-UDG	3	non-UDG	0.234127	0.0218499	0.235006	0.0292496
	X	JOY030.A0101	JOY084.A0101	-1666.94	-1173.26	-1027.63	-980.96	-966.87	-977.26	-950.57	-942.7	-938.82	-934.78	Unrelated	24748	5582	0.225554	2	non-UDG	3	non-UDG	0.22804	0.0218084	0.235006	0.0804429
	X	IMD022.A0101	JOY022.A0101	-2122.7	-1555.72	-1313.08	-1261.61	-1243.33	-1256.28	-1226.37	-1218.25	-1214.44	-1212.7	Unrelated	155533	35605	0.228922	1	partial-UDG	2	non-UDG	0.231444	0.0217888	0.235006	0.0517722
	X	IMD031.A0101	JOY022.A0101	-1599	-1145.5	-979.12	-934.28	-917.68	-929.79	-901.15	-893.05	-889.15	-884.62	Unrelated	30761	7042	0.228926	1	partial-UDG	2	non-UDG	0.231444	0.0217563	0.235006	0.0517402
	X	IMD005.C0101	IMD018.A0101	-1580.83	-1119.14	-985.43	-940.64	-929.24	-937.37	-913.18	-906.09	-902.85	-901.31	Unrelated	29928	6852	0.228949	1	partial-UDG	2	non-UDG	0.231444	0.0215555	0.235006	0.0515424
	X	JOY001.A0101	JOY022.A0101	-2350.7	-1773.63	-1528.76	-1482.7	-1467.47	-1478.55	-1449.99	-1441.7	-1437.71	-1435.49	Unrelated	504752	117929	0.233638	1	partial-UDG	1	partial-UDG	0.236178	0.0215108	0.235006	0.0116453
	X	IMD005.C0101	JOY119_120.merged	-1963.39	-1437.91	-1184.57	-1131.07	-1111.31	-1125.12	-1093.59	-1084.63	-1080.48	-1074.8	Unrelated	55751	12577	0.225592	2	non-UDG	3	merged	0.22804	0.0214682	0.235006	0.0801129
	X	JOY003.A0101	JOY033.A0101	-2107.73	-1538.6	-1312.8	-1260.96	-1244.01	-1256.34	-1226.86	-1218.45	-1214.37	-1209.81	Unrelated	144955	33189	0.228961	1	partial-UDG	2	non-UDG	0.231444	0.0214584	0.235006	0.0514468
	X	IMD016.A0101	JOY033.A0101	-2119.81	-1537.07	-1313.05	-1259.17	-1238.86	-1253.47	-1221.77	-1213.11	-1208.97	-1204.85	Unrelated	136128	31170	0.228976	1	partial-UDG	2	non-UDG	0.231444	0.0213292	0.235006	0.0513195
	X	JOY043.A0201	JOY005.A0101	-1874.06	-1327.67	-1150.12	-1097.93	-1082.52	-1093.71	-1065.97	-1057.95	-1053.91	-1049.97	Unrelated	57052	13215	0.231631	1	partial-UDG	3	non-UDG	0.234127	0.0213216	0.235006	0.0287233
	X	JOY008_033.merged	JOY003.A0101	-2163.85	-1584.49	-1351.75	-1298.83	-1280.76	-1293.81	-1263.58	-1255.09	-1251.01	-1246.19	Unrelated	171291	39224	0.22899	1	partial-UDG	2	merged	0.231444	0.0212016	0.235006	0.0511939
	X	JOY021.C0101	JOY046.A0101	-1497.48	-1054.55	-939.5	-894.96	-881.2	-891.26	-865.54	-858.14	-854.76	-851.51	Unrelated	14502	3272	0.225624	2	non-UDG	3	non-UDG	0.22804	0.0211903	0.235006	0.0798432
	X	IMD031.A0101	JOY026.A0101	-1475.3	-1064.08	-937.47	-894.91	-885.33	-892.45	-869.57	-862.79	-859.81	-857.8	Unrelated	23236	5321	0.228998	1	partial-UDG	2	non-UDG	0.231444	0.0211353	0.235006	0.0511286
	X	JOY032.A0101	JOY043.A0201	-1750.27	-1231.12	-1073.82	-1024.14	-1007.17	-1019.59	-990.62	-982.37	-978.3	-973.43	Unrelated	29705	6703	0.225652	2	non-UDG	3	non-UDG	0.22804	0.020943	0.235006	0.0796032
	X	JOY046.A0101	JOY025.A0101	-2245.37	-1635.42	-1368.71	-1313.66	-1294.29	-1307.81	-1276.07	-1267.15	-1262.87	-1262.61	Unrelated	189770	43965	0.231675	1	partial-UDG	3	non-UDG	0.234127	0.0209424	0.235006	0.0283455
	X	JOY053.A0101	JOY067.A0101	-2070.8	-1476.94	-1257.24	-1201.5	-1180.2	-1195.59	-1163.13	-1154.38	-1150.28	-1144.18	Unrelated	84900	19455	0.229152	3	non-UDG	3	non-UDG	0.231572	0.0209001	0.235006	0.0498193
	X	JOY043.A0201	JOY008_033.merged	-1563.87	-1089.62	-966.77	-918.43	-903.73	-914.58	-887.71	-879.85	-876.08	-871.35	Unrelated	15943	3598	0.225679	3	non-UDG	2	merged	0.22804	0.0207086	0.235006	0.0793757
	X	JOY008.B0101	JOY053.A0101	-1642.04	-1143.98	-987.12	-939.11	-921.45	-934.26	-904.7	-896.36	-892.39	-887.33	Unrelated	25150	5676	0.225686	2	non-UDG	3	non-UDG	0.22804	0.020648	0.235006	0.079317
	X	JOY042.A0101	IMD011.A0101	-1815	-1337.6	-1090.06	-1044.2	-1026.91	-1039.08	-1010.25	-1002.58	-998.97	-997.11	Unrelated	53463	12246	0.229056	1	partial-UDG	2	non-UDG	0.231444	0.0206384	0.235006	0.0506392
	X	JOY078.A0101	JOY025.A0101	-1984.79	-1476.88	-1201.77	-1151.43	-1130.93	-1145.68	-1113.68	-1104.94	-1100.7	-1095.29	Unrelated	83685	19391	0.231714	1	partial-UDG	3	non-UDG	0.234127	0.0206094	0.235006	0.0280137
	X	IMD005.C0101	IMD006.A0101	-1977.03	-1415.91	-1220.59	-1169.76	-1153.02	-1165.02	-1136.21	-1128.09	-1124.27	-1120.18	Unrelated	86640	19846	0.229063	1	partial-UDG	2	non-UDG	0.231444	0.0205763	0.235006	0.0505781
	X	IMD028.A0101	JOY015.A0101	-2230.28	-1648.27	-1404.02	-1357.49	-1338.07	-1351.97	-1320.99	-1312.5	-1308.51	-1303.39	Unrelated	221022	50628	0.229063	1	partial-UDG	2	non-UDG	0.231444	0.020573	0.235006	0.0505748
	X	JOY046.A0101	IMD007.A0101	-2270.43	-1654.76	-1403.6	-1347.44	-1329.27	-1342.13	-1312.18	-1303.41	-1299.29	-1297.47	Unrelated	200317	46418	0.231723	1	partial-UDG	3	non-UDG	0.234127	0.0205363	0.235006	0.0279409
	X	JOY046.A0101	JOY028.A0101	-2159.16	-1560.54	-1313.86	-1257.62	-1237.19	-1251.81	-1220.15	-1211.55	-1207.5	-1201.78	Unrelated	145989	33829	0.231723	1	partial-UDG	3	non-UDG	0.234127	0.0205345	0.235006	0.0279391
	X	JOY046.A0101	JOY002.A0101	-2268.64	-1660.35	-1409.23	-1353.72	-1333.85	-1347.64	-1315.75	-1306.5	-1302.13	-1297.13	Unrelated	206491	47850	0.231729	1	partial-UDG	3	non-UDG	0.234127	0.0204807	0.235006	0.0278855
	X	JOY084.A0101	JOY025.A0101	-1985.11	-1420.38	-1207.43	-1155.62	-1137.43	-1150.43	-1119.87	-1111.3	-1107.41	-1104.98	Unrelated	85642	19846	0.231732	1	partial-UDG	3	non-UDG	0.234127	0.0204562	0.235006	0.0278612
	X	JOY067.A0101	JOY001.A0101	-1942.34	-1395.34	-1196.06	-1146.6	-1132.69	-1142.64	-1114.64	-1106.42	-1102.52	-1102.24	Unrelated	77464	17951	0.231733	1	partial-UDG	3	non-UDG	0.234127	0.0204447	0.235006	0.0278496
	X	JOY059.A0101	JOY003.A0101	-1974.3	-1417.38	-1194.99	-1142.69	-1124.24	-1137.41	-1107.03	-1098.66	-1095.03	-1093.49	Unrelated	77996	18075	0.231743	1	partial-UDG	3	non-UDG	0.234127	0.020366	0.235006	0.0277713
	X	IMD028.A0101	JOY053.A0101	-2267.57	-1650.31	-1399.4	-1351.8	-1329.68	-1345.61	-1312.35	-1303.43	-1299.25	-1293.03	Unrelated	164768	37194	0.225736	2	non-UDG	3	non-UDG	0.22804	0.0202122	0.235006	0.078894
	X	IMD028.A0101	JOY076.A0101	-2035.78	-1449.82	-1222.86	-1168.45	-1147.23	-1162.52	-1130.05	-1121.53	-1117.21	-1111.1	Unrelated	69915	15783	0.225746	2	non-UDG	3	non-UDG	0.22804	0.0201247	0.235006	0.0788092
	X	JOY031.A0101	IMD007.A0101	-1572.37	-1104.64	-964.98	-918.34	-903.32	-914.27	-886.9	-878.99	-875.24	-871.43	Unrelated	28252	6473	0.229117	1	partial-UDG	2	non-UDG	0.231444	0.020112	0.235006	0.0501208
	X	JOY031.A0101	JOY005.A0101	-1567.72	-1103.09	-965.32	-920.71	-906.76	-916.81	-890.62	-883.22	-879.85	-876.74	Unrelated	26731	6125	0.229135	1	partial-UDG	2	non-UDG	0.231444	0.0199548	0.235006	0.049966
	X	JOY031.A0101	IMD010.A0101	-1608.95	-1127.51	-987.82	-940.42	-925.05	-936.32	-909.11	-901.15	-897.22	-892.82	Unrelated	29248	6702	0.229144	1	partial-UDG	2	non-UDG	0.231444	0.0198756	0.235006	0.049888
	X	IMD028.A0101	JOY005.A0101	-2220.18	-1634.98	-1395.69	-1349.31	-1331.4	-1344.17	-1314.47	-1306.38	-1302.61	-1299.32	Unrelated	206499	47319	0.229149	1	partial-UDG	2	non-UDG	0.231444	0.019833	0.235006	0.049846
	X	JOY046.A0101	JOY013.A0101	-2216.08	-1615.82	-1369.49	-1315.87	-1297.03	-1310.43	-1279.66	-1271.12	-1266.9	-1263.03	Unrelated	177842	41225	0.231807	1	partial-UDG	3	non-UDG	0.234127	0.0198174	0.235006	0.0272247
	X	JOY073.A0101	JOY010.A0101	-2146.79	-1591.46	-1315.43	-1264.26	-1249.24	-1259.66	-1231.95	-1224.02	-1220.11	-1219.23	Unrelated	147547	34203	0.231811	1	partial-UDG	3	non-UDG	0.234127	0.0197832	0.235006	0.0271906
	X	IMD005.C0101	JOY083.A0101	-1163.81	-855.82	-779.42	-741.47	-739.43	-733.44	-719.71	-713.68	-710.95	-708.29	Unrelated	6112	1380	0.225785	2	non-UDG	3	non-UDG	0.22804	0.0197757	0.235006	0.0784706
	X	IMD028.A0101	JOY024.A0101	-2243.71	-1659.07	-1420.49	-1369.26	-1353.21	-1364.67	-1335.58	-1327.11	-1323.15	-1321.71	Unrelated	226253	51848	0.229159	1	partial-UDG	2	non-UDG	0.231444	0.0197415	0.235006	0.0497559
	X	JOY008_033.merged	JOY004.A0101	-2129.38	-1558.43	-1331.7	-1279.35	-1262.48	-1274.52	-1245.45	-1237.26	-1233.35	-1230.11	Unrelated	148238	33976	0.229199	1	partial-UDG	2	merged	0.231444	0.0193994	0.235006	0.0494189
	X	JOY045.A0101	JOY024.A0101	-1727.42	-1295.52	-1076.81	-1031.05	-1017.13	-1027	-1001.27	-993.7	-990.1	-989.89	Unrelated	46309	10614	0.2292	1	partial-UDG	2	non-UDG	0.231444	0.0193949	0.235006	0.0494145
	X	JOY067.A0101	JOY011.A0101	-1963.34	-1409.98	-1204.18	-1153.23	-1134	-1147.87	-1117.17	-1108.81	-1104.93	-1100.33	Unrelated	83612	19387	0.231869	1	partial-UDG	3	non-UDG	0.234127	0.0192899	0.235006	0.0266992
	X	JOY043.A0201	IMD006.A0101	-1884.36	-1325.57	-1129.15	-1075.12	-1055.23	-1069.6	-1038.46	-1029.96	-1025.96	-1020.23	Unrelated	56316	13058	0.23187	1	partial-UDG	3	non-UDG	0.234127	0.0192768	0.235006	0.0266861
	X	JOY016.A0101	JOY033.A0101	-2051.2	-1493.15	-1281.78	-1230.97	-1213.79	-1226.21	-1196.61	-1188.25	-1184.24	-1181.44	Unrelated	122412	28062	0.229242	1	partial-UDG	2	non-UDG	0.231444	0.0190257	0.235006	0.0490509
	X	JOY078.A0101	IMD016.A0101	-2010.97	-1489.82	-1226.29	-1175.19	-1153.85	-1169.18	-1136.73	-1127.71	-1123.46	-1117.89	Unrelated	85269	19774	0.231901	1	partial-UDG	3	non-UDG	0.234127	0.01901	0.235006	0.0264203
	X	JOY008_033.merged	IMD004.A0101	-2159.97	-1585.87	-1357.46	-1305.37	-1287.52	-1300.39	-1270.33	-1261.93	-1257.95	-1253.48	Unrelated	171337	39278	0.229244	1	partial-UDG	2	merged	0.231444	0.0190094	0.235006	0.0490349
	X	JOY059.A0101	JOY004.A0101	-1938.48	-1389.71	-1183.44	-1130.02	-1111.09	-1124.71	-1094.28	-1085.92	-1082	-1076.83	Unrelated	68556	15899	0.231913	1	partial-UDG	3	non-UDG	0.234127	0.0189143	0.235006	0.026325
	X	JOY043.A0201	JOY012.A0101	-1586.05	-1108.32	-976.13	-929.52	-914.51	-925.48	-898.58	-890.73	-886.95	-883.05	Unrelated	25518	5918	0.231915	1	partial-UDG	3	non-UDG	0.234127	0.0188961	0.235006	0.0263069
	X	JOY053.A0101	JOY007.A0101	-2491.77	-1876.78	-1594.89	-1547.9	-1528.33	-1542.33	-1511.08	-1502.32	-1498.12	-1493.51	Unrelated	559230	129695	0.231917	1	partial-UDG	3	non-UDG	0.234127	0.0188759	0.235006	0.0262867
	X	JOY067.A0101	JOY010.A0101	-2041.07	-1504.45	-1260.51	-1209.55	-1191.43	-1204.39	-1173.94	-1165.54	-1161.71	-1159.19	Unrelated	100130	23222	0.231919	1	partial-UDG	3	non-UDG	0.234127	0.0188638	0.235006	0.0262747
	X	IMD031.A0101	JOY006.A0101	-1537.26	-1106.49	-971.06	-925.42	-914.68	-922.51	-899.28	-892.44	-889.21	-886.79	Unrelated	24862	5700	0.229266	1	partial-UDG	2	non-UDG	0.231444	0.0188242	0.235006	0.0488525
	X	JOY046.A0101	JOY023.A0101	-2244.57	-1636.1	-1367.82	-1313.23	-1292.68	-1307.32	-1274.57	-1265.35	-1261.04	-1258.7	Unrelated	191975	44525	0.231931	1	partial-UDG	3	non-UDG	0.234127	0.0187551	0.235006	0.0261663
	X	JOY008_033.merged	JOY015.A0101	-2177.76	-1591.54	-1349.86	-1293.3	-1277.62	-1288.69	-1260.97	-1253.19	-1249.4	-1248.89	Unrelated	170236	39031	0.229276	1	partial-UDG	2	merged	0.231444	0.0187354	0.235006	0.048765
	X	JOY119_120.merged	IMD018.A0101	-2065.25	-1534.92	-1273.97	-1221.65	-1203.53	-1216.46	-1186.67	-1178.32	-1174.14	-1170.44	Unrelated	126074	29241	0.231935	1	partial-UDG	3	merged	0.234127	0.0187211	0.235006	0.0261325
	X	IMD005.C0101	IMD004.A0101	-1995.19	-1435.17	-1225.09	-1173.88	-1157.85	-1169.4	-1140.98	-1132.87	-1128.79	-1125.43	Unrelated	95650	21931	0.229284	1	partial-UDG	2	non-UDG	0.231444	0.0186661	0.235006	0.0486968
	X	JOY017.A0101	JOY083.A0101	-1112.29	-828.63	-768.87	-733.59	-732.18	-727.98	-715.46	-710.37	-708.42	-707.67	Unrelated	7118	1651	0.231947	1	partial-UDG	3	non-UDG	0.234127	0.0186189	0.235006	0.0260307
	X	IMD028.A0101	JOY023.A0101	-2222.27	-1635.45	-1391.16	-1338.52	-1321.63	-1333.59	-1304.17	-1295.52	-1291.44	-1289.6	Unrelated	207363	47547	0.229294	1	partial-UDG	2	non-UDG	0.231444	0.0185822	0.235006	0.0486141
	X	IMD020.A0201	JOY078.A0101	-1624.76	-1185.2	-999.94	-952.47	-935.9	-947.92	-919.6	-911.35	-907.54	-903.01	Unrelated	20717	4753	0.229425	3	non-UDG	3	non-UDG	0.231572	0.0185409	0.235006	0.0474946
	X	JOY073.A0101	JOY001.A0101	-2072.16	-1504.46	-1285.83	-1235.8	-1217.75	-1230.58	-1200.01	-1191.78	-1188.15	-1188.12	Unrelated	113531	26335	0.231963	1	partial-UDG	3	non-UDG	0.234127	0.0184831	0.235006	0.0258954
	X	JOY043.A0201	JOY083.A0101	-1062.93	-794.65	-734.94	-700.47	-698.86	-694.37	-682.98	-678.18	-676.07	-674.31	Unrelated	4328	993	0.229436	3	non-UDG	3	non-UDG	0.231572	0.0184449	0.235006	0.0473999
	X	JOY008.B0101	JOY020.A0101	-1659.3	-1165.48	-1014.91	-968.53	-952.33	-964.12	-935.68	-927.59	-923.77	-919.2	Unrelated	33844	7761	0.229317	1	partial-UDG	2	non-UDG	0.231444	0.0183807	0.235006	0.0484158
	X	JOY008_033.merged	IMD002_003.merged	-2219.93	-1703.13	-1350.41	-1294.31	-1271.63	-1287.82	-1254.21	-1245.3	-1241.1	-1235.07	Unrelated	183480	42082	0.229355	1	merged	2	merged	0.231444	0.0180538	0.235006	0.0480938
	X	JOY046.A0101	JOY024.A0101	-2277.08	-1666.94	-1402.86	-1348.77	-1329.06	-1343.14	-1311.32	-1302.21	-1297.75	-1293.76	Unrelated	208104	48284	0.232019	1	partial-UDG	3	non-UDG	0.234127	0.0180088	0.235006	0.0254228
	X	JOY042.A0101	JOY026.A0101	-1680.39	-1234.93	-1029.09	-983.28	-968.37	-978.86	-951.91	-944.79	-942.09	-941.13	Unrelated	38520	8835	0.229361	1	partial-UDG	2	non-UDG	0.231444	0.0179962	0.235006	0.048037
	X	IMD031.A0101	JOY073.A0101	-1248.68	-911.14	-829.68	-791.03	-782.96	-788.92	-769.55	-763.96	-761.57	-759.96	Unrelated	8146	1841	0.226	2	non-UDG	3	non-UDG	0.22804	0.0178888	0.235006	0.0766395
	X	JOY021.C0101	IMD002_003.merged	-1792.3	-1340.08	-1100.78	-1052.72	-1035.36	-1047.81	-1018.72	-1010.64	-1006.83	-1003.02	Unrelated	48330	11087	0.229402	2	non-UDG	1	merged	0.231444	0.0176448	0.235006	0.047691
	X	IMD028.A0101	JOY028.A0101	-2139.81	-1562.1	-1335.14	-1282.8	-1263.68	-1277.42	-1247.32	-1239.21	-1235.45	-1230.34	Unrelated	156440	35892	0.22943	1	partial-UDG	2	non-UDG	0.231444	0.0174047	0.235006	0.0474545
	X	IMD031.A0101	JOY029.A0101	-1639.81	-1172.13	-1003.38	-956.65	-940.21	-952.07	-923.7	-915.68	-911.85	-908.03	Unrelated	26361	5861	0.222336	2	non-UDG	2	non-UDG	0.224282	0.0173554	0.235006	0.107826
	X	JOY031.A0101	JOY007.A0101	-1612.88	-1129.97	-995.33	-947.81	-932.09	-943.7	-915.75	-907.62	-903.61	-898.82	Unrelated	29437	6754	0.229439	1	partial-UDG	2	non-UDG	0.231444	0.0173241	0.235006	0.0473752
	X	JOY004.A0101	JOY033.A0101	-2074.24	-1513.78	-1296.73	-1245.3	-1228.08	-1240.36	-1210.97	-1202.66	-1198.69	-1194.69	Unrelated	125560	28810	0.229452	1	partial-UDG	2	non-UDG	0.231444	0.0172125	0.235006	0.0472653
	X	IMD005.C0101	JOY010.A0101	-1991.52	-1457.26	-1219.23	-1169.26	-1154.1	-1164.71	-1136.25	-1128.09	-1124.2	-1123.86	Unrelated	88489	20305	0.229464	1	partial-UDG	2	non-UDG	0.231444	0.0171132	0.235006	0.0471674
	X	JOY003.A0101	JOY008.B0101	-1638.19	-1154.72	-1013.77	-968.3	-956.36	-964.97	-940.27	-932.65	-929.08	-926.68	Unrelated	33572	7704	0.229477	1	partial-UDG	2	non-UDG	0.231444	0.0169974	0.235006	0.0470534
	X	JOY029.A0101	JOY067.A0101	-2104.63	-1497.42	-1278.1	-1221.83	-1200.87	-1215.97	-1185.11	-1175.85	-1171.47	-1165.23	Unrelated	87588	19804	0.226104	2	non-UDG	3	non-UDG	0.22804	0.0169807	0.235006	0.0757584
	X	IMD005.C0101	IMD007.A0101	-1987.23	-1425.61	-1219.9	-1168.99	-1151.91	-1164.21	-1134.83	-1126.51	-1122.44	-1118.55	Unrelated	92160	21149	0.229481	1	partial-UDG	2	non-UDG	0.231444	0.0169595	0.235006	0.0470161
	X	JOY015.A0101	JOY033.A0101	-2121.23	-1544.89	-1318.73	-1263.42	-1248.84	-1259.1	-1232.51	-1224.96	-1221.29	-1218.74	Unrelated	144111	33071	0.229483	1	partial-UDG	2	non-UDG	0.231444	0.0169466	0.235006	0.0470034
	X	JOY056.A0101	JOY003.A0101	-1660.14	-1178.68	-1014.66	-967.57	-950.16	-962.79	-933.65	-925.43	-921.63	-916.94	Unrelated	34336	7971	0.232147	1	partial-UDG	3	non-UDG	0.234127	0.0169118	0.235006	0.02433
	X	JOY042.A0101	IMD006.A0101	-1783.03	-1310.57	-1074.99	-1026.94	-1007.68	-1021.41	-990.39	-981.95	-978.06	-974.8	Unrelated	48612	11156	0.229491	1	partial-UDG	2	non-UDG	0.231444	0.0168789	0.235006	0.0469367
	X	JOY043.A0201	JOY018.A0101	-1929.72	-1356.51	-1148.12	-1093.3	-1073.75	-1087.71	-1056.93	-1048.64	-1044.79	-1041.87	Unrelated	62355	14476	0.232155	1	partial-UDG	3	non-UDG	0.234127	0.016847	0.235006	0.0242655
	X	IMD005.C0101	JOY020.A0101	-2013.41	-1444.96	-1237.61	-1186.33	-1168.25	-1181.45	-1151.04	-1142.45	-1138.32	-1133.19	Unrelated	96697	22192	0.2295	1	partial-UDG	2	non-UDG	0.231444	0.0167948	0.235006	0.0468538
	X	JOY076.A0101	JOY003.A0101	-2243.65	-1656.28	-1426.97	-1373.44	-1356.27	-1368.75	-1339.22	-1330.92	-1326.96	-1322.39	Unrelated	217674	50536	0.232164	1	partial-UDG	3	non-UDG	0.234127	0.0167694	0.235006	0.0241881
	X	IMD019.A0101	JOY076.A0101	-2007.13	-1438.92	-1223	-1170.45	-1153.33	-1165.56	-1136.33	-1128.17	-1124.24	-1121.53	Unrelated	69957	15821	0.226153	2	non-UDG	3	non-UDG	0.22804	0.0165494	0.235006	0.0753399
	X	JOY046.A0101	IMD009.A0101	-2215.54	-1607.12	-1342.16	-1286.36	-1263.89	-1279.98	-1246.55	-1237.63	-1233.45	-1227.25	Unrelated	172895	40145	0.232193	1	partial-UDG	3	non-UDG	0.234127	0.0165194	0.235006	0.0239391
	X	JOY008_033.merged	IMD007.A0101	-2177.61	-1590.2	-1346.05	-1294.24	-1277.04	-1289.29	-1259.42	-1250.69	-1246.48	-1245.45	Unrelated	167292	38400	0.229539	1	partial-UDG	2	merged	0.231444	0.0164632	0.235006	0.0465273
	X	JOY084.A0101	JOY011.A0101	-1926.78	-1375.56	-1167.4	-1115.15	-1095.99	-1109.83	-1078.91	-1070.33	-1066.23	-1060.95	Unrelated	71528	16609	0.232203	1	partial-UDG	3	non-UDG	0.234127	0.0164355	0.235006	0.0238555
	X	JOY029.A0101	JOY028.A0101	-2430.11	-1804.14	-1527.29	-1470.98	-1454.93	-1465.86	-1436.98	-1428.17	-1423.85	-1420.4	Unrelated	412660	94726	0.22955	1	partial-UDG	2	non-UDG	0.231444	0.0163683	0.235006	0.0464338
	X	IMD005.C0101	IMD010.A0101	-1997.51	-1433.93	-1219.85	-1168.83	-1150.88	-1163.82	-1133.57	-1125.02	-1120.91	-1116.29	Unrelated	94945	21795	0.229554	1	partial-UDG	2	non-UDG	0.231444	0.016332	0.235006	0.0463981
	X	JOY030.A0101	IMD016.A0101	-2155.04	-1576.6	-1339.17	-1287.97	-1270.44	-1282.95	-1252.68	-1243.99	-1239.75	-1237.61	Unrelated	165296	37946	0.229564	1	partial-UDG	2	non-UDG	0.231444	0.0162457	0.235006	0.0463131
	X	JOY031.A0101	JOY056.A0101	-713.89	-575.96	-562.81	-541.87	-540.66	-541.56	-534.92	-533.12	-532.58	-532.25	Unrelated	1565	354	0.226198	2	non-UDG	3	non-UDG	0.22804	0.0161558	0.235006	0.0749579
	X	JOY045.A0101	IMD006.A0101	-1699.37	-1268.03	-1046.29	-1001.74	-987.54	-997.55	-970.93	-963.35	-959.73	-958.79	Unrelated	41816	9600	0.229577	1	partial-UDG	2	non-UDG	0.231444	0.0161311	0.235006	0.0462003
	X	JOY012.A0101	JOY022.A0101	-2165.21	-1601.95	-1389.44	-1339.61	-1327.88	-1336.3	-1311.4	-1304.04	-1300.45	-1299.58	Unrelated	288610	67614	0.234275	1	partial-UDG	1	partial-UDG	0.236178	0.0161156	0.235006	0.00622312
	X	JOY056.A0101	JOY078.A0101	-1104.26	-823.4	-741.82	-703.7	-695.19	-701.64	-680.96	-674.5	-671.49	-668.59	Unrelated	5041	1158	0.229716	3	non-UDG	3	non-UDG	0.231572	0.0160258	0.235006	0.0450162
	X	JOY067.A0101	JOY009.A0101	-1677.1	-1190.36	-1054.49	-1005.87	-993.99	-1002.6	-978.16	-971.02	-967.62	-966.01	Unrelated	36115	8388	0.232258	1	partial-UDG	3	non-UDG	0.234127	0.0159632	0.235006	0.0233849
	X	JOY021.C0101	JOY076.A0101	-1498.04	-1059.63	-956.26	-911.71	-901.36	-908.96	-886.38	-879.43	-876.2	-873	Unrelated	15099	3416	0.22624	2	non-UDG	3	non-UDG	0.22804	0.0157869	0.235006	0.0746
	X	JOY076.A0101	JOY006.A0101	-2180.63	-1587.02	-1338.6	-1282.28	-1267.1	-1277.27	-1248.9	-1239.84	-1235.37	-1232.1	Unrelated	162762	37807	0.232284	1	partial-UDG	3	non-UDG	0.234127	0.0157421	0.235006	0.0231646
	X	JOY073.A0101	JOY020.A0101	-2165.28	-1580.94	-1333.88	-1281.04	-1261.47	-1275.37	-1244.16	-1235.69	-1231.76	-1228.61	Unrelated	161907	37609	0.232288	1	partial-UDG	3	non-UDG	0.234127	0.0157103	0.235006	0.023133
	X	JOY084.A0101	JOY009.A0101	-1619.08	-1144	-999.22	-953.41	-939.97	-949.71	-924.2	-917.04	-913.67	-912.74	Unrelated	30630	7115	0.232289	1	partial-UDG	3	non-UDG	0.234127	0.0157023	0.235006	0.023125
	X	JOY078.A0101	JOY019.A0101	-1745.1	-1286.51	-1075.33	-1026.13	-1009.39	-1021.49	-993.15	-984.66	-980.57	-975.99	Unrelated	41739	9696	0.232301	1	partial-UDG	3	non-UDG	0.234127	0.0155988	0.235006	0.0230219
	X	IMD004.A0101	JOY033.A0101	-2109.3	-1542.23	-1316.48	-1264.79	-1247.42	-1259.98	-1230.19	-1221.73	-1217.72	-1213.29	Unrelated	145012	33302	0.22965	1	partial-UDG	2	non-UDG	0.231444	0.0155023	0.235006	0.045581
	X	JOY073.A0101	JOY028.A0101	-2044.27	-1479.21	-1252.02	-1200.69	-1182.59	-1195.57	-1165.76	-1157.68	-1153.54	-1150.57	Unrelated	111414	25883	0.232314	1	partial-UDG	3	non-UDG	0.234127	0.0154878	0.235006	0.0229113
	X	IMD022.A0101	JOY008_033.merged	-1807.69	-1288.74	-1114.11	-1067.51	-1053.03	-1063.57	-1036.01	-1028.19	-1024.62	-1021.66	Unrelated	40396	8990	0.222547	2	non-UDG	2	merged	0.224282	0.015476	0.235006	0.106032
	X	JOY008.B0101	JOY017.A0101	-1005.71	-746.67	-707.07	-674.95	-671.1	-673.91	-660.37	-656.25	-654.66	-653.68	Unrelated	5604	1287	0.229657	1	partial-UDG	2	non-UDG	0.231444	0.0154382	0.235006	0.0455178
	X	JOY067.A0101	IMD006.A0101	-2047.55	-1462.71	-1235.14	-1180.84	-1159.31	-1174.82	-1142.3	-1133.56	-1129.47	-1123.35	Unrelated	97911	22747	0.232323	1	partial-UDG	3	non-UDG	0.234127	0.0154065	0.235006	0.0228303
	X	JOY031.A0101	JOY008_033.merged	-1212.29	-871.88	-807.81	-770.63	-763.93	-768.88	-751.83	-747	-745.03	-743.8	Unrelated	7288	1622	0.222558	2	non-UDG	2	merged	0.224282	0.0153793	0.235006	0.10594
	X	JOY042.A0101	JOY119_120.merged	-1756.46	-1312.03	-1046.75	-997.08	-975.33	-990.97	-958.2	-949.18	-944.92	-938.99	Unrelated	32297	7309	0.226306	2	non-UDG	3	merged	0.22804	0.0152107	0.235006	0.0740408
	X	JOY073.A0101	IMD006.A0101	-2142.21	-1553.26	-1306.3	-1253.34	-1234.25	-1247.81	-1217.19	-1208.99	-1205.27	-1202.69	Unrelated	144376	33546	0.232352	1	partial-UDG	3	non-UDG	0.234127	0.0151639	0.235006	0.0225886
	X	IMD016.A0101	JOY016.A0101	-2393.06	-1815.55	-1573.91	-1527.29	-1510.8	-1522.55	-1493.39	-1485.19	-1481.34	-1481.08	Unrelated	611982	143441	0.234388	1	partial-UDG	1	partial-UDG	0.236178	0.0151588	0.235006	0.00526156
	X	JOY053.A0101	JOY010.A0101	-2479.43	-1896.67	-1590.46	-1542.83	-1522.89	-1537.07	-1505.61	-1497.12	-1493.06	-1490.26	Unrelated	505477	117449	0.232353	1	partial-UDG	3	non-UDG	0.234127	0.0151539	0.235006	0.0225786
	X	JOY078.A0101	JOY022.A0101	-2000.73	-1487.6	-1202.08	-1150.66	-1129.59	-1144.59	-1112.19	-1103.43	-1099.25	-1094.39	Unrelated	84935	19735	0.232354	1	partial-UDG	3	non-UDG	0.234127	0.0151424	0.235006	0.0225672
	X	JOY008_033.merged	IMD011.A0101	-2181.63	-1596.62	-1356.27	-1302.1	-1283.18	-1296.63	-1266.08	-1257.73	-1253.8	-1250.69	Unrelated	170415	39144	0.229698	1	partial-UDG	2	merged	0.231444	0.0150864	0.235006	0.0451714
	X	JOY045.A0101	JOY025.A0101	-1698.16	-1267.57	-1054.81	-1010.68	-999.6	-1007.47	-983.45	-976.38	-973.03	-971.78	Unrelated	43052	9889	0.229699	1	partial-UDG	2	non-UDG	0.231444	0.0150788	0.235006	0.0451639
	X	JOY078.A0101	JOY016.A0101	-1956.28	-1453.96	-1187.31	-1134.81	-1115.48	-1129.29	-1098.53	-1090.17	-1086.27	-1081.74	Unrelated	76349	17743	0.232393	1	partial-UDG	3	non-UDG	0.234127	0.0148075	0.235006	0.0222336
	X	JOY021.C0101	IMD009.A0101	-1721	-1214.83	-1051.04	-1003.06	-987.19	-998.65	-970.9	-963.12	-959.22	-956.18	Unrelated	39123	8988	0.229737	1	partial-UDG	2	non-UDG	0.231444	0.0147503	0.235006	0.0448404
	X	JOY067.A0101	IMD004.A0101	-2052.95	-1480.98	-1240.6	-1188.82	-1171.33	-1183.65	-1154.08	-1145.8	-1141.85	-1140.8	Unrelated	108530	25223	0.232406	1	partial-UDG	3	non-UDG	0.234127	0.0147013	0.235006	0.0221277
	X	JOY067.A0101	IMD010.A0101	-2074.9	-1489.23	-1261.66	-1209.59	-1192.52	-1204.67	-1175.53	-1167.42	-1163.17	-1162.13	Unrelated	109425	25432	0.232415	1	partial-UDG	3	non-UDG	0.234127	0.0146235	0.235006	0.0220502
	X	JOY043.A0201	IMD011.A0101	-1905.49	-1345.08	-1144.8	-1092.41	-1076.19	-1087.92	-1059.19	-1050.97	-1047.08	-1043.41	Unrelated	61087	14198	0.232423	1	partial-UDG	3	non-UDG	0.234127	0.0145576	0.235006	0.0219846
	X	IMD005.C0101	IMD016.A0101	-1990.55	-1424.62	-1212.82	-1159.86	-1144.01	-1155.26	-1127.5	-1119.97	-1116.62	-1114.94	Unrelated	88144	20252	0.22976	1	partial-UDG	2	non-UDG	0.231444	0.0145481	0.235006	0.0446412
	X	IMD022.A0101	JOY056.A0101	-1262.2	-912.32	-828.49	-789.06	-781.38	-786.92	-767.21	-761.11	-758.45	-756.58	Unrelated	8472	1918	0.226393	2	non-UDG	3	non-UDG	0.22804	0.0144479	0.235006	0.0733006
	X	IMD039.A0101	JOY046.A0101	-2045.23	-1450.45	-1238.35	-1182.96	-1161.86	-1177.03	-1144.56	-1135.79	-1131.67	-1126.06	Unrelated	65978	14937	0.226394	2	non-UDG	3	non-UDG	0.22804	0.0144407	0.235006	0.0732936
	X	JOY009.A0101	JOY025.A0101	-2091.64	-1539.26	-1317.22	-1266.7	-1250.95	-1262.29	-1234.1	-1226.17	-1222.39	-1222.22	Unrelated	223697	52451	0.234473	1	partial-UDG	1	partial-UDG	0.236178	0.0144322	0.235006	0.00453133
	X	IMD020.A0201	JOY067.A0101	-1676.82	-1176.56	-1026.45	-979.46	-965.43	-975.64	-949.12	-941.37	-937.76	-934.8	Unrelated	24414	5613	0.229909	3	non-UDG	3	non-UDG	0.231572	0.0143611	0.235006	0.0433759
	X	JOY049.A0101	JOY067.A0101	-2052.83	-1468.26	-1230.33	-1177.76	-1159.56	-1172.39	-1141.79	-1132.97	-1128.72	-1124.42	Unrelated	85571	19674	0.229914	3	non-UDG	3	non-UDG	0.231572	0.0143156	0.235006	0.043331
	X	JOY045.A0101	JOY022.A0101	-1705.82	-1267.58	-1046.48	-1001.43	-987.91	-997.63	-970.88	-962.99	-959.08	-956.68	Unrelated	43429	9980	0.2298	1	partial-UDG	2	non-UDG	0.231444	0.0142026	0.235006	0.044301
	X	JOY084.A0101	JOY010.A0101	-2001.3	-1464.72	-1214.29	-1164.42	-1145.24	-1159.05	-1127.96	-1119.32	-1115.19	-1110.88	Unrelated	85415	19856	0.232465	1	partial-UDG	3	non-UDG	0.234127	0.0141953	0.235006	0.0216236
	X	IMD005.C0101	IMD011.A0101	-1997.92	-1432.71	-1208.65	-1157.79	-1140.98	-1154.57	-1122.92	-1114.17	-1109.8	-1106.3	Unrelated	93574	21505	0.229818	1	partial-UDG	2	non-UDG	0.231444	0.0140493	0.235006	0.04415
	X	JOY028.A0101	JOY083.A0101	-1616.24	-1167.84	-993.3	-948.27	-943.93	-933.64	-917.25	-910.01	-906.89	-905.78	Unrelated	30505	7092	0.232486	1	partial-UDG	3	non-UDG	0.234127	0.014012	0.235006	0.021441
	X	JOY078.A0101	JOY015.A0101	-2007.38	-1495.97	-1223.12	-1172.74	-1154.56	-1167.51	-1138.03	-1129.45	-1125.19	-1122.37	Unrelated	90379	21012	0.232488	1	partial-UDG	3	non-UDG	0.234127	0.0140021	0.235006	0.0214312
	X	JOY030.A0101	JOY067.A0101	-1710.18	-1206.58	-1045.84	-999.77	-985.66	-996.05	-968.86	-961.12	-957.42	-954.77	Unrelated	28943	6554	0.226445	2	non-UDG	3	non-UDG	0.22804	0.0139896	0.235006	0.0728559
	X	JOY029.A0101	JOY043.A0201	-1930.24	-1351.15	-1151.51	-1096.81	-1075.58	-1090.86	-1058.79	-1050.17	-1046.14	-1040.05	Unrelated	49853	11289	0.226446	2	non-UDG	3	non-UDG	0.22804	0.0139837	0.235006	0.0728502
	X	JOY031.A0101	JOY016.A0101	-1545.71	-1085.5	-951.59	-905.38	-890.63	-901.45	-874.35	-866.42	-862.56	-858.54	Unrelated	24366	5600	0.229828	1	partial-UDG	2	non-UDG	0.231444	0.01396	0.235006	0.044062
	X	JOY046.A0101	JOY010.A0101	-2247.91	-1674.55	-1393.85	-1345.88	-1323.82	-1339.68	-1306.4	-1297.46	-1293.27	-1287.12	Unrelated	189615	44085	0.232497	1	partial-UDG	3	non-UDG	0.234127	0.0139185	0.235006	0.0213478
	X	JOY021.C0101	JOY031.A0101	-790.87	-617.67	-598.12	-572.18	-570.41	-571.75	-561.37	-557.81	-556.36	-555.24	Unrelated	1998	445	0.222723	2	non-UDG	2	non-UDG	0.224282	0.0139071	0.235006	0.104535
	X	JOY021.C0101	JOY016.A0101	-1696.89	-1208.1	-1044.64	-998.75	-984.51	-994.8	-968.04	-960.47	-956.93	-954.01	Unrelated	39080	8982	0.229836	1	partial-UDG	2	non-UDG	0.231444	0.0138927	0.235006	0.0439957
	X	JOY042.A0101	JOY083.A0101	-1023.82	-787.37	-705.74	-669.67	-667.63	-661.54	-648.02	-641.92	-639.1	-636.15	Unrelated	3568	808	0.226457	2	non-UDG	3	non-UDG	0.22804	0.0138815	0.235006	0.0727511
	X	JOY046.A0101	JOY018.A0101	-2259.39	-1651.42	-1391.03	-1335.12	-1316.93	-1329.49	-1298.88	-1289.72	-1285.28	-1280.76	Unrelated	204679	47592	0.23252	1	partial-UDG	3	non-UDG	0.234127	0.013724	0.235006	0.0211541
	X	JOY053.A0101	JOY012.A0101	-2202.56	-1610.08	-1372.82	-1320.11	-1303.46	-1315.49	-1286.4	-1278.21	-1274.31	-1271.81	Unrelated	214245	49817	0.232524	1	partial-UDG	3	non-UDG	0.234127	0.0136956	0.235006	0.0211258
	X	JOY010.A0101	JOY018.A0101	-2456.14	-1901.23	-1618.33	-1571.12	-1553.17	-1565.94	-1535.86	-1527.59	-1523.67	-1523.62	Unrelated	740505	173695	0.234563	1	partial-UDG	1	partial-UDG	0.236178	0.0136744	0.235006	0.00376979
	X	JOY031.A0101	JOY011.A0101	-1497.78	-1058.5	-948.7	-903.18	-891.3	-900.04	-876.14	-869.02	-865.52	-861.77	Unrelated	22030	5064	0.229868	1	partial-UDG	2	non-UDG	0.231444	0.0136151	0.235006	0.0437223
	X	JOY001.A0101	JOY033.A0101	-2015.98	-1464.72	-1244.63	-1193.86	-1178.22	-1189.39	-1161.33	-1152.94	-1148.9	-1147.01	Unrelated	102313	23519	0.229873	1	partial-UDG	2	non-UDG	0.231444	0.0135746	0.235006	0.0436825
	X	JOY119_120.merged	JOY005.A0101	-2421.66	-1863.19	-1538.42	-1491.21	-1471.36	-1485.43	-1454.44	-1446.26	-1442.42	-1439.83	Unrelated	387250	90054	0.232547	1	partial-UDG	3	merged	0.234127	0.0134912	0.235006	0.0209221
	X	JOY021.C0101	JOY084.A0101	-1184.69	-858.94	-792.25	-755.75	-749.14	-753.89	-737.32	-732.67	-730.84	-729.35	Unrelated	6790	1538	0.22651	2	non-UDG	3	non-UDG	0.22804	0.0134239	0.235006	0.072307
	X	JOY031.A0101	JOY020.A0101	-1631.59	-1138.81	-986.05	-936.03	-918.5	-931.2	-902.29	-894.24	-890.47	-885.39	Unrelated	29765	6843	0.229901	1	partial-UDG	2	non-UDG	0.231444	0.013334	0.235006	0.0434455
	X	JOY043.A0201	JOY004.A0101	-1874.69	-1322.32	-1129.68	-1076.54	-1057.66	-1071.21	-1040.79	-1032.42	-1028.44	-1024.17	Unrelated	54234	12613	0.232566	1	partial-UDG	3	non-UDG	0.234127	0.0133303	0.235006	0.0207618
	X	JOY078.A0101	JOY020.A0101	-2025.21	-1507.24	-1232.07	-1180	-1159.19	-1174.02	-1141.97	-1133.33	-1129.23	-1124.28	Unrelated	91986	21395	0.23259	1	partial-UDG	3	non-UDG	0.234127	0.0131299	0.235006	0.0205622
	X	IMD031.A0101	JOY015.A0101	-1585.71	-1144.81	-990.36	-947.98	-938.23	-945.24	-922.23	-915.16	-911.81	-910.08	Unrelated	32049	7370	0.22996	1	partial-UDG	2	non-UDG	0.231444	0.0128199	0.235006	0.0429393
	X	JOY008_033.merged	JOY018.A0101	-2179.86	-1591.45	-1354.28	-1300.92	-1282.12	-1295.51	-1264.95	-1256.3	-1252.03	-1249.22	Unrelated	171319	39399	0.229974	1	partial-UDG	2	merged	0.231444	0.0126979	0.235006	0.0428191
	X	IMD020.A0201	JOY033.A0101	-1729.37	-1223.8	-1061	-1014.1	-1000.82	-1010.45	-985.43	-978.14	-974.66	-972.37	Unrelated	32088	7271	0.226596	2	non-UDG	3	non-UDG	0.22804	0.0126694	0.235006	0.0715748
	X	JOY067.A0101	JOY028.A0101	-1939.89	-1384.79	-1181.18	-1128.77	-1110.42	-1123.75	-1093.73	-1085.36	-1081.41	-1075.96	Unrelated	76903	17892	0.232657	1	partial-UDG	3	non-UDG	0.234127	0.0125577	0.235006	0.0199922
	X	IMD020.A0201	JOY008.B0101	-1197.75	-864.02	-800.14	-763.97	-757.57	-762.4	-745.45	-740.42	-738.58	-738.55	Unrelated	7559	1713	0.226617	2	non-UDG	3	non-UDG	0.22804	0.0124793	0.235006	0.0713904
	X	JOY073.A0101	IMD009.A0101	-2127.28	-1538.19	-1295.66	-1243.58	-1221.92	-1237.36	-1204.6	-1195.85	-1191.93	-1187.25	Unrelated	134696	31340	0.232672	1	partial-UDG	3	non-UDG	0.234127	0.0124264	0.235006	0.0198614
	X	JOY046.A0101	IMD006.A0101	-2238.59	-1628.2	-1374.13	-1318.66	-1300.03	-1313.07	-1281.86	-1272.67	-1268.28	-1263.26	Unrelated	184743	42986	0.23268	1	partial-UDG	3	non-UDG	0.234127	0.0123589	0.235006	0.0197941
	X	JOY049.A0101	JOY008_033.merged	-2165.62	-1576.24	-1341.87	-1286.85	-1271.19	-1282.45	-1254.39	-1246.26	-1242.31	-1238.49	Unrelated	132134	29946	0.226634	3	non-UDG	2	merged	0.22804	0.0123365	0.235006	0.0712518
	X	JOY042.A0101	JOY024.A0101	-1806.81	-1340.26	-1100.66	-1055.29	-1039.45	-1051.39	-1022.06	-1013.93	-1010.17	-1007.81	Unrelated	54626	12565	0.230019	1	partial-UDG	2	non-UDG	0.231444	0.0123162	0.235006	0.0424431
	X	JOY056.A0101	JOY001.A0101	-1529.16	-1091.66	-944.3	-900.9	-887.56	-897.2	-871.12	-863.48	-860.02	-858.1	Unrelated	24608	5726	0.232689	1	partial-UDG	3	non-UDG	0.234127	0.0122858	0.235006	0.0197212
	X	JOY008_033.merged	IMD009.A0101	-2134.62	-1551.7	-1328.09	-1275.96	-1258.81	-1270.92	-1241.82	-1233.83	-1230.08	-1229.98	Unrelated	143603	33033	0.23003	1	partial-UDG	2	merged	0.231444	0.0122182	0.235006	0.0423466
	X	JOY021.C0101	IMD010.A0101	-1758.77	-1247.54	-1069.08	-1020.41	-1003.79	-1015.77	-986.43	-978.2	-974.45	-971.08	Unrelated	45946	10569	0.230031	1	partial-UDG	2	non-UDG	0.231444	0.0122104	0.235006	0.042339
	X	IMD005.C0101	JOY033.A0101	-1616.03	-1136.24	-1010.01	-958.53	-946.57	-955.23	-931.18	-924.35	-921.31	-920.3	Unrelated	20631	4599	0.222917	2	non-UDG	2	non-UDG	0.224282	0.0121749	0.235006	0.102882
	X	JOY067.A0101	JOY015.A0101	-2054.78	-1476.92	-1230.6	-1175.75	-1156.64	-1170.2	-1139.98	-1131.85	-1127.62	-1124.51	Unrelated	107709	25065	0.23271	1	partial-UDG	3	non-UDG	0.234127	0.0120995	0.235006	0.0195357
	X	JOY043.A0201	JOY011.A0101	-1810.76	-1276.28	-1090.28	-1038.55	-1020.36	-1033.51	-1004.19	-996.14	-992.27	-987.37	Unrelated	47405	11032	0.232718	1	partial-UDG	3	non-UDG	0.234127	0.0120337	0.235006	0.0194701
	X	IMD039.A0101	JOY015.A0101	-2240.86	-1657.7	-1427.95	-1381.25	-1363.48	-1376.13	-1346.13	-1337.88	-1334.15	-1333.57	Unrelated	222168	51112	0.23006	1	partial-UDG	2	non-UDG	0.231444	0.0119579	0.235006	0.0420902
	X	JOY059.A0101	IMD011.A0101	-1988.32	-1421.14	-1175.47	-1121.93	-1099.61	-1115.61	-1082.55	-1073.78	-1069.69	-1063.49	Unrelated	77457	18028	0.232748	1	partial-UDG	3	non-UDG	0.234127	0.0117738	0.235006	0.0192112
	X	JOY078.A0101	JOY018.A0101	-2017.2	-1502.18	-1209.26	-1158.74	-1140.04	-1153.13	-1122.51	-1114.08	-1109.97	-1108.13	Unrelated	91114	21207	0.232752	1	partial-UDG	3	non-UDG	0.234127	0.0117406	0.235006	0.0191781
	X	JOY042.A0101	IMD007.A0101	-1816.85	-1337	-1085.84	-1039.31	-1020.53	-1033.8	-1003.29	-995.03	-991.19	-987.48	Unrelated	52571	12096	0.230089	1	partial-UDG	2	non-UDG	0.231444	0.0117099	0.235006	0.041846
	X	JOY021.C0101	JOY029.A0101	-1761.94	-1246.33	-1084.86	-1034.1	-1018.05	-1029.68	-1002.02	-994.19	-990.35	-985.84	Unrelated	37367	8332	0.222977	2	non-UDG	2	non-UDG	0.224282	0.0116352	0.235006	0.102367
	X	IMD028.A0101	JOY016.A0101	-2188.23	-1610.29	-1369.58	-1319.87	-1304.33	-1315.13	-1286.94	-1279.12	-1275.38	-1275.37	Unrelated	188424	43358	0.230109	1	partial-UDG	2	non-UDG	0.231444	0.0115383	0.235006	0.041677
	X	JOY119_120.merged	JOY026.A0101	-2341.43	-1779.81	-1460.6	-1412.76	-1393.2	-1407.17	-1374.92	-1366.05	-1361.74	-1359.55	Unrelated	290564	67639	0.232785	1	partial-UDG	3	merged	0.234127	0.0114602	0.235006	0.0188987
	X	JOY076.A0101	IMD018.A0101	-1864.98	-1328.35	-1143.41	-1095.31	-1080.92	-1091.16	-1064.17	-1056.34	-1052.8	-1052.04	Unrelated	65806	15319	0.23279	1	partial-UDG	3	non-UDG	0.234127	0.0114165	0.235006	0.0188552
	X	JOY004.A0101	JOY083.A0101	-1683.24	-1222.75	-1022.96	-977.94	-973.45	-962.19	-945.63	-937.82	-934.16	-932.49	Unrelated	37638	8762	0.232797	1	partial-UDG	3	non-UDG	0.234127	0.0113625	0.235006	0.0188014
	X	JOY053.A0101	JOY004.A0101	-2452.48	-1843.67	-1569.88	-1523.43	-1508.91	-1518.66	-1490.48	-1481.7	-1477.15	-1476.58	Unrelated	473244	110173	0.232804	1	partial-UDG	3	non-UDG	0.234127	0.0113014	0.235006	0.0187405
	X	JOY067.A0101	JOY007.A0101	-2036.9	-1468.49	-1246.78	-1195.38	-1175.17	-1189.77	-1158.22	-1149.61	-1145.55	-1139.81	Unrelated	108133	25174	0.232806	1	partial-UDG	3	non-UDG	0.234127	0.0112834	0.235006	0.0187226
	X	JOY053.A0101	JOY025.A0101	-2483.15	-1860.96	-1584.04	-1537.06	-1516.75	-1531.12	-1500.15	-1494.62	-1490.57	-1488.02	Unrelated	506589	117949	0.23283	1	partial-UDG	3	non-UDG	0.234127	0.0110795	0.235006	0.0185195
	X	JOY030.A0101	JOY008_033.merged	-1868.58	-1326.96	-1153.1	-1102.95	-1086.14	-1098.26	-1069.82	-1061.82	-1058.2	-1054.21	Unrelated	44838	10001	0.223047	2	non-UDG	2	merged	0.224282	0.0110117	0.235006	0.101771
	X	IMD022.A0101	IMD008.A0101	-1436.82	-1016.03	-913.29	-870.47	-860.69	-867.87	-845.64	-838.89	-835.87	-834.23	Unrelated	20163	4641	0.230174	1	partial-UDG	2	non-UDG	0.231444	0.0109732	0.235006	0.0411205
	X	JOY032.A0101	JOY059.A0101	-1819.5	-1300.34	-1124.54	-1074.33	-1057.06	-1069.68	-1040.38	-1032.12	-1028.19	-1023.12	Unrelated	37228	8443	0.226792	2	non-UDG	3	non-UDG	0.22804	0.0109499	0.235006	0.0699063
	X	JOY119_120.merged	JOY011.A0101	-2355.16	-1803.64	-1487	-1439.29	-1418.44	-1433.32	-1401.06	-1392.25	-1387.79	-1383.36	Unrelated	315934	73567	0.232856	1	partial-UDG	3	merged	0.234127	0.0108589	0.235006	0.0182997
	X	IMD016.A0101	IMD018.A0101	-2083.06	-1522.62	-1298.96	-1249.07	-1235.19	-1245.16	-1216.86	-1208.43	-1204.25	-1203.65	Unrelated	215081	50524	0.234907	1	partial-UDG	1	partial-UDG	0.236178	0.0107618	0.235006	0.000842637
	X	JOY009.A0101	JOY017.A0101	-1531.53	-1091.57	-977.35	-935.26	-926.72	-932.75	-911.72	-905.82	-903.42	-903.04	Unrelated	40380	9486	0.234918	1	partial-UDG	1	partial-UDG	0.236178	0.010665	0.235006	0.000745388
	X	JOY032.A0101	JOY119_120.merged	-2327.56	-1765.7	-1432.04	-1375.71	-1352.3	-1369.08	-1334.8	-1325.71	-1321.47	-1314.95	Unrelated	199289	45209	0.226851	2	non-UDG	3	merged	0.22804	0.0104255	0.235006	0.0693975
	X	IMD009.A0101	JOY009.A0101	-2062.52	-1513.54	-1304.47	-1255.15	-1240.91	-1251.08	-1224.24	-1216.5	-1212.75	-1212.46	Unrelated	203815	47886	0.234948	1	partial-UDG	1	partial-UDG	0.236178	0.0104103	0.235006	0.000489361
	X	JOY059.A0101	IMD007.A0101	-1973.56	-1408.94	-1186.54	-1133.35	-1114.58	-1127.95	-1097.56	-1089.22	-1085.28	-1081.5	Unrelated	76020	17707	0.232926	1	partial-UDG	3	non-UDG	0.234127	0.0102613	0.235006	0.0177044
	X	IMD005.C0101	IMD022.A0101	-1650.24	-1158.83	-1019.88	-972.14	-958.8	-968.58	-942.43	-934.51	-930.87	-927.92	Unrelated	22600	5043	0.223142	2	non-UDG	2	non-UDG	0.224282	0.0101719	0.235006	0.10097
	X	IMD007.A0101	JOY033.A0101	-2122.25	-1544.05	-1309.68	-1257.75	-1239.51	-1252.61	-1222.17	-1213.52	-1209.27	-1205.49	Unrelated	141572	32600	0.230272	1	partial-UDG	2	non-UDG	0.231444	0.0101312	0.235006	0.0402912
	X	JOY067.A0101	JOY076.A0101	-1851.39	-1295.64	-1102.4	-1048.78	-1031.45	-1043.81	-1014.84	-1006.88	-1003.15	-1001.9	Unrelated	36567	8425	0.230399	3	non-UDG	3	non-UDG	0.231572	0.0101298	0.235006	0.0392064
	X	JOY045.A0101	JOY010.A0101	-1718.98	-1312.45	-1079.66	-1034.69	-1022.42	-1031.33	-1005.19	-997.29	-993.45	-990.32	Unrelated	42940	9888	0.230275	1	partial-UDG	2	non-UDG	0.231444	0.0101028	0.235006	0.0402633
	X	JOY056.A0101	JOY011.A0101	-1556.16	-1109.12	-959.72	-914.25	-898.73	-909.98	-882.08	-874.51	-871.36	-868.63	Unrelated	26401	6150	0.232946	1	partial-UDG	3	non-UDG	0.234127	0.010089	0.235006	0.0175327
	X	JOY067.A0101	IMD002_003.merged	-2105.74	-1593.85	-1278.4	-1224.69	-1205.94	-1219.06	-1187.67	-1178.6	-1174.18	-1170.66	Unrelated	115619	26934	0.232955	3	non-UDG	1	merged	0.234127	0.0100115	0.235006	0.0174555
	X	IMD022.A0101	IMD028.A0101	-1920.51	-1367.99	-1181.53	-1130.73	-1113.89	-1125.75	-1096.68	-1088.28	-1084.54	-1084.21	Unrelated	52844	11793	0.223166	2	non-UDG	2	non-UDG	0.224282	0.00995155	0.235006	0.10076
	X	JOY067.A0101	JOY026.A0101	-1936.98	-1381.79	-1176.63	-1125.61	-1107.01	-1120.37	-1090.12	-1081.69	-1077.79	-1072.97	Unrelated	77608	18081	0.232979	1	partial-UDG	3	non-UDG	0.234127	0.00980847	0.235006	0.0172532
	X	JOY031.A0101	IMD002_003.merged	-1650.24	-1221.63	-1007.34	-960.2	-943.25	-955.46	-926.71	-918.8	-915.18	-911.87	Unrelated	31166	7178	0.230315	2	non-UDG	1	merged	0.231444	0.00975472	0.235006	0.0399205
	X	JOY043.A0201	IMD010.A0101	-1924.26	-1357.02	-1160.42	-1107	-1087.42	-1101.59	-1070.53	-1062	-1057.99	-1052.31	Unrelated	61917	14426	0.232989	1	partial-UDG	3	non-UDG	0.234127	0.00971651	0.235006	0.0171616
	X	JOY012.A0101	JOY015.A0101	-2163.55	-1608.68	-1413.45	-1363.64	-1355.03	-1361.33	-1338.93	-1331.87	-1328.36	-1327.03	Unrelated	301705	70910	0.235031	1	partial-UDG	1	partial-UDG	0.236178	0.00971126	0.235006	-0.000213158
	X	IMD022.A0101	JOY033.A0101	-1752.49	-1246.42	-1081.55	-1036.57	-1023.54	-1032.92	-1007.05	-999.88	-996.86	-995.8	Unrelated	34323	7661	0.223203	2	non-UDG	2	non-UDG	0.224282	0.0096234	0.235006	0.100447
	X	IMD020.A0201	JOY008_033.merged	-1787.09	-1266.23	-1089.62	-1041.39	-1027.54	-1037.55	-1011.21	-1003.61	-999.83	-997.79	Unrelated	37877	8596	0.226945	3	non-UDG	2	merged	0.22804	0.0096041	0.235006	0.0686004
	X	JOY078.A0101	IMD004.A0101	-2018.43	-1507.25	-1226.66	-1173.25	-1152.66	-1167.27	-1136.02	-1128.41	-1124.33	-1119.8	Unrelated	91164	21242	0.233009	1	partial-UDG	3	non-UDG	0.234127	0.00955147	0.235006	0.0169972
	X	JOY119_120.merged	JOY002.A0101	-2451.23	-1890.24	-1560.16	-1511.8	-1489.1	-1505.22	-1471.77	-1462.93	-1458.84	-1452.94	Unrelated	424089	98817	0.23301	1	partial-UDG	3	merged	0.234127	0.00953944	0.235006	0.0169852
	X	JOY076.A0101	JOY001.A0101	-2140.63	-1570.1	-1346.15	-1295.46	-1281	-1291.37	-1263.98	-1255.53	-1251.24	-1249.87	Unrelated	150930	35169	0.233015	1	partial-UDG	3	non-UDG	0.234127	0.00949457	0.235006	0.0169405
	X	JOY009.A0101	JOY016.A0101	-2038.34	-1505.94	-1299.66	-1251.98	-1240.96	-1248.79	-1223.88	-1216.29	-1212.55	-1212.18	Unrelated	202068	47499	0.235064	1	partial-UDG	1	partial-UDG	0.236178	0.00942735	0.235006	-0.000498478
	X	JOY046.A0101	JOY020.A0101	-2266.67	-1657.54	-1390.98	-1336.97	-1319.71	-1331.69	-1301.46	-1292.48	-1288.01	-1285.37	Unrelated	207268	48299	0.233027	1	partial-UDG	3	non-UDG	0.234127	0.00939633	0.235006	0.0168426
	X	JOY021.C0101	IMD011.A0101	-1753.06	-1245.31	-1067.49	-1022.61	-1006.29	-1018.03	-989.62	-981.7	-977.97	-975.63	Unrelated	45390	10456	0.230359	1	partial-UDG	2	non-UDG	0.231444	0.0093743	0.235006	0.0395458
	X	JOY059.A0101	JOY012.A0101	-1700.91	-1196.39	-1045.72	-998.07	-981.98	-993.72	-965.52	-957.36	-953.55	-949.49	Unrelated	31956	7447	0.233039	1	partial-UDG	3	non-UDG	0.234127	0.00929063	0.235006	0.0167373
	X	JOY053.A0101	JOY084.A0101	-2033.67	-1441.18	-1226.56	-1171.41	-1150.72	-1165.6	-1133.58	-1124.88	-1120.78	-1115.18	Unrelated	71033	16373	0.230499	3	non-UDG	3	non-UDG	0.231572	0.00927042	0.235006	0.0383596
	X	IMD020.A0201	JOY043.A0201	-1516.53	-1060.58	-953.76	-907.9	-894.64	-904.41	-879.31	-872.03	-868.65	-864.88	Unrelated	13886	3201	0.23052	3	non-UDG	3	non-UDG	0.231572	0.00908519	0.235006	0.038177
	X	JOY032.A0101	JOY046.A0101	-2139.77	-1541.85	-1304.61	-1248.86	-1229.79	-1243.3	-1213.05	-1205.01	-1201.44	-1197.48	Unrelated	96345	21871	0.227007	2	non-UDG	3	non-UDG	0.22804	0.00906035	0.235006	0.0680728
	X	JOY008_033.merged	JOY020.A0101	-2184.71	-1597.62	-1349.7	-1297.54	-1280.17	-1292.42	-1263.12	-1255.19	-1251.53	-1251.25	Unrelated	173023	39864	0.230397	1	partial-UDG	2	merged	0.231444	0.00904588	0.235006	0.0392224
	X	JOY043.A0201	JOY003.A0101	-1913.33	-1348.82	-1139.28	-1085.64	-1066.01	-1080.12	-1048.95	-1040.39	-1036.31	-1031.02	Unrelated	61464	14326	0.23308	1	partial-UDG	3	non-UDG	0.234127	0.00894597	0.235006	0.0163939
	X	IMD004.A0101	JOY019.A0101	-2198.5	-1642.12	-1423.39	-1373.14	-1359.2	-1369.27	-1341.92	-1333.93	-1330.02	-1328.8	Unrelated	339068	79725	0.23513	1	partial-UDG	1	partial-UDG	0.236178	0.0088736	0.235006	-0.00105499
	X	IMD028.A0101	JOY067.A0101	-1826.92	-1280.07	-1088.41	-1036.86	-1017.16	-1031.42	-1000.18	-991.58	-987.53	-981.83	Unrelated	36312	8244	0.227032	2	non-UDG	3	non-UDG	0.22804	0.00883867	0.235006	0.0678577
	X	IMD005.C0101	JOY053.A0101	-2000.96	-1421.22	-1206.92	-1151.26	-1130.73	-1145.52	-1114.01	-1105.49	-1101.5	-1095.68	Unrelated	70114	15919	0.227045	2	non-UDG	3	non-UDG	0.22804	0.00873219	0.235006	0.0677543
	X	JOY073.A0101	JOY016.A0101	-2108.94	-1533.28	-1301.87	-1250.57	-1235.09	-1246.14	-1217.51	-1209.03	-1204.83	-1203.6	Unrelated	134020	31241	0.233107	1	partial-UDG	3	non-UDG	0.234127	0.00871129	0.235006	0.0161601
	X	JOY067.A0101	JOY018.A0101	-2075.34	-1489.61	-1249.01	-1191.57	-1171.35	-1185.86	-1154.49	-1146.19	-1142.4	-1138.29	Unrelated	108404	25270	0.233109	1	partial-UDG	3	non-UDG	0.234127	0.0086901	0.235006	0.016139
	X	JOY042.A0101	JOY013.A0101	-1766.99	-1302.21	-1067.74	-1022.19	-1007.36	-1017.75	-990.11	-982.25	-978.4	-977.08	Unrelated	46349	10681	0.230447	1	partial-UDG	2	non-UDG	0.231444	0.00861257	0.235006	0.0387956
	X	IMD019.A0101	JOY078.A0101	-1752.6	-1285.61	-1067.68	-1018.72	-1000.87	-1013.77	-984.21	-975.96	-971.99	-967.32	Unrelated	30459	6916	0.227059	2	non-UDG	3	non-UDG	0.22804	0.0086024	0.235006	0.0676284
	X	JOY018.A0101	JOY033.A0101	-2125.06	-1546.25	-1318.6	-1266.14	-1248	-1260.95	-1230.83	-1222.43	-1218.32	-1216.1	Unrelated	145025	33422	0.230457	1	partial-UDG	2	non-UDG	0.231444	0.00852996	0.235006	0.0387143
	X	JOY042.A0101	JOY076.A0101	-1571.32	-1142.61	-964.08	-918.35	-900.59	-913.43	-884.03	-875.86	-872.06	-867.47	Unrelated	17307	3930	0.227076	2	non-UDG	3	non-UDG	0.22804	0.00845836	0.235006	0.0674886
	X	IMD008.A0101	JOY012.A0101	-1466.33	-1047.48	-951.59	-911.45	-907.26	-910.22	-893.5	-888.43	-886.38	-886.29	Unrelated	38467	9047	0.235189	1	partial-UDG	1	partial-UDG	0.236178	0.00837587	0.235006	-0.00155521
	X	JOY053.A0101	JOY001.A0101	-2399.57	-1789.99	-1499.04	-1451.67	-1431.91	-1445.87	-1414.54	-1405.95	-1401.84	-1398.79	Unrelated	379945	88584	0.23315	1	partial-UDG	3	non-UDG	0.234127	0.00834793	0.235006	0.0157981
	X	JOY119_120.merged	JOY007.A0101	-2454.37	-1891.49	-1557.43	-1509.53	-1486.97	-1503.01	-1470.03	-1461.55	-1457.72	-1454.24	Unrelated	420521	98050	0.233163	1	partial-UDG	3	merged	0.234127	0.00823164	0.235006	0.0156823
	X	JOY031.A0101	JOY049.A0101	-1578.24	-1104.15	-957.66	-913.53	-897.75	-909.31	-881.2	-873.06	-869.11	-864.52	Unrelated	22350	5076	0.227114	2	non-UDG	3	non-UDG	0.22804	0.00812206	0.235006	0.0671623
	X	JOY030.A0101	JOY011.A0101	-2068.83	-1517.11	-1311.59	-1259.92	-1243.95	-1255.48	-1227.58	-1219.76	-1216.1	-1213.99	Unrelated	134368	30975	0.230524	1	partial-UDG	2	non-UDG	0.231444	0.00795255	0.235006	0.0381456
	X	JOY030.A0101	JOY042.A0101	-1485.07	-1084.96	-918.25	-874.1	-857.75	-869.6	-841.65	-833.89	-830.26	-825.86	Unrelated	14732	3291	0.223391	2	non-UDG	2	non-UDG	0.224282	0.00794554	0.235006	0.0988452
	X	JOY119_120.merged	JOY003.A0101	-2455.24	-1885.66	-1551.46	-1496.88	-1476.32	-1490.91	-1459.23	-1450.87	-1447.06	-1443.8	Unrelated	421296	98248	0.233204	1	partial-UDG	3	merged	0.234127	0.00788089	0.235006	0.0153328
	X	IMD022.A0101	JOY007.A0101	-2165.63	-1584.75	-1349.07	-1297.27	-1280.91	-1292.49	-1263.19	-1254.61	-1250.49	-1247.9	Unrelated	167298	38568	0.230535	1	partial-UDG	2	non-UDG	0.231444	0.00785666	0.235006	0.0380512
	X	JOY076.A0101	IMD004.A0101	-2255.98	-1663.3	-1430.79	-1379.63	-1364.01	-1375.29	-1346.51	-1337.91	-1333.61	-1330.92	Unrelated	217559	50740	0.233224	1	partial-UDG	3	non-UDG	0.234127	0.00771104	0.235006	0.0151636
	X	JOY029.A0101	JOY005.A0101	-2501.24	-1879.21	-1598.56	-1552.03	-1539.83	-1546.71	-1521.88	-1513.08	-1508.8	-1506.19	Unrelated	550527	126934	0.230568	1	partial-UDG	2	non-UDG	0.231444	0.00756777	0.235006	0.0377667
	X	JOY119_120.merged	JOY006.A0101	-2376.15	-1803.13	-1467.99	-1421.27	-1402.74	-1415.77	-1386.65	-1379.23	-1376.08	-1374.24	Unrelated	313495	73120	0.233241	1	partial-UDG	3	merged	0.234127	0.00756352	0.235006	0.0150167
	X	JOY084.A0101	IMD010.A0101	-2019.49	-1445.52	-1224.2	-1171.83	-1152.23	-1166.38	-1135.07	-1126.41	-1122.29	-1116.85	Unrelated	93174	21733	0.233252	1	partial-UDG	3	non-UDG	0.234127	0.00747463	0.235006	0.0149281
	X	JOY042.A0101	JOY049.A0101	-1803.97	-1328.64	-1110.22	-1063.04	-1048.19	-1058.69	-1031.07	-1023.01	-1019.06	-1016.62	Unrelated	41876	9514	0.227195	2	non-UDG	3	non-UDG	0.22804	0.00741622	0.235006	0.0664774
	X	JOY056.A0101	JOY119_120.merged	-1656.62	-1202.54	-997.8	-945.85	-926.95	-940.63	-910.37	-901.98	-898.04	-892.36	Unrelated	22218	5126	0.230714	3	non-UDG	3	merged	0.231572	0.00741066	0.235006	0.036527
	X	JOY067.A0101	JOY119_120.merged	-2061.27	-1505.22	-1220.46	-1162.75	-1140.79	-1156.4	-1123.88	-1115.34	-1111.34	-1106.92	Unrelated	68091	15710	0.230721	3	non-UDG	3	merged	0.231572	0.00735178	0.235006	0.0364689
	X	JOY084.A0101	JOY026.A0101	-1894.31	-1346.87	-1167.71	-1116.91	-1100.29	-1112.48	-1083.23	-1074.82	-1070.63	-1065.92	Unrelated	66104	15420	0.233269	1	partial-UDG	3	non-UDG	0.234127	0.00732921	0.235006	0.0147832
	X	IMD024.A0101	JOY008.B0101	-1009.77	-762.36	-687.92	-652.54	-650.69	-645.22	-632.26	-626.51	-623.89	-621.32	Unrelated	3759	840	0.223464	2	non-UDG	2	non-UDG	0.224282	0.00729966	0.235006	0.0982288
[truncated: 1,978 more rows]

## Sheet: S5
Data S5. Statistical values of network analyses. We provide the p-values and the statistic value of our network analyses where we compare the empirical distribution of degree and strength of connectivity between adult males and females using two different test statistics.
[truncated: 4 more rows]

[truncated: 5 more sheets: S6, S7, S8, S9, S10]
